# Supplementary material for: Constructing multiple active sites in iron oxide catalysts for improving carbonylation reactions
Source: Nat Commun. 2023 Aug 17;14:4973. doi: 10.1038/s41467-023-40640-z (PMC10435489; doi:10.1038/s41467-023-40640-z)
Supplement: Supplementary file 3 — Source Data [file 41467_2023_40640_MOESM3_ESM.zip]

Archive with 59 entries (54 files):
- EPR/1 g
- EPR/1-1.0-Fe2O3-Ovac
- EPR/2 g
- EPR/2-Fe2O3
- EPR/3 g
- EPR/3-0.5-Fe2O3-Ovac
- H2-TPR/0.5 Fe2O3-Ovac.txt
- H2-TPR/1.0 Fe2O3-Ovac.txt
- H2-TPR/Fe2O3.txt
- O2-TPD/0.5 Fe2O3-Ovac.txt
- O2-TPD/1.0 Fe2O3-Ovac.txt
- O2-TPD/Fe2O3.txt
- Raman/0.5 Fe2O3-Ovac.txt
- Raman/1.0 Fe2O3-Ovac.txt
- Raman/Fe2O3.txt
- TEM/0.5 Fe2O3-Ovac#_0000.tif
- TEM/0.5 Fe2O3-Ovac#_0028.tif
- TEM/1.0 Fe2O3-Ovac#_0002.tif
- TEM/1.0 Fe2O3-Ovac#_0018.tif
- TEM/Fe2O3#_0014.tif
- TEM/Fe2O3#_0015.tif
- TEM/Used_0000.tif
- TEM/Used_0007.tif
- TGA/H2/
- TGA/H2/0.5 Fe2O3-Ovac.txt
- TGA/H2/1.0 Fe2O3-Ovac.txt
- TGA/H2/Fe2O3.txt
- TGA/N2/
- TGA/N2/0.5 Fe2O3-Ovac.txt
- TGA/N2/1.0 Fe2O3-Ovac.txt
- TGA/N2/Fe2O3.txt
- XPS/0.5 Fe2O3-Ovac/
- XPS/0.5 Fe2O3-Ovac/B1s Scan.VGD
- XPS/0.5 Fe2O3-Ovac/C1s Scan.VGD
- XPS/0.5 Fe2O3-Ovac/Cl2p Scan.VGD
- XPS/0.5 Fe2O3-Ovac/Fe2p Scan.VGD
- XPS/0.5 Fe2O3-Ovac/LSJ-2.xls
- XPS/0.5 Fe2O3-Ovac/Na1s Scan.VGD
- XPS/0.5 Fe2O3-Ovac/O1s Scan.VGD
- XPS/0.5 Fe2O3-Ovac/XPS Survey.VGD
- XPS/1.0 Fe2O3-Ovac/
- XPS/1.0 Fe2O3-Ovac/5.xls
- XPS/1.0 Fe2O3-Ovac/B1s Scan.VGD
- XPS/1.0 Fe2O3-Ovac/C1s Scan.VGD
- XPS/1.0 Fe2O3-Ovac/Fe2p Scan.VGD
- XPS/1.0 Fe2O3-Ovac/Na1s Scan.VGD
- XPS/1.0 Fe2O3-Ovac/O1s Scan.VGD
- XPS/1.0 Fe2O3-Ovac/XPS Survey.VGD
- XPS/Fe2O3/
- XPS/Fe2O3/B1s Scan.VGD
- XPS/Fe2O3/C1s Scan.VGD
- XPS/Fe2O3/Fe2p Scan.VGD
- XPS/Fe2O3/Na1s Scan.VGD
- XPS/Fe2O3/O1s Scan.VGD
- XPS/Fe2O3/XPS Survey.VGD
- XPS/Fe2O3/╤⌡╗»╠·.xls
- XRD/0.5 Fe2O3-Ovac.csv
- XRD/1.0 Fe2O3-Ovac.csv
- XRD/Fe2O3.csv
