# Supplementary material for: Constructing multiple active sites in iron oxide catalysts for improving carbonylation reactions
Source: Nat Commun. 2023 Aug 17;14:4973. doi: 10.1038/s41467-023-40640-z (PMC10435489; doi:10.1038/s41467-023-40640-z)
Supplement: Supplementary file 3 — Source Data [file 41467_2023_40640_MOESM3_ESM.zip › EPR/1 g]

     index     Field [g-factor]         Intensity []

         1     1.97631257517215   0.0131864507899599
         2     1.97636809268929 -0.00344860815997672
         3     1.97642361332565  -0.0129784823952559
         4     1.97647913708151  0.00392196545743539
         5     1.97653466395711 -0.00595773960420211
         6     1.97659019395272 -0.00701929521522056
         7     1.97664572706862  0.00266739973532269
         8     1.97670126330505 -0.00203722172259993
         9     1.97675680266228   0.0114131703942814
        10     1.97681234514058   0.0040425967768693
        11     1.97686789074021  0.00208836940203991
        12     1.97692343946143 -0.00350892381969367
        13      1.9769789913045  -0.0132921238257841
        14     1.97703454626969  0.00129220269377608
        15     1.97709010435727    0.003909902325492
        16     1.97714566556748 -0.00695897955550359
        17     1.97720122990061  0.00105094005490826
        18      1.9772567973569 -0.00978175243025717
        19     1.97731236793663 -0.00479967893763655
        20     1.97736794164006  0.00787867273486775
        21     1.97742351846745   -0.016404411867179
        22     1.97747909841906 -0.00554759311812682
        23     1.97753468149516  0.00547810947813288
        24     1.97759026769601  -0.0072364315902016
        25     1.97764585702188 0.000640793568832953
        26     1.97770144947302  0.00877134449867871
        27     1.97775704504971   0.0136327866718654
        28      1.9778126437522  -0.0038828809099388
        29     1.97786824558076 -0.00607837092363603
        30     1.97792385053566 -0.00578885575699464
        31     1.97797945861715   0.0089281652139428
        32      1.9780350698255   0.0198694258865987
        33     1.97809068416097  0.00342737704775635
        34     1.97814630162383   0.0191577011019387
        35     1.97820192221435  0.00592444536003835
        36     1.97825754593278  0.00563493019339698
        37     1.97831317277939 -0.00508919410427794
        38     1.97836880275444 0.000278899610531208
        39      1.9784244358582 -0.00985413122191751
        40     1.97848007209092  -0.0054269617986929
        41     1.97853571145289  0.00232963204090775
        42     1.97859135394435 0.000737298624380086
        43     1.97864699956558  0.00131632895766287
        44     1.97870264831683 -0.00664533812497542
        45     1.97875830019838  0.00181091736734192
        46     1.97881395521048  0.00144902340904017
        47      1.9788696133534 0.000640793568832953
        48      1.9789252746274  -0.0022181687017508
        49     1.97898093903275 -0.00266450458365627
        50     1.97903660656971 3.76369716633821e-05
        51     1.97909227723855 -0.00929922715252152
        52     1.97914795103953  -0.0134006920132746
        53     1.97920362797292 -0.00525807795148542
        54     1.97925930803897  0.00383752353383164
        55     1.97931499123796  -0.0158253815338962
        56     1.97937067757015 0.000520162249399034
        57      1.9794263670358 -0.00682628510412629
        58     1.97948205963517 -0.00492031025707046
        59     1.97953775536854  0.00105094005490826
        60     1.97959345423616  0.00621396052667975
        61     1.97964915623831 -0.00272482024337323
        62     1.97970486137524  0.00778216767932063
        63     1.97976056964722 -0.00295401975029767
        64     1.97981628105452 -0.00712786340271107
        65     1.97987199559739    0.006684422672472
        66     1.97992771327611   0.0098932157694141
        67     1.97998343409094  0.00219693758953043
        68     1.98003915804214  0.00966401626248967
        69     1.98009488512998 -0.00481174206957993
        70     1.98015061535472  -0.0183948286378386
        71     1.98020634871663 -0.00107217116712863
        72     1.98026208521598 -0.000710277208826882
        73     1.98031782485302 -0.00337622936831637
        74     1.98037356762803    0.017505052025694
        75     1.98042931354126 -0.000734403472713669
        76     1.98048506259299  -0.0104693509510305
        77     1.98054081478347  -0.0108312449093322
        78     1.98059657011298   -0.016126959832481
        79     1.98065232858178 -0.00349686068775028
        80     1.98070809019013 -0.00323147178499567
        81     1.98076385493829 -0.000577582757449569
        82     1.98081962282655 -0.00358130261135402
        83     1.98087539385515 -0.000143310007487491
        84     1.98093116802436 0.000278899610531222
        85     1.98098694533446  0.00860246065147123
        86      1.9810427257857  -0.0166456745060468
        87     1.98109850937835  0.00903673340143332
        88     1.98115429611267 -0.00110836056295879
        89     1.98121008598894  0.00409084930464286
        90     1.98126587900741 -0.00299020914612785
        91     1.98132167516836 -0.00984206808997412
        92     1.98137747447204 -0.00365368140301436
        93     1.98143327691873  -0.0103969721593701
        94     1.98148908250868 -0.00894939632616316
        95     1.98154489124217  0.00557461453368001
        96     1.98160070311946  0.00985702637358393
        97     1.98165651814081  -0.0188170382558573
        98      1.9817123363065  -0.0143536794368025
        99     1.98176815761678 -0.000734403472713669
       100     1.98182398207192 -0.00884082813867264
       101      1.9818798096722  0.00526097310315184
       102     1.98193564041786   -0.013412755145218
       103     1.98199147430919 -0.00794815637486168
       104     1.98204731134644 -0.00285751469475054
       105     1.98210315152989  0.00903673340143332
       106     1.98215899485979  0.00322230380471869
       107     1.98221484133641    0.010291299123546
       108     1.98227069096003  0.00424767001990696
       109      1.9823265437309   0.0057193721170007
       110     1.98238239964929 -0.00301433541001463
       111     1.98243825871547 0.000351278402191554
       112      1.9824941209297  0.00142489714515338
       113     1.98254998629226  -0.0103366564996532
       114      1.9826058548034  -0.0157288764783491
       115     1.98266172646339  -0.0086236917636916
       116      1.9827176012725  -0.0111569494718038
       117     1.98277347923099   0.0057193721170007
       118     1.98282936033914  0.00532128876286879
       119      1.9828852445972 -0.00337622936831637
       120     1.98294113200545 -0.000855034792147574
       121     1.98299702256414 0.000845866811870599
       122     1.98305291627356   -0.011410275242615
       123     1.98310881313395 -0.00908209077754046
       124      1.9831647131456   0.0135483447482617
       125     1.98322061630876  -0.0211572858528752
       126      1.9832765226237   -0.017514220005971
       127      1.9833324320907 -0.00688660076384325
       128        1.98338834471  0.00128013956183269
       129     1.98344426048189 -0.00812910335401255
       130     1.98350017940663   0.0174326732340337
       131     1.98355610148449  0.00744439998490566
       132     1.98361202671572  -0.0111207600759736
       133     1.98366795510061 -0.00546315119452306
       134     1.98372388663941 0.000556351645229214
       135     1.98377982133239 -0.00516157289593829
       136     1.98383575917982 -0.00393113343771237
       137     1.98389170018197  -0.0116636010134262
       138      1.9839476443391 -0.00359336574329741
       139     1.98400359165148  -0.0102160251802193
       140     1.98405954211938  0.00115950824239877
       141     1.98411549574306 -0.00186833787539245
       142      1.9841714525228 -0.00641613861805099
       143     1.98422741245885 -0.000915350451864541
       144     1.98428337555148   0.0126556729844507
       145     1.98433934180097  0.00440449073517105
       146     1.98439531120757  0.00144902340904017
       147     1.98445128377156 -0.000722340340770275
       148     1.98450725949321  -0.0101436463885589
       149     1.98456323837278 -0.00195277979899619
       150     1.98461922041053  -0.0031952823891655
       151     1.98467520560674 -0.00148231765320392
       152     1.98473119396167 -0.00140993886154359
       153     1.98478718547559   0.0185304182408823
       154     1.98484318014877  0.00597269788781192
       155     1.98489917798147 -0.00488412086124029
       156     1.98495517897397 -0.00188040100733583
       157     1.98501118312652 -0.00241117881284507
       158      1.9850671904394 -0.000746466604657062
       159     1.98512320091288  0.00105094005490826
       160     1.98517921454721    0.010629066817961
       161     1.98523523134268 -0.00640407548610759
       162     1.98529125129955 -0.00482380520152333
       163     1.98534727441807  0.00141283401320999
       164     1.98540330069853  0.00713075855437749
       165      1.9854593301412 -0.00697104268744698
       166     1.98551536274633  0.00690155904745306
       167     1.98557139851419   0.0138619861787899
       168     1.98562743744506 -0.00835830286093699
       169      1.9856834795392  0.00483876348513314
       170     1.98573952479688 0.000399530929965114
       171     1.98579557321836 -0.00519776229176847
       172     1.98585162480392    0.013958491234337
       173     1.98590767955382  -0.0122185050828222
       174     1.98596373746834   0.0028121573186434
       175     1.98601979854773 -0.000686150944940109
       176     1.98607586279227 -0.00990238374969109
       177     1.98613193020222  0.00162997038819104
       178     1.98618800077786 -0.00986619435386091
       179     1.98624407451945  0.00869896570701836
       180     1.98630015142725 -0.00313496672944853
       181     1.98635623150155  -0.0142330481173686
       182      1.9864123147426 -0.00633169669444725
       183     1.98646840115067  0.00228137951313416
       184     1.98652449072604   0.0074082105890755
       185     1.98658058346896  0.00182298049928531
       186     1.98663667937972    -0.01313530311052
       187     1.98669277845857 -0.000842971660204181
       188     1.98674888070579  -0.0147517627909344
       189     1.98680498612164  0.00802343031818846
       190     1.98686109470639 -0.00893733319421978
       191     1.98691720646031 -0.00219404243786402
       192     1.98697332138368 -0.000842971660204181
       193     1.98702943947675   0.0110633395679231
       194      1.9870855607398 -0.00692279015967343
       195     1.98714168517309 -0.00249562073644879
       196      1.9871978127769  -0.0126889672286145
       197     1.98725394355149  0.00573143524894409
       198     1.98731007749713 -0.00985413122191751
       199     1.98736621461409  -0.0195528893044041
       200     1.98742235490264  -0.0079119669790315
       201     1.98747849836304 -0.00594567647225873
       202     1.98753464499557  0.00937450109584828
       203      1.9875907948005 -0.00872019681923873
       204     1.98764694777809    0.014453079644016
       205     1.98770310392861 -0.00119280248656255
       206     1.98775926325234  0.00399434424909574
       207     1.98781542574953  -0.0217845687139316
       208     1.98787159142047 -0.00704342147910735
       209     1.98792776026541  0.00226931638119077
       210     1.98798393228464 -0.00143406512543036
       211     1.98804010747841 0.000471909721625474
       212     1.98809628584699   -0.019456384248857
       213     1.98815246739066   0.0122214002344886
       214     1.98820865210968  0.00644316003360418
       215     1.98826484000433  0.00318611440888851
       216     1.98832103107487 -0.00962493171499308
       217     1.98837722532157  -0.0142330481173686
       218     1.98843342274471  0.00880753389450888
       219     1.98848962334454 -0.00545108806257967
       220     1.98854582712135  -0.0271888518245709
       221     1.98860203407539 -0.00664533812497542
       222     1.98865824420694 -0.00616281284723975
       223     1.98871445751628 -0.00154263331292089
       224     1.98877067400365  0.00780629394320739
       225     1.98882689366935 -0.00435334305573107
       226     1.98888311651363 -0.00406382788908967
       227     1.98893934253677  0.00838532427649018
       228     1.98899557173904 -0.00944398473584222
       229      1.9890518041207 -0.00440159558350464
       230     1.98910803968203  0.00594857162392513
       231     1.98916427842329 -0.00134962320182662
       232     1.98922052034475  0.00535747815869897
       233      1.9892767654467 -0.00619900224306993
       234     1.98933301372938  0.00282422045058678
       235     1.98938926519308 -0.00637994922222081
       236     1.98944551983806 -0.00422064860435377
       237      1.9895017776646   0.0087954707625655
       238     1.98955803867296  0.00509208925594436
       239     1.98961430286342  0.00269152599920948
       240     1.98967057023624  0.00593650849198175
       241     1.98972684079169  0.00345150331164312
       242     1.98978311453004 -0.000372509514411923
       243     1.98983939145157   0.0183132818659013
       244     1.98989567155655  -0.0052822042153722
       245     1.98995195484524 -0.00101185550741166
       246     1.99000824131791 -0.00185627474344906
       247     1.99006453097483  0.00191948555483243
       248     1.99012082381628 -0.00589742394448516
       249     1.99017711984253    -0.01036078276354
       250     1.99023341905384 -0.00464285822237245
       251     1.99028972145049  0.00246232649228505
       252     1.99034602703274  -0.0227978717971764
       253     1.99040233580087   0.0141273750815445
       254     1.99045864775514   0.0134518396927145
       255     1.99051496289583 -0.00282132529892036
       256     1.99057128122321   0.0005563516452292
       257     1.99062760273755  0.00430798567962391
       258     1.99068392743912  0.00881959702645227
       259     1.99074025532818   0.0254064034486154
       260     1.99079658640502   0.0193386480810895
       261     1.99085292066989  0.00054428851328582
       262     1.99090925812308 -0.00119280248656253
       263     1.99096559876484 -0.00423271173629715
       264     1.99102194259546 -0.00512538350010812
       265     1.99107828961521  -0.0131594293744067
       266     1.99113463982434 0.000327152138304767
       267     1.99119099322314  0.00407878617269948
       268     1.99124734981188  0.00337912451998278
       269     1.99130370959082 -0.00950430039555918
       270     1.99136007256024  -0.0117721692009167
       271     1.99141643872041   0.0081078722417922
       272     1.99147280807159  -0.0102039620482759
       273     1.99152918061407 -0.00267656771559967
       274     1.99158555634811 -0.00120486561850593
       275     1.99164193527398  -0.0140279748743309
       276     1.99169831739195  0.00702219036688696
       277      1.9917547027023  0.00299310429779427
       278     1.99181109120529  0.00557461453368001
       279      1.9918674829012  -0.0143536794368025
       280      1.9919238777903 -0.000601709021336355
       281     1.99198027587285 -0.00104804490324184
       282     1.99203667714914  -0.0080687876942956
       283     1.99209308161943  -0.0110845706801434
       284     1.99214948928399 -0.00980587869414394
       285     1.99220590014309  -0.0165491694504997
       286     1.99226231419701   0.0083611980126034
       287     1.99231873144602 -0.00299020914612784
       288     1.99237515189039  -0.0132197450341237
       289     1.99243157553038 -0.00334003997248619
       290     1.99248800236628 -0.00166326463235479
       291     1.99254443239835 -0.00529426734731558
       292     1.99260086562686   0.0109306451165458
       293     1.99265730205209 -0.00242324194478845
       294     1.99271374167431  -0.0132800606938407
       295     1.99277018449379  0.00881959702645228
       296      1.9928266305108  -0.0117239166731432
       297     1.99288307972561 0.000134142027210515
       298      1.9929395321385  0.00770978888766027
       299     1.99299598774973 -0.000589645889392962
       300     1.99305244655958 -0.00986619435386091
       301     1.99310890856832 -0.00699516895133377
       302     1.99316537377623 -0.00479967893763655
       303     1.99322184218356 -0.00231467375729794
       304     1.99327831379061  0.00913323845698046
       305     1.99333478859763   0.0068291802557927
       306      1.9933912666049   0.0114493597901116
       307     1.99344774781269  -0.0113017070551245
       308     1.99350423222128   0.0280844187400482
       309     1.99356071983093 -0.00273688337531663
       310     1.99361721064192  0.00401847051298253
       311     1.99367370465452  0.00743233685296227
       312       1.993730201869   0.0108823925887722
       313     1.99378670228564   0.0166003171299397
       314      1.9938432059047  -0.0127010303605579
       315     1.99389971272646  0.00360832402690722
       316      1.9939562227512  -0.0112172651315207
       317     1.99401273597918  -0.0157047502144623
       318     1.99406925241067  -0.0102763408399362
       319     1.99412577204595   0.0146702160189971
       320      1.9941822948853  0.00412703870047304
       321     1.99423882092897 -0.00160294897263784
       322     1.99429535017726 0.000411594061908507
       323     1.99435188263042  -0.0038949440418822
       324     1.99440841828873 0.000785551152153646
       325     1.99446495715247  0.00544192008230271
       326      1.9945214992219  -0.0119410530481242
       327      1.9945780444973 -0.00112042369490219
       328     1.99463459297894  -0.0040276384932595
       329      1.9946911446671  0.00440449073517105
       330     1.99474769956204 -0.00826179780538985
       331     1.99480425766405  0.00955544807499915
       332     1.99486081897338 -0.00518569915982506
       333     1.99491738349032   0.0110633395679231
       334     1.99497395121514  0.00380133413800149
       335     1.99503052214812 -0.00103598177129845
       336     1.99508709628951 -0.00859956549980483
       337      1.9951436736396   0.0155266983869779
       338     1.99520025419866   0.0013887077493232
       339     1.99525683796697  -0.0198544676029889
       340     1.99531342494479 -0.000951539847694708
       341      1.9953700151324 -0.00377431272244828
       342     1.99542660853007 -0.00296608288224105
       343     1.99548320513808 -0.000637898417166535
       344      1.9955398049567  0.00299310429779426
       345     1.99559640798619  -0.0149327097700853
       346     1.99565301422685  0.00212455879787009
       347     1.99570962367893  0.00346356644358652
       348     1.99576623634271  -0.0110001287565397
       349     1.99582285221847  -0.0142933637770855
       350     1.99587947130648   0.0137413548593559
       351       1.995936093607   0.0146943422828839
       352     1.99599271912033  -0.0107226767218417
       353     1.99604934784672  0.00150933906875712
       354     1.99610597978645  0.00691362217939644
       355      1.9961626149398  -0.0155117401033681
       356     1.99621925330704   0.0193386480810895
       357     1.99627589488844  0.00288453611030373
       358     1.99633253968428  -0.0189376695752912
       359     1.99638918769482   0.0029327886380773
       360     1.99644583892035  0.00482670035318974
       361     1.99650249336114   0.0117026855609228
       362     1.99655915101746  -0.0105899822704644
       363     1.99661581188958 -0.00674184318052255
       364     1.99667247597779 -0.00832211346510681
       365     1.99672914328234 -0.00133756006988323
       366     1.99678581380352  0.00524890997120844
       367      1.9968424875416  -0.0225324828944218
       368     1.99689916449686 -0.00376224959050489
       369     1.99695584466956  -0.0033279768405428
       370     1.99701252805999  0.00790279899875453
       371     1.99706921466841  0.00526097310315184
       372      1.9971259044951 -0.00294195661835428
       373     1.99718259754033   0.0136327866718654
       374     1.99723929380439  -0.0102884039718796
       375     1.99729599328753 -0.00727262098603176
       376     1.99735269599004 -0.00641613861805099
       377      1.9974094019122   0.0169139585604679
       378     1.99746611105426  0.00342737704775635
       379     1.99752282341652  -0.0240403743873457
       380     1.99757953899924 -0.00337622936831636
       381      1.9976362578027   0.0213773173795227
       382     1.99769297982717 -0.00408795415297646
       383     1.99774970507293  -0.0299874984354377
       384     1.99780643354025  -0.0124597677216901
       385      1.9978631652294   0.0336213963020649
       386     1.99791990014066  0.00573143524894409
       387     1.99797663827431 -0.00286957782669393
       388     1.99803337963062 -0.000975666111581494
       389     1.99809012420986  -0.0134006920132746
       390     1.99814687201231 -0.00788784071514473
       391     1.99820362303824 -0.00929922715252152
       392     1.99826037728793  -0.0040276384932595
       393     1.99831713476165  0.00960370060277271
       394     1.99837389545967    -0.01036078276354
       395     1.99843065938228  0.00452512205460495
       396     1.99848742652975   0.0164917489424492
       397     1.99854419690235  -0.0237267329568176
       398     1.99860097050035 -0.00422064860435377
       399     1.99865774732403  -0.0198062150752154
       400     1.99871452737367 -0.00863575489563499
       401     1.99877131064954  -0.0198906569988191
       402     1.99882809715192  -0.0134006920132746
       403     1.99888488688108 -0.00981794182608735
       404     1.99894167983729 -0.00387081777799542
       405     1.99899847602084   0.0104119304429799
       406     1.99905527543199  0.00447686952683139
       407     1.99911207807102 -0.00951636352750257
       408      1.9991688839382   -0.011904863652294
       409     1.99922569303382  -0.0144260582284628
       410     1.99928250535815  -0.0113258333190113
       411     1.99933932091146 -0.00306258793778819
       412     1.99939613969402  -0.0104331615552003
       413     1.99945296170612  -0.0107588661176719
       414     1.99950978694803  -0.0147276365270476
       415     1.99956661542002 0.000242710214701028
       416     1.99962344712236 -0.00323147178499567
       417     1.99968028205535  -0.0146914471312174
       418     1.99973712021924  -0.0288053115049853
       419     1.99979396161432  -0.0117359798050866
       420     1.99985080624086 -0.00700723208327717
       421     1.99990765409913  -0.0316280843797389
       422     1.99996450518942  -0.0333048597198703
       423     2.00002135951199  0.00541779381841592
       424     2.00007821706713 -0.00783958818737115
       425      2.0001350778551  -0.0146673208673307
       426     2.00019194187619  -0.0142209849854252
       427     2.00024880913068  -0.0142089218534818
       428     2.00030567961882  -0.0199268463946493
       429     2.00036255334091  -0.0348248143447376
       430     2.00041943029722  -0.0286846801855514
       431     2.00047631048802  -0.0195649524363475
       432     2.00053319391359  -0.0263685588524203
       433     2.00059008057421  -0.0220740838805729
       434     2.00064697047015  -0.0226893036096859
       435     2.00070386360169  -0.0393122994276792
       436      2.0007607599691  -0.0163561593394055
       437     2.00081765957266  -0.0172729573671032
       438     2.00087456241264  -0.0375269559000573
       439     2.00093146848933  -0.0555130856276537
       440     2.00098837780299  -0.0356571704488316
       441     2.00104529035391  -0.0526058708292964
       442     2.00110220614237  -0.0580945958635395
       443     2.00115912516862  -0.0464416104062235
       444     2.00121604743296  -0.0477082392602795
       445     2.00127297293566  -0.0516046308779949
       446       2.001329901677  -0.0719551344664961
       447     2.00138683365725   -0.054379151224975
       448     2.00144376887669  -0.0558387901901253
       449     2.00150070733559  -0.0643191719463294
       450     2.00155764903423  -0.0689634777445351
       451     2.00161459397289  -0.0807491576532284
       452     2.00167154215185  -0.0803631374310399
       453     2.00172849357138  -0.0797117283060968
       454     2.00178544823176  -0.0864308927985657
       455     2.00184240613326   -0.105743967039935
       456     2.00189936727616   -0.102137090588861
       457     2.00195633166074     -0.1130180356018
       458     2.00201329928727   -0.122463467913476
       459     2.00207027015604   -0.127638551517191
       460     2.00212724426731   -0.148652527362578
       461     2.00218422162137     -0.1414025850646
       462     2.00224120221849   -0.168737642048325
       463     2.00229818605895   -0.172248013443852
       464     2.00235517314302   -0.177736738478095
       465     2.00241216347099   -0.185336511602431
       466     2.00246915704313    -0.19756852739303
       467     2.00252615385971   -0.221393212981228
       468     2.00258315392102   -0.214481038377665
       469     2.00264015722733   -0.234867731361996
       470     2.00269716377892   -0.255254424346328
       471     2.00275417357606   -0.278270880094318
       472     2.00281118661903   -0.290032433739125
       473     2.00286820290811     -0.3133504677857
       474     2.00292522244358   -0.333640655714484
       475     2.00298224522572   -0.351988679400383
       476     2.00303927125479   -0.355269851288985
       477     2.00309630053108   -0.364703220468717
       478     2.00315333305487    -0.38815394896667
       479     2.00321036882644    -0.40412553565972
       480     2.00326740784605   -0.404813134180493
       481     2.00332445011399   -0.391736699153857
       482     2.00338149563054   -0.363002318864699
       483     2.00343854439597   -0.345981239692574
       484     2.00349559641056   -0.299055656432782
       485     2.00355265167459   -0.285074486510391
       486     2.00360971018834   -0.210307194725251
       487     2.00366677195208   -0.163647000368214
       488     2.00372383696609   -0.104827169012238
       489     2.00378090523065  -0.0338597637892663
       490     2.00383797674604   0.0527776498281703
       491     2.00389505151253    0.100282263421245
       492      2.0039521295304    0.145820586507548
       493     2.00400921079993    0.213362062258596
       494     2.00406629532141    0.267561714080253
       495     2.00412338309509    0.303739046778484
       496     2.00418047412128    0.352715362468653
       497     2.00423756840023    0.368530128446439
       498     2.00429466593223     0.38486360909779
       499     2.00435176671757    0.373500138807116
       500      2.0044088707565    0.394924261138579
       501     2.00446597804933     0.37511659848753
       502     2.00452308859631     0.36821648701591
       503     2.00458020239773    0.368457749654778
       504     2.00463731945388    0.344464180219373
       505     2.00469443976502     0.32855290918604
       506     2.00475156333143    0.325114916582173
       507      2.0048086901534     0.31051852693067
       508      2.0048658202312    0.281627325926247
       509     2.00492295356511     0.26136126426135
       510     2.00498009015541    0.242217073867188
       511     2.00503723000237    0.236161381631605
       512     2.00509437310628    0.214918206279293
       513     2.00515151946742    0.198452031176564
       514     2.00520866908605    0.184398482462513
       515     2.00526582196247    0.189344366559304
       516     2.00532297809695    0.160115397860466
       517     2.00538013748976    0.160429039290995
       518     2.00543730014119    0.147919571465698
       519     2.00549446605152    0.150778533736282
       520     2.00555163522102    0.129076959370121
       521     2.00560880764997    0.110041337163449
       522     2.00566598333865     0.11232126910075
       523     2.00572316228735    0.103684066629282
       524     2.00578034449633    0.108002667865016
       525     2.00583752996588   0.0914882402345131
       526     2.00589471869628    0.100993988205906
       527      2.0059519106878    0.098882940115812
       528     2.00600910594073   0.0767229667358021
       529     2.00606630445534   0.0534531852170002
       530     2.00612350623192   0.0856496843739117
       531     2.00618071127073   0.0704863275210688
       532     2.00623791957207   0.0688457415767676
       533      2.0062951311362   0.0372282727531389
       534     2.00635234596342   0.0448521721413622
       535     2.00640956405399   0.0545268039599621
       536      2.0064667854082   0.0533325538975663
       537     2.00652401002633   0.0721631028612002
       538     2.00658123790866   0.0429703235581932
       539     2.00663846905545   0.0363838535171015
       540     2.00669570346701     0.04370617460674
       541     2.00675294114359   0.0414262426694391
       542     2.00681018208549   0.0491707733770963
       543     2.00686742629299   0.0410040330514204
       544     2.00692467376635   0.0256838554833134
       545     2.00698192450587   0.0333680705312537
       546     2.00703917851182   0.0357686337879885
       547     2.00709643578448   0.0330544291007255
       548     2.00715369632413   0.0402199294750999
       549     2.00721096013105   0.0252133933375211
       550     2.00726822720551   0.0351775403227624
       551     2.00732549754781   0.0313414643647639
       552     2.00738277115822   0.0248635625111628
       553     2.00744004803702   0.0182650293381277
       554     2.00749732818448   0.0321014416771976
       555     2.00755461160089   0.0152613094842232
       556     2.00761189828653   0.0148994155259215
       557     2.00766918824168   0.0294837420454816
       558     2.00772648146662   0.0249600675667099
       559     2.00778377796162   0.0112804759429041
       560     2.00784107772698   0.0137534179912993
       561     2.00789838076296   0.0196040369838441
       562     2.00795568706985   0.0087954707625655
       563     2.00801299664792  0.00674473833218897
       564     2.00807030949747    0.018892312199184
       565     2.00812762561876   0.0202071935810137
       566     2.00818494501208   0.0212808123239755
       567     2.00824226767771   0.0343934367464419
       568     2.00829959361593   0.0162987388313549
       569     2.00835692282702   0.0148270367342612
       570     2.00841425531126   0.0169018954285245
       571     2.00847159106892   0.0161539812480342
       572      2.0085289301003   0.0233194816224087
       573     2.00858627240567   0.0262990752124263
       574      2.0086436179853   0.0269866737331996
       575     2.00870096683949   0.0149114786578649
       576     2.00875831896852   0.0253460877888984
       577     2.00881567437265  0.00756503130433957
       578     2.00887303305218  0.00959163747082932
       579     2.00893039500738  0.00725138987381141
       580     2.00898776023853  0.00313786188111496
       581     2.00904512874592    0.004742258429586
       582     2.00910250052982  0.00518859431149148
       583     2.00915987559052 -0.000396635778298696
       584      2.0092172539283  0.00916942785281062
       585     2.00927463554343   0.0129089987552619
       586     2.00933202043621  0.00415116496435984
       587      2.0093894086069    0.016455559546619
       588     2.00944680005579   0.0162263600396946
       589     2.00950419478316   0.0159971605327701
       590      2.0095615927893  0.00873515510284854
       591     2.00961899407447  0.00584000343643462
       592     2.00967639863898   0.0183253449978446
       593     2.00973380648308  0.00190742242288905
       594     2.00979121760708    0.013681039199639
       595     2.00984863201124   0.0153578145397704
       596     2.00990604969584  0.00621396052667975
       597     2.00996347066118 -0.00869607055535196
       598     2.01002089490753    0.014175627609318
       599     2.01007832243517  0.00584000343643462
       600     2.01013575324438  0.00120776077017234
       601     2.01019318733545  0.00856627125564105
       602     2.01025062470865  0.00574349838088749
       603     2.01030806536427   0.0241518377265027
       604     2.01036550930259   0.0139343649704502
       605     2.01042295652388    0.012233463366432
       606     2.01048040702844   0.0210033602892775
       607     2.01053786081654   0.0256235398235964
       608     2.01059531788847  0.00780629394320741
       609      2.0106527782445   -0.019733836283555
       610     2.01071024188492  0.00822850356122611
       611     2.01076770881001   0.0205087718795985
       612     2.01082517902004   0.0171914105951659
       613     2.01088265251531   0.0108220769290552
       614      2.0109401292961    0.010351614783263
       615     2.01099760936268  -0.0127251566244447
       616     2.01105509271534   0.0124505997414131
       617     2.01111257935435 -0.00225435809758097
       618     2.01117006928001 -0.00728468411797516
       619     2.01122756249259  0.00176266483956834
       620     2.01128505899238 0.000230647082757648
       621     2.01134255877965  -0.0020734111184301
       622     2.01140006185469 -0.00588536081254178
       623     2.01145756821778 -0.00999888880523822
       624      2.0115150778692  0.00417529122824661
       625     2.01157259080924 -0.00173564342401515
       626     2.01163010703818 -0.00290576722252411
       627     2.01168762655629 -0.00555965625007021
       628     2.01174514936387  0.00273977852698305
       629     2.01180267546119 0.000303025874417995
       630     2.01186020484854 -0.00127724441016627
       631     2.01191773752619    0.011678559297036
       632     2.01197527349443  0.00785454647098098
       633     2.01203281275355   0.0030654830894546
       634     2.01209035530382 -0.00704342147910735
       635     2.01214790114552 -0.00560790877784377
       636     2.01220545027895  0.00545398321424609
       637     2.01226300270438  -0.0076465780762769
       638      2.0123205584221   0.0131743876580166
       639     2.01237811743238  0.00877134449867872
       640     2.01243567973551   0.0051765311795481
       641     2.01249324533177   0.0134397765607712
       642     2.01255081422145   0.0065637913530381
       643     2.01260838640482 -7.09312158271443e-05
       644     2.01266596188217   0.0151286150328459
       645     2.01272354065379 -0.00221816870175079
       646     2.01278112271995 -0.00601805526391908
       647     2.01283870808095   0.0200262466018628
       648     2.01289629673705 -0.00302639854195802
       649     2.01295388868854 -0.00769483060405046
       650     2.01301148393572  -0.0022181687017508
       651     2.01306908247885    0.003354998256096
       652     2.01312668431822  0.00704631663077375
       653     2.01318428945412 -0.00233880002118471
       654     2.01324189788683  -0.0116153484856527
       655     2.01329950961663   -0.011687727277313
       656     2.01335712464381   0.0128848724913752
       657     2.01341474296864 -0.00230261062535454
       658     2.01347236459142 -0.000601709021336369
       659     2.01352998951241 -0.00291783035446749
       660     2.01358761773192  -0.0079360932429183
       661     2.01364524925022  0.00576762464477427
       662     2.01370288406758 -0.00043282517412889
       663     2.01376052218431  0.00317405127694513
       664     2.01381816360068 -0.00166326463235481
       665     2.01387580831697  0.00138870774932322
       666     2.01393345633347  0.00762534696405653
       667     2.01399110765045 -0.000710277208826882
       668     2.01404876226822    0.011183970887357
       669     2.01410642018703 -0.00463079509042906
       670     2.01416408140719  0.00734789492935853
       671     2.01422174592898   0.0119680744636774
       672     2.01427941375267  0.00253470528394539
       673     2.01433708487856 0.000640793568832953
       674     2.01439475930691 -0.00504094157650437
       675     2.01445243703803 -0.00525807795148542
       676     2.01451011807219   0.0132105770538467
       677     2.01456780240968 -0.00785165131931455
       678     2.01462549005078   -0.011687727277313
       679     2.01468318099577 -0.00920272209697438
       680     2.01474087524494    0.016733011581317
       681     2.01479857279857   0.0213049385878623
       682     2.01485627365695 -0.00758626241655995
       683     2.01491397782035    0.010846203192942
       684     2.01497168528907   0.0036565765546808
       685     2.01502939606339 -0.00299020914612784
       686     2.01508711014359 -0.00297814601418446
       687     2.01514482752995  -0.0069348532916168
       688     2.01520254822277 -0.00561997190978715
       689     2.01526027222232   0.0100379733527348
       690     2.01531799952888  0.00362038715885062
       691     2.01537573014275 0.000869993075757386
       692     2.01543346406421 -0.000806782264374015
       693     2.01549120129353 -0.000143310007487477
       694     2.01554894183101  -0.0197097100196682
       695     2.01560668567693  0.00901260713754654
       696     2.01566443283157 -0.00051726709773263
       697     2.01572218329523 -0.00699516895133377
       698     2.01577993706817  0.00466987963792566
       699     2.01583769415069 0.000640793568832953
       700     2.01589545454307   0.0011112557146252
       701      2.0159532182456  0.00398228111715235
       702     2.01601098525856  -0.0117118535411998
       703     2.01606875558224 -0.00589742394448516
       704     2.01612652921691  -0.0183345129781216
       705     2.01618430616287   0.0127763043038846
       706      2.0162420864204   0.0134397765607712
       707     2.01629986998978 -0.00377431272244828
       708      2.0163576568713 0.000930308735474339
       709     2.01641544706524  0.00216074819370025
       710     2.01647324057189  -0.0190944902905553
       711     2.01653103739154 0.000303025874417995
       712     2.01658883752446 -0.00265244145171288
       713     2.01664664097094   0.0180478929631467
       714     2.01670444773128  0.00237788456868131
       715     2.01676225780574  -0.0150533410895192
       716     2.01682007119462  -0.0157047502144623
       717     2.01687788789821 -0.00763451494433351
       718     2.01693570791678 -0.00119280248656253
       719     2.01699353125063 -0.00227848436146776
       720     2.01705135790004 -0.000191562535261064
       721     2.01710918786529   0.0106170036860176
       722     2.01716702114666 -0.00267656771559967
       723     2.01722485774445 -0.000336320118581743
       724     2.01728269765894 -0.00549934059035324
       725     2.01734054089042  -0.0137987753674065
       726     2.01739838743916   0.0115217385817719
       727     2.01745623730546  0.00717901108215106
       728      2.0175140904896 -0.00331591370859941
       729     2.01757194699186 -0.00254387326422237
       730     2.01762980681254 -0.00395525970159914
       731     2.01768766995191  0.00591238222809497
       732     2.01774553641027  0.00618983426279297
       733     2.01780340618789 0.000110015763323728
       734     2.01786127928507 -0.00367780766690115
       735     2.01791915570209 -0.00811704022206916
       736     2.01797703543923 -0.000469014569959056
       737     2.01803491849678 -0.00658502246525847
       738     2.01809280487503  -0.0145105001520666
       739     2.01815069457426 0.000496035985512247
       740     2.01820858759476  0.00688949591550966
       741     2.01826648393681   0.0182891556020145
       742      2.0183243836007   0.0179875773034297
       743     2.01838228658672  0.00415116496435983
       744     2.01844019289515  0.00121982390211572
       745     2.01849810252627  0.00280009418669999
       746     2.01855601548038  -0.0144863738881798
       747     2.01861393175776  -0.0225566091583086
       748      2.0186718513587  0.00536954129064235
       749     2.01872977428347  -0.0171523260476693
       750     2.01878770053238 -3.47418199969642e-05
       751     2.01884563010569 -0.00490824712512707
       752     2.01890356300371 -0.00732087351380532
       753     2.01896149922671  0.00884372329033906
       754     2.01901943877499 -0.00434127992378767
       755     2.01907738164882 -0.00840655538871056
       756      2.0191353278485  -0.0188652907836308
       757     2.01919327737432 -0.00410001728491985
       758     2.01925123022655 -0.00154263331292089
       759     2.01930918640548  -0.0164164749991224
       760      2.0193671459114 -0.00917859583308761
       761      2.0194251087446  0.00232963204090773
       762     2.01948307490537 0.000592541041059394
       763     2.01954104439399  -0.0045825425626555
       764     2.01959901721074  0.00241407396451149
       765     2.01965699335591   0.0203760774282212
       766      2.0197149728298  -0.0083341765970502
       767     2.01977295563268  -0.0094560478677856
       768     2.01983094176485   0.0101344784082819
       769     2.01988893122659  0.00869896570701836
       770     2.01994692401818 -0.000746466604657062
       771     2.02000492013992 -0.000806782264374015
       772     2.02006291959209  -0.0155479294991982
       773     2.02012092237498 -0.00817735588178613
       774     2.02017892848887 -0.000167436271374277
       775     2.02023693793405 -0.00844274478454073
       776     2.02029495071081 -0.00989032061774769
       777     2.02035296681944 -0.00662121186108863
       778     2.02041098626022  0.00557461453368001
       779     2.02046900903344  0.00565905645728375
       780     2.02052703513938 -0.00254387326422237
       781     2.02058506457834  0.00134045522154964
       782      2.0206430973506  0.00604507667947227
       783     2.02070113345645 -0.00804466143040881
       784     2.02075917289618 -0.00210960051426028
       785     2.02081721567006  0.00218487445758704
       786      2.0208752617784  -0.0059698027361455
       787     2.02093331122148  -0.0102763408399362
       788     2.02099136399958  -0.0103487196315966
       789     2.02104942011299 -0.00299020914612784
       790       2.021107479562 -0.00262831518782611
       791      2.0211655423469   0.0165520646021661
       792     2.02122360846798 -0.00414826981269342
       793     2.02128167792551   0.0198814890185421
       794      2.0213397507198  0.00397021798520895
       795     2.02139782685112 -0.000541393361619402
       796     2.02145590631977 -0.00621106537501333
       797     2.02151398912603 -0.00276100963920341
       798     2.02157207527019 -0.000879161056034361
       799     2.02163016475254 -0.00265244145171289
       800     2.02168825757337  -0.0150533410895192
       801     2.02174635373296  -0.0142330481173686
       802      2.0218044532316 -0.00238705254895828
       803     2.02186255606958 -0.00679009570829611
       804     2.02192066224719 -0.00249562073644881
       805     2.02197877176472  0.00156965472847409
       806     2.02203688462244   0.0152613094842232
       807     2.02209500082066 -0.000637898417166535
       808     2.02215312035966   0.0182409030742409
       809     2.02221124323973   0.0148511629981479
       810     2.02226936946115  0.00728757926964158
       811     2.02232749902421 -0.00692279015967343
       812     2.02238563192921   0.0139826174982238
       813     2.02244376817642  0.00524890997120843
       814     2.02250190776615  -0.0151377830131229
       815     2.02256005069867 -0.00668152752080559
       816     2.02261819697428 0.000363341534134948
       817     2.02267634659326   0.0105446248943572
       818      2.0227344995559  0.00942275362362185
       819     2.02279265586249  0.00329468259637904
       820     2.02285081551332 -0.00962493171499308
       821     2.02290897850868   0.0211481178725982
       822     2.02296714484885   0.0149114786578649
       823     2.02302531453413 3.76369716633821e-05
       824     2.02308348756479  -0.0198303413391022
       825     2.02314166394114  0.00702219036688698
       826     2.02319984366346  -0.0144381213604062
       827     2.02325802673204  0.00881959702645228
       828     2.02331621314717  0.00774597828349044
       829     2.02337440290913  -0.0031952823891655
       830     2.02343259601821  0.00598476101975531
       831     2.02349079247471   0.0100017839569046
       832     2.02354899227891 0.000471909721625474
       833     2.02360719543111  -0.0198906569988191
       834     2.02366540193158 -0.00168739089624158
       835     2.02372361178062  -0.0106261716662946
       836     2.02378182497852   0.0147184685467706
       837     2.02384004152557  0.00594857162392513
       838     2.02389826142205   0.0118595062761869
       839     2.02395648466826 -0.00559584564590038
       840     2.02401471126448 -0.000830908528260788
       841       2.024072941211  -0.0158856971936132
       842     2.02413117450812  0.00826469295705627
       843     2.02418941115612   0.0100017839569046
       844     2.02424765115529  -0.0216156848667241
       845     2.02430589450592 -0.00935954281223848
       846      2.0243641412083 -0.00804466143040883
       847     2.02442239126272 -0.00334003997248619
       848     2.02448064466947  0.00059254104105938
       849     2.02453890142883  0.00514034178371792
       850      2.0245971615411 -0.00178389595178871
       851     2.02465542500657 -0.00453429003488194
       852     2.02471369182552  -0.0123632626661429
       853     2.02477196199825 0.000303025874417981
       854     2.02483023552505   0.0229817139279937
       855      2.0248885124062  0.00365657655468078
       856     2.02494679264199  0.00694981157522663
       857     2.02500507623272  0.00604507667947227
       858     2.02506336317867 -0.00249562073644879
       859     2.02512165348013  -0.0106020454024078
       860      2.0251799471374 -0.00334003997248619
       861     2.02523824415076 -0.00943192160389882
       862      2.0252965445205  0.00429592254768052
       863     2.02535484824692  0.00669648580441541
       864      2.0254131553303  0.00506796299205757
       865     2.02547146577093 -0.000203625667204458
       866      2.0255297795691   0.0118956956720171
       867     2.02558809672511   -0.010795055513502
       868     2.02564641723924  -0.0172247048393296
       869     2.02570474111178 -0.00775514626376743
       870     2.02576306834303  0.00650347569332115
       871     2.02582139893326  0.00272771539503965
       872     2.02587973288278  0.00872309197090515
       873     2.02593807019188  0.00523684683926505
       874     2.02599641086083 -0.000119183743600704
       875     2.02605475488994  0.00365657655468078
       876      2.0261131022795  0.00896435460977298
       877     2.02617145302979 -0.000625835285223142
       878      2.0262298071411   0.0041994174921334
       879     2.02628816461373   -0.010023015069125
       880     2.02634652544796   0.0101947940679989
       881     2.02640488964409 -0.00197690606288298
       882     2.02646325720241  0.00485082661707653
       883      2.0265216281232   0.0198332364907686
       884     2.02658000240677  0.00271565226309627
       885     2.02663838005339   0.0164193701507888
       886     2.02669676106335   0.0128848724913752
       887     2.02675514543696   0.0120283901233944
       888      2.0268135331745   0.0133553346371674
       889     2.02687192427626 -0.00397938596548593
       890     2.02693031874253  0.00327055633249226
       891     2.02698871657361 0.000749361756323466
       892     2.02704711776977   0.0065517282210947
       893     2.02710552233133 -0.00472730014597621
       894     2.02716393025855   0.0012680764298893
       895     2.02722234155174  -0.0022181687017508
       896     2.02728075621119 -0.00881670187478586
       897     2.02733917423719   0.0139946806301672
       898     2.02739759563003 -0.00279719903503359
       899        2.02745602039 -0.00358130261135402
       900     2.02751444851739   0.0121610845747717
       901     2.02757288001249 -0.00134962320182662
       902     2.02763131487559  0.00317405127694513
       903     2.02768975310699  -0.0036174920071842
       904     2.02774819470698  0.00263121033949253
       905     2.02780663967584 -0.00195277979899619
       906     2.02786508801387 -0.00315909299333533
       907     2.02792353972136  0.00826469295705627
       908     2.02798199479861 -0.00547521432646646
       909     2.02804045324589 -0.00411208041686324
       910     2.02809891506351  -0.0116636010134262
       911     2.02815738025176   0.0100982890124518
       912     2.02821584881092   0.0105084354985271
       913     2.02827432074129  0.00581587717254783
       914     2.02833279604317  -0.0066815275208056
       915     2.02839127471683   0.0084938924639807
       916     2.02844975676258  -0.0147155733951042
       917      2.0285082421807  -0.0108674343051624
       918     2.02856673097149 0.000640793568832953
       919     2.02862522313524  0.00441655386711444
       920     2.02868371867224  -0.0184913336933857
       921     2.02874221758278 -0.00206134798648672
       922     2.02880071986716 -0.00232673688924132
       923     2.02885922552566 -0.00683834823606969
       924     2.02891773455858  0.00413910183241643
       925     2.02897624696621   0.0109909607762627
       926     2.02903476274884  0.00793898839458472
       927     2.02909328190677 -0.00744150483323924
       928     2.02915180444028  0.00397021798520895
       929     2.02921033034967 -0.00822560840955969
       930     2.02926885963523  0.00287247297836034
       931     2.02932739229725  -0.0038708177779954
       932     2.02938592833602  0.00696187470717001
       933     2.02944446775185  -0.0159460128533301
       934     2.02950301054501 -0.00476348954180637
       935      2.0295615567158 -0.00534251987508916
       936     2.02962010626452  0.00703425349883036
       937     2.02967865919145 -0.00284545156280715
       938     2.02973721549689  -0.0162596542838583
       939     2.02979577518113   0.0097605213180368
       940     2.02985433824447 -0.00286957782669393
       941     2.02991290468719 -0.00504094157650437
       942     2.02997147450959  -0.0171885154434995
       943     2.03003004771196  -0.0205179398598755
       944     2.03008862429459 -0.00598186586808891
       945     2.03014720425778   0.0119077588039605
       946     2.03020578760181 -0.00115661309073237
       947     2.03026437432699  0.00121982390211572
       948     2.03032296443361 -0.00306258793778819
       949     2.03038155792194 -0.00771895686793725
       950      2.0304401547923  0.00165409665207782
       951     2.03049875504497  0.00436830133934088
       952     2.03055735868025   0.0069739378391134
       953     2.03061596569842 -0.00512538350010812
       954     2.03067457609979  -0.0216156848667241
       955     2.03073318988464  -0.0100833307288419
       956     2.03079180705326 -0.00593361334031532
       957     2.03085042760596   0.0155990771786382
       958     2.03090905154302 -0.00855131297203125
       959     2.03096767886474  0.00597269788781192
       960      2.0310263095714  -0.0197700256793852
       961     2.03108494366331  0.00171441231179478
       962     2.03114358114075   0.0115699911095455
       963     2.03120222200402    0.016515875206336
       964     2.03126086625342  0.00681711712384932
       965     2.03131951388922   0.0137292917274126
       966     2.03137816491174   0.0102068571999423
       967     2.03143681932126 -0.00258006266005255
       968     2.03149547711808 -0.00534251987508916
       969     2.03155413830248   -0.023183892019365
       970     2.03161280287477 -0.00514950976399491
       971     2.03167147083523 -0.00926303775669134
       972     2.03173014218417  0.00369276595051096
       973     2.03178881692186  0.00194361181871922
       974     2.03184749504861   0.0105566880263006
       975     2.03190617656472  0.00454924831849174
       976     2.03196486147046   0.0051765311795481
       977     2.03202354976615  0.00733583179741513
       978     2.03208224145206  -0.0036054288752408
       979      2.0321409365285 -0.00939573220806865
       980     2.03219963499576 -0.00734499977769212
       981     2.03225833685413 -0.00485999459735349
       982     2.03231704210391 -0.00326766118082585
       983     2.03237575074539 -0.00875638621506891
       984     2.03243446277887 -0.00547521432646646
       985     2.03249317820463  0.00330674572832243
       986     2.03255189702298  -0.0182138816586877
       987      2.0326106192342 0.000387467798021734
       988     2.03266934483859  -0.0192513110058194
       989     2.03272807383645  0.00914530158892385
       990     2.03278680622806   0.0149597311856385
       991     2.03284554201373 -0.00437746931961784
       992     2.03290428119375    0.010846203192942
       993     2.03296302376841  -0.0111207600759736
       994       2.033021769738  0.00605713981141566
       995     2.03308051910283  -0.0114223383745584
       996     2.03313927186317 0.000122078895267122
       997     2.03319802801934  -0.0234613440540629
       998     2.03325678757162  -0.0185757756169894
       999     2.03331555052031 -0.00186833787539245
      1000      2.0333743168657 -0.000891224187977755
