# Supplementary material for: Constructing multiple active sites in iron oxide catalysts for improving carbonylation reactions
Source: Nat Commun. 2023 Aug 17;14:4973. doi: 10.1038/s41467-023-40640-z (PMC10435489; doi:10.1038/s41467-023-40640-z)
Supplement: Supplementary file 3 — Source Data [file 41467_2023_40640_MOESM3_ESM.zip › EPR/1-1.0-Fe2O3-Ovac]

     index            Field [G]         Intensity []

         1                 3460 -0.000891224187977755
         2               3460.1 -0.00186833787539245
         3               3460.2  -0.0185757756169894
         4               3460.3  -0.0234613440540629
         5               3460.4 0.000122078895267122
         6               3460.5  -0.0114223383745584
         7               3460.6  0.00605713981141566
         8               3460.7  -0.0111207600759736
         9               3460.8    0.010846203192942
        10               3460.9 -0.00437746931961784
        11                 3461   0.0149597311856385
        12               3461.1  0.00914530158892385
        13               3461.2  -0.0192513110058194
        14               3461.3 0.000387467798021734
        15               3461.4  -0.0182138816586877
        16               3461.5  0.00330674572832243
        17               3461.6 -0.00547521432646646
        18               3461.7 -0.00875638621506891
        19               3461.8 -0.00326766118082585
        20               3461.9 -0.00485999459735349
        21                 3462 -0.00734499977769212
        22               3462.1 -0.00939573220806865
        23               3462.2  -0.0036054288752408
        24               3462.3  0.00733583179741513
        25               3462.4   0.0051765311795481
        26               3462.5  0.00454924831849174
        27               3462.6   0.0105566880263006
        28               3462.7  0.00194361181871922
        29               3462.8  0.00369276595051096
        30               3462.9 -0.00926303775669134
        31                 3463 -0.00514950976399491
        32               3463.1   -0.023183892019365
        33               3463.2 -0.00534251987508916
        34               3463.3 -0.00258006266005255
        35               3463.4   0.0102068571999423
        36               3463.5   0.0137292917274126
        37               3463.6  0.00681711712384932
        38               3463.7    0.016515875206336
        39               3463.8   0.0115699911095455
        40               3463.9  0.00171441231179478
        41                 3464  -0.0197700256793852
        42               3464.1  0.00597269788781192
        43               3464.2 -0.00855131297203125
        44               3464.3   0.0155990771786382
        45               3464.4 -0.00593361334031532
        46               3464.5  -0.0100833307288419
        47               3464.6  -0.0216156848667241
        48               3464.7 -0.00512538350010812
        49               3464.8   0.0069739378391134
        50               3464.9  0.00436830133934088
        51                 3465  0.00165409665207782
        52               3465.1 -0.00771895686793725
        53               3465.2 -0.00306258793778819
        54               3465.3  0.00121982390211572
        55               3465.4 -0.00115661309073237
        56               3465.5   0.0119077588039605
        57               3465.6 -0.00598186586808891
        58               3465.7  -0.0205179398598755
        59               3465.8  -0.0171885154434995
        60               3465.9 -0.00504094157650437
        61                 3466 -0.00286957782669393
        62               3466.1   0.0097605213180368
        63               3466.2  -0.0162596542838583
        64               3466.3 -0.00284545156280715
        65               3466.4  0.00703425349883036
        66               3466.5 -0.00534251987508916
        67               3466.6 -0.00476348954180637
        68               3466.7  -0.0159460128533301
        69               3466.8  0.00696187470717001
        70               3466.9  -0.0038708177779954
        71                 3467  0.00287247297836034
        72               3467.1 -0.00822560840955969
        73               3467.2  0.00397021798520895
        74               3467.3 -0.00744150483323924
        75               3467.4  0.00793898839458472
        76               3467.5   0.0109909607762627
        77               3467.6  0.00413910183241643
        78               3467.7 -0.00683834823606969
        79               3467.8 -0.00232673688924132
        80               3467.9 -0.00206134798648672
        81                 3468  -0.0184913336933857
        82               3468.1  0.00441655386711444
        83               3468.2 0.000640793568832953
        84               3468.3  -0.0108674343051624
        85               3468.4  -0.0147155733951042
        86               3468.5   0.0084938924639807
        87               3468.6  -0.0066815275208056
        88               3468.7  0.00581587717254783
        89               3468.8   0.0105084354985271
        90               3468.9   0.0100982890124518
        91                 3469  -0.0116636010134262
        92               3469.1 -0.00411208041686324
        93               3469.2 -0.00547521432646646
        94               3469.3  0.00826469295705627
        95               3469.4 -0.00315909299333533
        96               3469.5 -0.00195277979899619
        97               3469.6  0.00263121033949253
        98               3469.7  -0.0036174920071842
        99               3469.8  0.00317405127694513
       100               3469.9 -0.00134962320182662
       101                 3470   0.0121610845747717
       102               3470.1 -0.00358130261135402
       103               3470.2 -0.00279719903503359
       104               3470.3   0.0139946806301672
       105               3470.4 -0.00881670187478586
       106               3470.5  -0.0022181687017508
       107               3470.6   0.0012680764298893
       108               3470.7 -0.00472730014597621
       109               3470.8   0.0065517282210947
       110               3470.9 0.000749361756323466
       111                 3471  0.00327055633249226
       112               3471.1 -0.00397938596548593
       113               3471.2   0.0133553346371674
       114               3471.3   0.0120283901233944
       115               3471.4   0.0128848724913752
       116               3471.5   0.0164193701507888
       117               3471.6  0.00271565226309627
       118               3471.7   0.0198332364907686
       119               3471.8  0.00485082661707653
       120               3471.9 -0.00197690606288298
       121                 3472   0.0101947940679989
       122               3472.1   -0.010023015069125
       123               3472.2   0.0041994174921334
       124               3472.3 -0.000625835285223142
       125               3472.4  0.00896435460977298
       126               3472.5  0.00365657655468078
       127               3472.6 -0.000119183743600704
       128               3472.7  0.00523684683926505
       129               3472.8  0.00872309197090515
       130               3472.9  0.00272771539503965
       131                 3473  0.00650347569332115
       132               3473.1 -0.00775514626376743
       133               3473.2  -0.0172247048393296
       134               3473.3   -0.010795055513502
       135               3473.4   0.0118956956720171
       136               3473.5 -0.000203625667204458
       137               3473.6  0.00506796299205757
       138               3473.7  0.00669648580441541
       139               3473.8  0.00429592254768052
       140               3473.9 -0.00943192160389882
       141                 3474 -0.00334003997248619
       142               3474.1  -0.0106020454024078
       143               3474.2 -0.00249562073644879
       144               3474.3  0.00604507667947227
       145               3474.4  0.00694981157522663
       146               3474.5  0.00365657655468078
       147               3474.6   0.0229817139279937
       148               3474.7 0.000303025874417981
       149               3474.8  -0.0123632626661429
       150               3474.9 -0.00453429003488194
       151                 3475 -0.00178389595178871
       152               3475.1  0.00514034178371792
       153               3475.2  0.00059254104105938
       154               3475.3 -0.00334003997248619
       155               3475.4 -0.00804466143040883
       156               3475.5 -0.00935954281223848
       157               3475.6  -0.0216156848667241
       158               3475.7   0.0100017839569046
       159               3475.8  0.00826469295705627
       160               3475.9  -0.0158856971936132
       161                 3476 -0.000830908528260788
       162               3476.1 -0.00559584564590038
       163               3476.2   0.0118595062761869
       164               3476.3  0.00594857162392513
       165               3476.4   0.0147184685467706
       166               3476.5  -0.0106261716662946
       167               3476.6 -0.00168739089624158
       168               3476.7  -0.0198906569988191
       169               3476.8 0.000471909721625474
       170               3476.9   0.0100017839569046
       171                 3477  0.00598476101975531
       172               3477.1  -0.0031952823891655
       173               3477.2  0.00774597828349044
       174               3477.3  0.00881959702645228
       175               3477.4  -0.0144381213604062
       176               3477.5  0.00702219036688698
       177               3477.6  -0.0198303413391022
       178               3477.7 3.76369716633821e-05
       179               3477.8   0.0149114786578649
       180               3477.9   0.0211481178725982
       181                 3478 -0.00962493171499308
       182               3478.1  0.00329468259637904
       183               3478.2  0.00942275362362185
       184               3478.3   0.0105446248943572
       185               3478.4 0.000363341534134948
       186               3478.5 -0.00668152752080559
       187               3478.6  -0.0151377830131229
       188               3478.7  0.00524890997120843
       189               3478.8   0.0139826174982238
       190               3478.9 -0.00692279015967343
       191                 3479  0.00728757926964158
       192               3479.1   0.0148511629981479
       193               3479.2   0.0182409030742409
       194               3479.3 -0.000637898417166535
       195               3479.4   0.0152613094842232
       196               3479.5  0.00156965472847409
       197               3479.6 -0.00249562073644881
       198               3479.7 -0.00679009570829611
       199               3479.8 -0.00238705254895828
       200               3479.9  -0.0142330481173686
       201                 3480  -0.0150533410895192
       202               3480.1 -0.00265244145171289
       203               3480.2 -0.000879161056034361
       204               3480.3 -0.00276100963920341
       205               3480.4 -0.00621106537501333
       206               3480.5 -0.000541393361619402
       207               3480.6  0.00397021798520895
       208               3480.7   0.0198814890185421
       209               3480.8 -0.00414826981269342
       210               3480.9   0.0165520646021661
       211                 3481 -0.00262831518782611
       212               3481.1 -0.00299020914612784
       213               3481.2  -0.0103487196315966
       214               3481.3  -0.0102763408399362
       215               3481.4  -0.0059698027361455
       216               3481.5  0.00218487445758704
       217               3481.6 -0.00210960051426028
       218               3481.7 -0.00804466143040881
       219               3481.8  0.00604507667947227
       220               3481.9  0.00134045522154964
       221                 3482 -0.00254387326422237
       222               3482.1  0.00565905645728375
       223               3482.2  0.00557461453368001
       224               3482.3 -0.00662121186108863
       225               3482.4 -0.00989032061774769
       226               3482.5 -0.00844274478454073
       227               3482.6 -0.000167436271374277
       228               3482.7 -0.00817735588178613
       229               3482.8  -0.0155479294991982
       230               3482.9 -0.000806782264374015
       231                 3483 -0.000746466604657062
       232               3483.1  0.00869896570701836
       233               3483.2   0.0101344784082819
       234               3483.3  -0.0094560478677856
       235               3483.4  -0.0083341765970502
       236               3483.5   0.0203760774282212
       237               3483.6  0.00241407396451149
       238               3483.7  -0.0045825425626555
       239               3483.8 0.000592541041059394
       240               3483.9  0.00232963204090773
       241                 3484 -0.00917859583308761
       242               3484.1  -0.0164164749991224
       243               3484.2 -0.00154263331292089
       244               3484.3 -0.00410001728491985
       245               3484.4  -0.0188652907836308
       246               3484.5 -0.00840655538871056
       247               3484.6 -0.00434127992378767
       248               3484.7  0.00884372329033906
       249               3484.8 -0.00732087351380532
       250               3484.9 -0.00490824712512707
       251                 3485 -3.47418199969642e-05
       252               3485.1  -0.0171523260476693
       253               3485.2  0.00536954129064235
       254               3485.3  -0.0225566091583086
       255               3485.4  -0.0144863738881798
       256               3485.5  0.00280009418669999
       257               3485.6  0.00121982390211572
       258               3485.7  0.00415116496435983
       259               3485.8   0.0179875773034297
       260               3485.9   0.0182891556020145
       261                 3486  0.00688949591550966
       262               3486.1 0.000496035985512247
       263               3486.2  -0.0145105001520666
       264               3486.3 -0.00658502246525847
       265               3486.4 -0.000469014569959056
       266               3486.5 -0.00811704022206916
       267               3486.6 -0.00367780766690115
       268               3486.7 0.000110015763323728
       269               3486.8  0.00618983426279297
       270               3486.9  0.00591238222809497
       271                 3487 -0.00395525970159914
       272               3487.1 -0.00254387326422237
       273               3487.2 -0.00331591370859941
       274               3487.3  0.00717901108215106
       275               3487.4   0.0115217385817719
       276               3487.5  -0.0137987753674065
       277               3487.6 -0.00549934059035324
       278               3487.7 -0.000336320118581743
       279               3487.8 -0.00267656771559967
       280               3487.9   0.0106170036860176
       281                 3488 -0.000191562535261064
       282               3488.1 -0.00227848436146776
       283               3488.2 -0.00119280248656253
       284               3488.3 -0.00763451494433351
       285               3488.4  -0.0157047502144623
       286               3488.5  -0.0150533410895192
       287               3488.6  0.00237788456868131
       288               3488.7   0.0180478929631467
       289               3488.8 -0.00265244145171288
       290               3488.9 0.000303025874417995
       291                 3489  -0.0190944902905553
       292               3489.1  0.00216074819370025
       293               3489.2 0.000930308735474339
       294               3489.3 -0.00377431272244828
       295               3489.4   0.0134397765607712
       296               3489.5   0.0127763043038846
       297               3489.6  -0.0183345129781216
       298               3489.7 -0.00589742394448516
       299               3489.8  -0.0117118535411998
       300               3489.9  0.00398228111715235
       301                 3490   0.0011112557146252
       302               3490.1 0.000640793568832953
       303               3490.2  0.00466987963792566
       304               3490.3 -0.00699516895133377
       305               3490.4 -0.00051726709773263
       306               3490.5  0.00901260713754654
       307               3490.6  -0.0197097100196682
       308               3490.7 -0.000143310007487477
       309               3490.8 -0.000806782264374015
       310               3490.9 0.000869993075757386
       311                 3491  0.00362038715885062
       312               3491.1   0.0100379733527348
       313               3491.2 -0.00561997190978715
       314               3491.3  -0.0069348532916168
       315               3491.4 -0.00297814601418446
       316               3491.5 -0.00299020914612784
       317               3491.6   0.0036565765546808
       318               3491.7    0.010846203192942
       319               3491.8 -0.00758626241655995
       320               3491.9   0.0213049385878623
       321                 3492    0.016733011581317
       322               3492.1 -0.00920272209697438
       323               3492.2   -0.011687727277313
       324               3492.3 -0.00785165131931455
       325               3492.4   0.0132105770538467
       326               3492.5 -0.00525807795148542
       327               3492.6 -0.00504094157650437
       328               3492.7 0.000640793568832953
       329               3492.8  0.00253470528394539
       330               3492.9   0.0119680744636774
       331                 3493  0.00734789492935853
       332               3493.1 -0.00463079509042906
       333               3493.2    0.011183970887357
       334               3493.3 -0.000710277208826882
       335               3493.4  0.00762534696405653
       336               3493.5  0.00138870774932322
       337               3493.6 -0.00166326463235481
       338               3493.7  0.00317405127694513
       339               3493.8 -0.00043282517412889
       340               3493.9  0.00576762464477427
       341                 3494  -0.0079360932429183
       342               3494.1 -0.00291783035446749
       343               3494.2 -0.000601709021336369
       344               3494.3 -0.00230261062535454
       345               3494.4   0.0128848724913752
       346               3494.5   -0.011687727277313
       347               3494.6  -0.0116153484856527
       348               3494.7 -0.00233880002118471
       349               3494.8  0.00704631663077375
       350               3494.9    0.003354998256096
       351                 3495  -0.0022181687017508
       352               3495.1 -0.00769483060405046
       353               3495.2 -0.00302639854195802
       354               3495.3   0.0200262466018628
       355               3495.4 -0.00601805526391908
       356               3495.5 -0.00221816870175079
       357               3495.6   0.0151286150328459
       358               3495.7 -7.09312158271443e-05
       359               3495.8   0.0065637913530381
       360               3495.9   0.0134397765607712
       361                 3496   0.0051765311795481
       362               3496.1  0.00877134449867872
       363               3496.2   0.0131743876580166
       364               3496.3  -0.0076465780762769
       365               3496.4  0.00545398321424609
       366               3496.5 -0.00560790877784377
       367               3496.6 -0.00704342147910735
       368               3496.7   0.0030654830894546
       369               3496.8  0.00785454647098098
       370               3496.9    0.011678559297036
       371                 3497 -0.00127724441016627
       372               3497.1 0.000303025874417995
       373               3497.2  0.00273977852698305
       374               3497.3 -0.00555965625007021
       375               3497.4 -0.00290576722252411
       376               3497.5 -0.00173564342401515
       377               3497.6  0.00417529122824661
       378               3497.7 -0.00999888880523822
       379               3497.8 -0.00588536081254178
       380               3497.9  -0.0020734111184301
       381                 3498 0.000230647082757648
       382               3498.1  0.00176266483956834
       383               3498.2 -0.00728468411797516
       384               3498.3 -0.00225435809758097
       385               3498.4   0.0124505997414131
       386               3498.5  -0.0127251566244447
       387               3498.6    0.010351614783263
       388               3498.7   0.0108220769290552
       389               3498.8   0.0171914105951659
       390               3498.9   0.0205087718795985
       391                 3499  0.00822850356122611
       392               3499.1   -0.019733836283555
       393               3499.2  0.00780629394320741
       394               3499.3   0.0256235398235964
       395               3499.4   0.0210033602892775
       396               3499.5    0.012233463366432
       397               3499.6   0.0139343649704502
       398               3499.7   0.0241518377265027
       399               3499.8  0.00574349838088749
       400               3499.9  0.00856627125564105
       401                 3500  0.00120776077017234
       402               3500.1  0.00584000343643462
       403               3500.2    0.014175627609318
       404               3500.3 -0.00869607055535196
       405               3500.4  0.00621396052667975
       406               3500.5   0.0153578145397704
       407               3500.6    0.013681039199639
       408               3500.7  0.00190742242288905
       409               3500.8   0.0183253449978446
       410               3500.9  0.00584000343643462
       411                 3501  0.00873515510284854
       412               3501.1   0.0159971605327701
       413               3501.2   0.0162263600396946
       414               3501.3    0.016455559546619
       415               3501.4  0.00415116496435984
       416               3501.5   0.0129089987552619
       417               3501.6  0.00916942785281062
       418               3501.7 -0.000396635778298696
       419               3501.8  0.00518859431149148
       420               3501.9    0.004742258429586
       421                 3502  0.00313786188111496
       422               3502.1  0.00725138987381141
       423               3502.2  0.00959163747082932
       424               3502.3  0.00756503130433957
       425               3502.4   0.0253460877888984
       426               3502.5   0.0149114786578649
       427               3502.6   0.0269866737331996
       428               3502.7   0.0262990752124263
       429               3502.8   0.0233194816224087
       430               3502.9   0.0161539812480342
       431                 3503   0.0169018954285245
       432               3503.1   0.0148270367342612
       433               3503.2   0.0162987388313549
       434               3503.3   0.0343934367464419
       435               3503.4   0.0212808123239755
       436               3503.5   0.0202071935810137
       437               3503.6    0.018892312199184
       438               3503.7  0.00674473833218897
       439               3503.8   0.0087954707625655
       440               3503.9   0.0196040369838441
       441                 3504   0.0137534179912993
       442               3504.1   0.0112804759429041
       443               3504.2   0.0249600675667099
       444               3504.3   0.0294837420454816
       445               3504.4   0.0148994155259215
       446               3504.5   0.0152613094842232
       447               3504.6   0.0321014416771976
       448               3504.7   0.0182650293381277
       449               3504.8   0.0248635625111628
       450               3504.9   0.0313414643647639
       451                 3505   0.0351775403227624
       452               3505.1   0.0252133933375211
       453               3505.2   0.0402199294750999
       454               3505.3   0.0330544291007255
       455               3505.4   0.0357686337879885
       456               3505.5   0.0333680705312537
       457               3505.6   0.0256838554833134
       458               3505.7   0.0410040330514204
       459               3505.8   0.0491707733770963
       460               3505.9   0.0414262426694391
       461                 3506     0.04370617460674
       462               3506.1   0.0363838535171015
       463               3506.2   0.0429703235581932
       464               3506.3   0.0721631028612002
       465               3506.4   0.0533325538975663
       466               3506.5   0.0545268039599621
       467               3506.6   0.0448521721413622
       468               3506.7   0.0372282727531389
       469               3506.8   0.0688457415767676
       470               3506.9   0.0704863275210688
       471                 3507   0.0856496843739117
       472               3507.1   0.0534531852170002
       473               3507.2   0.0767229667358021
       474               3507.3    0.098882940115812
       475               3507.4    0.100993988205906
       476               3507.5   0.0914882402345131
       477               3507.6    0.108002667865016
       478               3507.7    0.103684066629282
       479               3507.8     0.11232126910075
       480               3507.9    0.110041337163449
       481                 3508    0.129076959370121
       482               3508.1    0.150778533736282
       483               3508.2    0.147919571465698
       484               3508.3    0.160429039290995
       485               3508.4    0.160115397860466
       486               3508.5    0.189344366559304
       487               3508.6    0.184398482462513
       488               3508.7    0.198452031176564
       489               3508.8    0.214918206279293
       490               3508.9    0.236161381631605
       491                 3509    0.242217073867188
       492               3509.1     0.26136126426135
       493               3509.2    0.281627325926247
       494               3509.3     0.31051852693067
       495               3509.4    0.325114916582173
       496               3509.5     0.32855290918604
       497               3509.6    0.344464180219373
       498               3509.7    0.368457749654778
       499               3509.8     0.36821648701591
       500               3509.9     0.37511659848753
       501                 3510    0.394924261138579
       502               3510.1    0.373500138807116
       503               3510.2     0.38486360909779
       504               3510.3    0.368530128446439
       505               3510.4    0.352715362468653
       506               3510.5    0.303739046778484
       507               3510.6    0.267561714080253
       508               3510.7    0.213362062258596
       509               3510.8    0.145820586507548
       510               3510.9    0.100282263421245
       511                 3511   0.0527776498281703
       512               3511.1  -0.0338597637892663
       513               3511.2   -0.104827169012238
       514               3511.3   -0.163647000368214
       515               3511.4   -0.210307194725251
       516               3511.5   -0.285074486510391
       517               3511.6   -0.299055656432782
       518               3511.7   -0.345981239692574
       519               3511.8   -0.363002318864699
       520               3511.9   -0.391736699153857
       521                 3512   -0.404813134180493
       522               3512.1    -0.40412553565972
       523               3512.2    -0.38815394896667
       524               3512.3   -0.364703220468717
       525               3512.4   -0.355269851288985
       526               3512.5   -0.351988679400383
       527               3512.6   -0.333640655714484
       528               3512.7     -0.3133504677857
       529               3512.8   -0.290032433739125
       530               3512.9   -0.278270880094318
       531                 3513   -0.255254424346328
       532               3513.1   -0.234867731361996
       533               3513.2   -0.214481038377665
       534               3513.3   -0.221393212981228
       535               3513.4    -0.19756852739303
       536               3513.5   -0.185336511602431
       537               3513.6   -0.177736738478095
       538               3513.7   -0.172248013443852
       539               3513.8   -0.168737642048325
       540               3513.9     -0.1414025850646
       541                 3514   -0.148652527362578
       542               3514.1   -0.127638551517191
       543               3514.2   -0.122463467913476
       544               3514.3     -0.1130180356018
       545               3514.4   -0.102137090588861
       546               3514.5   -0.105743967039935
       547               3514.6  -0.0864308927985657
       548               3514.7  -0.0797117283060968
       549               3514.8  -0.0803631374310399
       550               3514.9  -0.0807491576532284
       551                 3515  -0.0689634777445351
       552               3515.1  -0.0643191719463294
       553               3515.2  -0.0558387901901253
       554               3515.3   -0.054379151224975
       555               3515.4  -0.0719551344664961
       556               3515.5  -0.0516046308779949
       557               3515.6  -0.0477082392602795
       558               3515.7  -0.0464416104062235
       559               3515.8  -0.0580945958635395
       560               3515.9  -0.0526058708292964
       561                 3516  -0.0356571704488316
       562               3516.1  -0.0555130856276537
       563               3516.2  -0.0375269559000573
       564               3516.3  -0.0172729573671032
       565               3516.4  -0.0163561593394055
       566               3516.5  -0.0393122994276792
       567               3516.6  -0.0226893036096859
       568               3516.7  -0.0220740838805729
       569               3516.8  -0.0263685588524203
       570               3516.9  -0.0195649524363475
       571                 3517  -0.0286846801855514
       572               3517.1  -0.0348248143447376
       573               3517.2  -0.0199268463946493
       574               3517.3  -0.0142089218534818
       575               3517.4  -0.0142209849854252
       576               3517.5  -0.0146673208673307
       577               3517.6 -0.00783958818737115
       578               3517.7  0.00541779381841592
       579               3517.8  -0.0333048597198703
       580               3517.9  -0.0316280843797389
       581                 3518 -0.00700723208327717
       582               3518.1  -0.0117359798050866
       583               3518.2  -0.0288053115049853
       584               3518.3  -0.0146914471312174
       585               3518.4 -0.00323147178499567
       586               3518.5 0.000242710214701028
       587               3518.6  -0.0147276365270476
       588               3518.7  -0.0107588661176719
       589               3518.8  -0.0104331615552003
       590               3518.9 -0.00306258793778819
       591                 3519  -0.0113258333190113
       592               3519.1  -0.0144260582284628
       593               3519.2   -0.011904863652294
       594               3519.3 -0.00951636352750257
       595               3519.4  0.00447686952683139
       596               3519.5   0.0104119304429799
       597               3519.6 -0.00387081777799542
       598               3519.7 -0.00981794182608735
       599               3519.8  -0.0134006920132746
       600               3519.9  -0.0198906569988191
       601                 3520 -0.00863575489563499
       602               3520.1  -0.0198062150752154
       603               3520.2 -0.00422064860435377
       604               3520.3  -0.0237267329568176
       605               3520.4   0.0164917489424492
       606               3520.5  0.00452512205460495
       607               3520.6    -0.01036078276354
       608               3520.7  0.00960370060277271
       609               3520.8  -0.0040276384932595
       610               3520.9 -0.00929922715252152
       611                 3521 -0.00788784071514473
       612               3521.1  -0.0134006920132746
       613               3521.2 -0.000975666111581494
       614               3521.3 -0.00286957782669393
       615               3521.4  0.00573143524894409
       616               3521.5   0.0336213963020649
       617               3521.6  -0.0124597677216901
       618               3521.7  -0.0299874984354377
       619               3521.8 -0.00408795415297646
       620               3521.9   0.0213773173795227
       621                 3522 -0.00337622936831636
       622               3522.1  -0.0240403743873457
       623               3522.2  0.00342737704775635
       624               3522.3   0.0169139585604679
       625               3522.4 -0.00641613861805099
       626               3522.5 -0.00727262098603176
       627               3522.6  -0.0102884039718796
       628               3522.7   0.0136327866718654
       629               3522.8 -0.00294195661835428
       630               3522.9  0.00526097310315184
       631                 3523  0.00790279899875453
       632               3523.1  -0.0033279768405428
       633               3523.2 -0.00376224959050489
       634               3523.3  -0.0225324828944218
       635               3523.4  0.00524890997120844
       636               3523.5 -0.00133756006988323
       637               3523.6 -0.00832211346510681
       638               3523.7 -0.00674184318052255
       639               3523.8  -0.0105899822704644
       640               3523.9   0.0117026855609228
       641                 3524  0.00482670035318974
       642               3524.1   0.0029327886380773
       643               3524.2  -0.0189376695752912
       644               3524.3  0.00288453611030373
       645               3524.4   0.0193386480810895
       646               3524.5  -0.0155117401033681
       647               3524.6  0.00691362217939644
       648               3524.7  0.00150933906875712
       649               3524.8  -0.0107226767218417
       650               3524.9   0.0146943422828839
       651                 3525   0.0137413548593559
       652               3525.1  -0.0142933637770855
       653               3525.2  -0.0110001287565397
       654               3525.3  0.00346356644358652
       655               3525.4  0.00212455879787009
       656               3525.5  -0.0149327097700853
       657               3525.6  0.00299310429779426
       658               3525.7 -0.000637898417166535
       659               3525.8 -0.00296608288224105
       660               3525.9 -0.00377431272244828
       661                 3526 -0.000951539847694708
       662               3526.1  -0.0198544676029889
       663               3526.2   0.0013887077493232
       664               3526.3   0.0155266983869779
       665               3526.4 -0.00859956549980483
       666               3526.5 -0.00103598177129845
       667               3526.6  0.00380133413800149
       668               3526.7   0.0110633395679231
       669               3526.8 -0.00518569915982506
       670               3526.9  0.00955544807499915
       671                 3527 -0.00826179780538985
       672               3527.1  0.00440449073517105
       673               3527.2  -0.0040276384932595
       674               3527.3 -0.00112042369490219
       675               3527.4  -0.0119410530481242
       676               3527.5  0.00544192008230271
       677               3527.6 0.000785551152153646
       678               3527.7  -0.0038949440418822
       679               3527.8 0.000411594061908507
       680               3527.9 -0.00160294897263784
       681                 3528  0.00412703870047304
       682               3528.1   0.0146702160189971
       683               3528.2  -0.0102763408399362
       684               3528.3  -0.0157047502144623
       685               3528.4  -0.0112172651315207
       686               3528.5  0.00360832402690722
       687               3528.6  -0.0127010303605579
       688               3528.7   0.0166003171299397
       689               3528.8   0.0108823925887722
       690               3528.9  0.00743233685296227
       691                 3529  0.00401847051298253
       692               3529.1 -0.00273688337531663
       693               3529.2   0.0280844187400482
       694               3529.3  -0.0113017070551245
       695               3529.4   0.0114493597901116
       696               3529.5   0.0068291802557927
       697               3529.6  0.00913323845698046
       698               3529.7 -0.00231467375729794
       699               3529.8 -0.00479967893763655
       700               3529.9 -0.00699516895133377
       701                 3530 -0.00986619435386091
       702               3530.1 -0.000589645889392962
       703               3530.2  0.00770978888766027
       704               3530.3 0.000134142027210515
       705               3530.4  -0.0117239166731432
       706               3530.5  0.00881959702645228
       707               3530.6  -0.0132800606938407
       708               3530.7 -0.00242324194478845
       709               3530.8   0.0109306451165458
       710               3530.9 -0.00529426734731558
       711                 3531 -0.00166326463235479
       712               3531.1 -0.00334003997248619
       713               3531.2  -0.0132197450341237
       714               3531.3 -0.00299020914612784
       715               3531.4   0.0083611980126034
       716               3531.5  -0.0165491694504997
       717               3531.6 -0.00980587869414394
       718               3531.7  -0.0110845706801434
       719               3531.8  -0.0080687876942956
       720               3531.9 -0.00104804490324184
       721                 3532 -0.000601709021336355
       722               3532.1  -0.0143536794368025
       723               3532.2  0.00557461453368001
       724               3532.3  0.00299310429779427
       725               3532.4  0.00702219036688696
       726               3532.5  -0.0140279748743309
       727               3532.6 -0.00120486561850593
       728               3532.7 -0.00267656771559967
       729               3532.8  -0.0102039620482759
       730               3532.9   0.0081078722417922
       731                 3533  -0.0117721692009167
       732               3533.1 -0.00950430039555918
       733               3533.2  0.00337912451998278
       734               3533.3  0.00407878617269948
       735               3533.4 0.000327152138304767
       736               3533.5  -0.0131594293744067
       737               3533.6 -0.00512538350010812
       738               3533.7 -0.00423271173629715
       739               3533.8 -0.00119280248656253
       740               3533.9  0.00054428851328582
       741                 3534   0.0193386480810895
       742               3534.1   0.0254064034486154
       743               3534.2  0.00881959702645227
       744               3534.3  0.00430798567962391
       745               3534.4   0.0005563516452292
       746               3534.5 -0.00282132529892036
       747               3534.6   0.0134518396927145
       748               3534.7   0.0141273750815445
       749               3534.8  -0.0227978717971764
       750               3534.9  0.00246232649228505
       751                 3535 -0.00464285822237245
       752               3535.1    -0.01036078276354
       753               3535.2 -0.00589742394448516
       754               3535.3  0.00191948555483243
       755               3535.4 -0.00185627474344906
       756               3535.5 -0.00101185550741166
       757               3535.6  -0.0052822042153722
       758               3535.7   0.0183132818659013
       759               3535.8 -0.000372509514411923
       760               3535.9  0.00345150331164312
       761                 3536  0.00593650849198175
       762               3536.1  0.00269152599920948
       763               3536.2  0.00509208925594436
       764               3536.3   0.0087954707625655
       765               3536.4 -0.00422064860435377
       766               3536.5 -0.00637994922222081
       767               3536.6  0.00282422045058678
       768               3536.7 -0.00619900224306993
       769               3536.8  0.00535747815869897
       770               3536.9 -0.00134962320182662
       771                 3537  0.00594857162392513
       772               3537.1 -0.00440159558350464
       773               3537.2 -0.00944398473584222
       774               3537.3  0.00838532427649018
       775               3537.4 -0.00406382788908967
       776               3537.5 -0.00435334305573107
       777               3537.6  0.00780629394320739
       778               3537.7 -0.00154263331292089
       779               3537.8 -0.00616281284723975
       780               3537.9 -0.00664533812497542
       781                 3538  -0.0271888518245709
       782               3538.1 -0.00545108806257967
       783               3538.2  0.00880753389450888
       784               3538.3  -0.0142330481173686
       785               3538.4 -0.00962493171499308
       786               3538.5  0.00318611440888851
       787               3538.6  0.00644316003360418
       788               3538.7   0.0122214002344886
       789               3538.8   -0.019456384248857
       790               3538.9 0.000471909721625474
       791                 3539 -0.00143406512543036
       792               3539.1  0.00226931638119077
       793               3539.2 -0.00704342147910735
       794               3539.3  -0.0217845687139316
       795               3539.4  0.00399434424909574
       796               3539.5 -0.00119280248656255
       797               3539.6    0.014453079644016
       798               3539.7 -0.00872019681923873
       799               3539.8  0.00937450109584828
       800               3539.9 -0.00594567647225873
       801                 3540  -0.0079119669790315
       802               3540.1  -0.0195528893044041
       803               3540.2 -0.00985413122191751
       804               3540.3  0.00573143524894409
       805               3540.4  -0.0126889672286145
       806               3540.5 -0.00249562073644879
       807               3540.6 -0.00692279015967343
       808               3540.7   0.0110633395679231
       809               3540.8 -0.000842971660204181
       810               3540.9 -0.00219404243786402
       811                 3541 -0.00893733319421978
       812               3541.1  0.00802343031818846
       813               3541.2  -0.0147517627909344
       814               3541.3 -0.000842971660204181
       815               3541.4    -0.01313530311052
       816               3541.5  0.00182298049928531
       817               3541.6   0.0074082105890755
       818               3541.7  0.00228137951313416
       819               3541.8 -0.00633169669444725
       820               3541.9  -0.0142330481173686
       821                 3542 -0.00313496672944853
       822               3542.1  0.00869896570701836
       823               3542.2 -0.00986619435386091
       824               3542.3  0.00162997038819104
       825               3542.4 -0.00990238374969109
       826               3542.5 -0.000686150944940109
       827               3542.6   0.0028121573186434
       828               3542.7  -0.0122185050828222
       829               3542.8    0.013958491234337
       830               3542.9 -0.00519776229176847
       831                 3543 0.000399530929965114
       832               3543.1  0.00483876348513314
       833               3543.2 -0.00835830286093699
       834               3543.3   0.0138619861787899
       835               3543.4  0.00690155904745306
       836               3543.5 -0.00697104268744698
       837               3543.6  0.00713075855437749
       838               3543.7  0.00141283401320999
       839               3543.8 -0.00482380520152333
       840               3543.9 -0.00640407548610759
       841                 3544    0.010629066817961
       842               3544.1  0.00105094005490826
       843               3544.2 -0.000746466604657062
       844               3544.3 -0.00241117881284507
       845               3544.4 -0.00188040100733583
       846               3544.5 -0.00488412086124029
       847               3544.6  0.00597269788781192
       848               3544.7   0.0185304182408823
       849               3544.8 -0.00140993886154359
       850               3544.9 -0.00148231765320392
       851                 3545  -0.0031952823891655
       852               3545.1 -0.00195277979899619
       853               3545.2  -0.0101436463885589
       854               3545.3 -0.000722340340770275
       855               3545.4  0.00144902340904017
       856               3545.5  0.00440449073517105
       857               3545.6   0.0126556729844507
       858               3545.7 -0.000915350451864541
       859               3545.8 -0.00641613861805099
       860               3545.9 -0.00186833787539245
       861                 3546  0.00115950824239877
       862               3546.1  -0.0102160251802193
       863               3546.2 -0.00359336574329741
       864               3546.3  -0.0116636010134262
       865               3546.4 -0.00393113343771237
       866               3546.5 -0.00516157289593829
       867               3546.6 0.000556351645229214
       868               3546.7 -0.00546315119452306
       869               3546.8  -0.0111207600759736
       870               3546.9  0.00744439998490566
       871                 3547   0.0174326732340337
       872               3547.1 -0.00812910335401255
       873               3547.2  0.00128013956183269
       874               3547.3 -0.00688660076384325
       875               3547.4   -0.017514220005971
       876               3547.5  -0.0211572858528752
       877               3547.6   0.0135483447482617
       878               3547.7 -0.00908209077754046
       879               3547.8   -0.011410275242615
       880               3547.9 0.000845866811870599
       881                 3548 -0.000855034792147574
       882               3548.1 -0.00337622936831637
       883               3548.2  0.00532128876286879
       884               3548.3   0.0057193721170007
       885               3548.4  -0.0111569494718038
       886               3548.5  -0.0086236917636916
       887               3548.6  -0.0157288764783491
       888               3548.7  -0.0103366564996532
       889               3548.8  0.00142489714515338
       890               3548.9 0.000351278402191554
       891                 3549 -0.00301433541001463
       892               3549.1   0.0057193721170007
       893               3549.2  0.00424767001990696
       894               3549.3    0.010291299123546
       895               3549.4  0.00322230380471869
       896               3549.5  0.00903673340143332
       897               3549.6 -0.00285751469475054
       898               3549.7 -0.00794815637486168
       899               3549.8   -0.013412755145218
       900               3549.9  0.00526097310315184
       901                 3550 -0.00884082813867264
       902               3550.1 -0.000734403472713669
       903               3550.2  -0.0143536794368025
       904               3550.3  -0.0188170382558573
       905               3550.4  0.00985702637358393
       906               3550.5  0.00557461453368001
       907               3550.6 -0.00894939632616316
       908               3550.7  -0.0103969721593701
       909               3550.8 -0.00365368140301436
       910               3550.9 -0.00984206808997412
       911                 3551 -0.00299020914612785
       912               3551.1  0.00409084930464286
       913               3551.2 -0.00110836056295879
       914               3551.3  0.00903673340143332
       915               3551.4  -0.0166456745060468
       916               3551.5  0.00860246065147123
       917               3551.6 0.000278899610531222
       918               3551.7 -0.000143310007487491
       919               3551.8 -0.00358130261135402
       920               3551.9 -0.000577582757449569
       921                 3552 -0.00323147178499567
       922               3552.1 -0.00349686068775028
       923               3552.2   -0.016126959832481
       924               3552.3  -0.0108312449093322
       925               3552.4  -0.0104693509510305
       926               3552.5 -0.000734403472713669
       927               3552.6    0.017505052025694
       928               3552.7 -0.00337622936831637
       929               3552.8 -0.000710277208826882
       930               3552.9 -0.00107217116712863
       931                 3553  -0.0183948286378386
       932               3553.1 -0.00481174206957993
       933               3553.2  0.00966401626248967
       934               3553.3  0.00219693758953043
       935               3553.4   0.0098932157694141
       936               3553.5    0.006684422672472
       937               3553.6 -0.00712786340271107
       938               3553.7 -0.00295401975029767
       939               3553.8  0.00778216767932063
       940               3553.9 -0.00272482024337323
       941                 3554  0.00621396052667975
       942               3554.1  0.00105094005490826
       943               3554.2 -0.00492031025707046
       944               3554.3 -0.00682628510412629
       945               3554.4 0.000520162249399034
       946               3554.5  -0.0158253815338962
       947               3554.6  0.00383752353383164
       948               3554.7 -0.00525807795148542
       949               3554.8  -0.0134006920132746
       950               3554.9 -0.00929922715252152
       951                 3555 3.76369716633821e-05
       952               3555.1 -0.00266450458365627
       953               3555.2  -0.0022181687017508
       954               3555.3 0.000640793568832953
       955               3555.4  0.00144902340904017
       956               3555.5  0.00181091736734192
       957               3555.6 -0.00664533812497542
       958               3555.7  0.00131632895766287
       959               3555.8 0.000737298624380086
       960               3555.9  0.00232963204090775
       961                 3556  -0.0054269617986929
       962               3556.1 -0.00985413122191751
       963               3556.2 0.000278899610531208
       964               3556.3 -0.00508919410427794
       965               3556.4  0.00563493019339698
       966               3556.5  0.00592444536003835
       967               3556.6   0.0191577011019387
       968               3556.7  0.00342737704775635
       969               3556.8   0.0198694258865987
       970               3556.9   0.0089281652139428
       971                 3557 -0.00578885575699464
       972               3557.1 -0.00607837092363603
       973               3557.2  -0.0038828809099388
       974               3557.3   0.0136327866718654
       975               3557.4  0.00877134449867871
       976               3557.5 0.000640793568832953
       977               3557.6  -0.0072364315902016
       978               3557.7  0.00547810947813288
       979               3557.8 -0.00554759311812682
       980               3557.9   -0.016404411867179
       981                 3558  0.00787867273486775
       982               3558.1 -0.00479967893763655
       983               3558.2 -0.00978175243025717
       984               3558.3  0.00105094005490826
       985               3558.4 -0.00695897955550359
       986               3558.5    0.003909902325492
       987               3558.6  0.00129220269377608
       988               3558.7  -0.0132921238257841
       989               3558.8 -0.00350892381969367
       990               3558.9  0.00208836940203991
       991                 3559   0.0040425967768693
       992               3559.1   0.0114131703942814
       993               3559.2 -0.00203722172259993
       994               3559.3  0.00266739973532269
       995               3559.4 -0.00701929521522056
       996               3559.5 -0.00595773960420211
       997               3559.6  0.00392196545743539
       998               3559.7  -0.0129784823952559
       999               3559.8 -0.00344860815997672
      1000               3559.9   0.0131864507899599
