# Supplementary material for: Constructing multiple active sites in iron oxide catalysts for improving carbonylation reactions
Source: Nat Commun. 2023 Aug 17;14:4973. doi: 10.1038/s41467-023-40640-z (PMC10435489; doi:10.1038/s41467-023-40640-z)
Supplement: Supplementary file 3 — Source Data [file 41467_2023_40640_MOESM3_ESM.zip › EPR/2 g]

     index     Field [g-factor]         Intensity []

         1     1.97631799411454  0.00666566852334403
         2     1.97637351178391  0.00489640917164663
         3     1.97642903257251 -0.00159757685787905
         4      1.9764845564806 -0.00201576543191661
         5     1.97654008350846 0.000219935021591917
         6     1.97659561365633 -0.00289637406378417
         7     1.97665114692449 -0.00651933469078272
         8      1.9767066833132 -0.00805135244759341
         9     1.97676222282272 -0.00695762848472593
        10     1.97681776545332 0.000915575630327485
        11     1.97687331120525  0.00469133592860897
        12     1.97692886007878 -0.000588294818615293
        13     1.97698441207417 -0.00187100784859592
        14     1.97703996719169  0.00853545397456969
        15      1.9770955254316 -0.00303711060312374
        16     1.97715108679416 -0.00257871158927487
        17     1.97720665127964  0.00504518779894846
        18      1.9772622188883 -0.00391369819101018
        19      1.9773177896204 0.000541618540082344
        20     1.97737336347621  0.00624747994930646
        21     1.97742894045598  0.00494868274340133
        22     1.97748452055999 -0.00719487007961263
        23      1.9775401037885 -0.00513609556127384
        24     1.97759569014177   -0.002582732633256
        25     1.97765127962006 -0.00690937595695236
        26     1.97770687222363 -0.00510794825340592
        27     1.97776246795276  0.00457070460917506
        28      1.9778180668077 -0.00221681763097313
        29     1.97787366878872  0.00931553650690899
        30     1.97792927389608  0.00524623999800498
        31     1.97798488213004 -0.00113917784403017
        32     1.97804049349088  0.00783981336583411
        33     1.97809610797884 -0.00976833822753611
        34      1.9781517255942 -0.00657965035049967
        35     1.97820734633723 -0.00622981952414132
        36     1.97826297020817 -0.00859017234106489
        37     1.97831859720731  0.00235108833159106
        38     1.97837422733489  0.00113673304928967
        39      1.9784298605912  0.00905014760415438
        40     1.97848549697648  0.00446615746566567
        41       1.978541136491 -0.00419517126968931
        42     1.97859677913503 -0.00513207451729271
        43     1.97865242490884  0.00607457505811785
        44     1.97870807381268   0.0100714927753615
        45     1.97876372584681 -0.00670430271391472
        46     1.97881938101152 -0.000769241797766178
        47     1.97887503930705  -0.0156591676598922
        48     1.97893070073367  0.00110054365345949
        49     1.97898636529165 -0.00132414586716217
        50     1.97904203298125 -0.000817494325539736
        51     1.97909770380274 9.12616141957416e-05
        52     1.97915337775637 -0.00263902724899183
        53     1.97920905484242  0.00458678878509959
        54     1.97926473506115  0.00166751085479887
        55     1.97932041841281 -9.77274529173847e-05
        56     1.97937610489769  0.00175195277840262
        57     1.97943179451604 -0.00521651644089644
        58     1.97948748726812 -0.00692546013287689
        59      1.9795431831542  0.00477175680823159
        60     1.97959888217455 -0.00472594907519854
        61     1.97965458432943 0.000634102551648349
        62      1.9797102896191 0.000871344146535048
        63     1.97976599804383  0.00660133181964594
        64     1.97982170960388  0.00280546630145879
        65     1.97987742429952 0.000734628651176608
        66     1.97993314213102 -0.00393380341091583
        67     1.97998886309863  0.00233500415566654
        68     1.98004458720262 -0.000950188776917037
        69     1.98010031444326 -0.00470584385529288
        70     1.98015604482081  0.00148656387564801
        71     1.98021177833554 -0.00370862494797252
        72     1.98026751498771 -0.00214443883931279
        73     1.98032325477759 -0.00650325051485819
        74     1.98037899770544 -0.00515620078117949
        75     1.98043474377153 -0.00145281927455836
        76     1.98049049297611  0.00126540645668583
        77     1.98054624531947 -0.00498329588999089
        78     1.98060200080186   -0.002860184667954
        79     1.98065775942354 -0.00236559625827497
        80     1.98071352118478  0.00591775434285376
        81     1.98076928608586 -0.00556232622327366
        82     1.98082505412702 -0.00123166185559618
        83     1.98088082530854 -0.00655552408661289
        84     1.98093659963069 -0.00786638442446141
        85     1.98099237709372 0.000179724581780621
        86     1.98104815769791  -0.0101744636696303
        87     1.98110394144351  0.00386300086849609
        88      1.9811597283308 0.000915575630327485
        89     1.98121551836004   -0.001472924494464
        90      1.9812713115315  0.00389114817636401
        91     1.98132710784543  0.00692703638211751
        92     1.98138290730211  -0.0102910739450831
        93     1.98143870990181  0.00253605635472306
        94     1.98149451564478  0.00153481640342158
        95     1.98155032453129  0.00333222306298689
        96     1.98160613656161  0.00516581911838236
        97     1.98166195173601 -0.00333868890170853
        98     1.98171777005474  0.00830625446764524
        99     1.98177359151808 -0.00930993921368724
       100      1.9818294161263 -0.00571512589455662
       101     1.98188524387964 -0.00197153394812418
       102      1.9819410747784 -0.00123568289957731
       103     1.98199690882282  0.00028025068130888
       104     1.98205274601317 -0.000712947182030355
       105     1.98210858634972 0.000288292769271137
       106     1.98216442983275  0.00105631216966705
       107      1.9822202764625  0.00805292869683403
       108     1.98227612623925 -0.00175841861712426
       109     1.98233197916327 -0.00764924804948037
       110     1.98238783523481  -0.0012758933393886
       111     1.98244369445415  -0.0063866402394054
       112     1.98249955682156 0.000794944310893567
       113     1.98255542233729 -0.00608506194082062
       114     1.98261129100162  -0.0063464297995941
       115     1.98266716281481 8.32195262334794e-05
       116     1.98272303777712 -0.00947882306089473
       117     1.98277891588883 -0.00622177743617906
       118      1.9828347971502  0.00108848052151609
       119      1.9828906815615 0.000473260792403138
       120     1.98294656912298 0.000726586563214348
       121     1.98300245983493 -0.00375285643176496
       122      1.9830583536976  0.00271298228989279
       123     1.98311425071126 -0.00458521253585897
       124     1.98317015087618  0.00352925421806228
       125     1.98322605419263 0.000376755736856003
       126     1.98328196066086  0.00124932228076132
       127     1.98333787028116 -0.000318884871879562
       128     1.98339378305377  0.00417664229902429
       129     1.98344969897898  0.00223447805613827
       130     1.98350561805705 -0.00337085725355758
       131     1.98356154028824 -0.00792670008417837
       132     1.98361746567282 -0.000974315040803825
       133     1.98367339421106 -0.00442839182059488
       134     1.98372932590322 -0.00272346917259557
       135     1.98378526074957  0.00633996396087246
       136     1.98384119875038  0.00716025693302307
       137     1.98389713990592 -0.00121557767967165
       138     1.98395308421644 -0.00499535902193427
       139     1.98400903168223 -0.00433992885301001
       140     1.98406498230354  0.00269689811396827
       141     1.98412093608064  0.00239129877140235
       142      1.9841768930138  0.00728490929643811
       143     1.98423285310329 -0.000720989269992612
       144     1.98428881634938  0.00385093773655271
       145     1.98434478275232 -0.00204391273978453
       146     1.98440075231239 -0.00459727566780235
       147     1.98445672502986 -0.00620971430423566
       148     1.98451270090498  0.00238727772742122
       149     1.98456867993804 -0.00397401385072713
       150     1.98462466212929  0.00389114817636401
       151     1.98468064747901  -0.0030572158230294
       152     1.98473663598746 -0.00240178565410513
       153     1.98479262765491 -0.00419115022570817
       154     1.98484862248162 -0.00110298844820001
       155     1.98490462046787  0.00636006918077811
       156     1.98496062161391   0.0115029844326439
       157     1.98501662592003 -0.00231332268652027
       158     1.98507263338648  0.00777949770611715
       159     1.98512864401353  0.00241140399130802
       160     1.98518465780145 -0.00685710238519767
       161     1.98524067475051   -0.001750376529162
       162     1.98529669486098 -0.00561057875104723
       163     1.98535271813312 0.000400882000742788
       164     1.98540874456721 -0.00711444919999002
       165      1.9854647741635  0.00414849499115637
       166     1.98552080692226 0.000798965354874701
       167     1.98557684284378   0.0137909584579072
       168      1.9856328819283  0.00172782651451583
       169      1.9856889241761  0.00416457916708089
       170     1.98574496958745  0.00584135450721228
       171     1.98580101816262 -0.000495810807049305
       172     1.98585706990187  0.00387506400043949
       173     1.98591312480547 -0.000793368061652951
       174     1.98596918287369 -0.000712947182030344
       175      1.9860252441068 0.000171682493818357
       176     1.98608130850507  0.00399971636385454
       177     1.98613737606875 -0.00509588512146253
       178     1.98619344679813 -0.00657965035049967
       179     1.98624952069347  -0.0028199742281427
       180     1.98630559775504  0.00294620284079836
       181      1.9863616779831  0.00360565405370376
       182     1.98641776137793 -0.00899227673917794
       183     1.98647384793979 0.000762775959044532
       184     1.98652993766895 -0.00138848257086025
       185     1.98658603056568  0.00347698064630758
       186     1.98664212663024  -0.0094386126210834
       187     1.98669822586292 -0.00505567468165123
       188     1.98675432826396 -0.00176243966110539
       189     1.98681043383365 -0.00875905618827236
       190     1.98686654257225   0.0021982886603081
       191     1.98692265448003  -0.0052366216608021
       192     1.98697876955726  0.00635604813679698
       193     1.98703488780421 -0.00162974520972809
       194     1.98709100922113 -0.00166191356157713
       195     1.98714713380832  -0.0146257593567417
       196     1.98720326156602  0.00674608940296663
       197     1.98725939249452  0.00650884780807994
       198     1.98731552659408  -0.0024379750499353
       199     1.98737166386496 -0.00468975967936835
       200     1.98742780430744 -0.00553417891540575
       201     1.98748394792179 -0.00212835466338826
       202     1.98754009470827 -0.00164180834167147
       203     1.98759624466716 -0.00401824533451957
       204     1.98765239779872 -0.00742809063051819
       205     1.98770855410322 -0.00513609556127383
       206     1.98776471358093  0.00343274916251515
       207     1.98782087623212 -0.00409866621414217
       208     1.98787704205706 -0.00619363012831115
       209     1.98793321105602 0.000400882000742786
       210     1.98798938322926  0.00565236544009915
       211     1.98804555857706 -0.00471388594325514
       212     1.98810173709968 -0.00401422429053844
       213      1.9881579187974  0.00782775023389072
       214     1.98821410367048  0.00226664640798731
       215     1.98827029171919 -0.00635447188755636
       216      1.9883264829438   0.0039956953198734
       217     1.98838267734459 -0.00251839592955791
       218     1.98843887492181 -0.00336281516559531
       219     1.98849507567574  0.00254811948666645
       220     1.98855127960666 -0.00489483292240602
       221     1.98860748671482 -0.00143271405465269
       222     1.98866369700049  0.00165544772285549
       223     1.98871991046396 -0.00279986900823705
       224     1.98877612710548   0.0053025346137408
       225     1.98883234692533  0.00733316182421168
       226     1.98888856992377   0.0100594296434181
       227     1.98894479610108 -0.00814785750314054
       228     1.98900102545752  0.00155894266730836
       229     1.98905725799337  0.00243553025519479
       230     1.98911349370889  -0.0115938921949693
       231     1.98916973260436  0.00798457094915481
       232     1.98922597468004 -0.000150001024672075
       233      1.9892822199362 0.000674312991459666
       234     1.98933846837311  0.00266875080610036
       235     1.98939471999105  0.00309498146810019
       236     1.98945097479028 -0.00730745931108427
       237     1.98950723277107 -0.00384131939934983
       238      1.9895634939337  0.00369813806526976
       239     1.98961975827843 -0.00478224369093436
       240     1.98967602580553 -0.00155736641806775
       241     1.98973229651527 -0.00265913246889748
       242     1.98978857040793  -0.0136406035813647
       243     1.98984484748377  0.00314725503985488
       244     1.98990112774306 -0.00355180423270844
       245     1.98995741118607 -0.00194338664025627
       246     1.99001369781308  0.00364586449351506
       247     1.99006998762435 -0.000399305751502174
       248     1.99012628062015  0.00147047969972348
       249     1.99018257680076 0.000549660628044624
       250     1.99023887616644 -0.00595236748944331
       251     1.99029517871746  0.00262854036628906
       252      1.9903514844541  0.00389919026432627
       253     1.99040779337662 -0.00141260883474705
       254      1.9904641054853 0.000420987220648431
       255     1.99052042078041 -0.00293658450359548
       256     1.99057673926221  0.00739749852790977
       257     1.99063306093098  0.00111662782938401
       258     1.99068938578698 -0.00361614093640653
       259     1.99074571383049   0.0007587549150634
       260     1.99080204506179 -0.00337889934151983
       261     1.99085837948113 -0.00447262330438731
       262     1.99091471708879  -0.0031496998345954
       263     1.99097105788504 -5.34959691249563e-05
       264     1.99102740187015  0.00294218179681723
       265     1.99108374904439 -0.000254548168181472
       266     1.99114009940803 -0.00314165774663314
       267     1.99119645296135  -0.0106368837274603
       268     1.99125280970462 -0.00795484739204628
       269     1.99130916963809 0.000907533542365229
       270     1.99136553276206 -0.000805431193596343
       271     1.99142189907678 -0.00555830517929253
       272     1.99147826858253 -0.00054004229084173
       273     1.99153464127957  -0.0058317361700094
       274     1.99159101716819  0.00407209515551489
       275     1.99164739624865 -0.00238570147818061
       276     1.99170377852122 -0.000483747675105914
       277     1.99176016398617 -0.00819611003091411
       278     1.99181655264378  0.00539099758132568
       279     1.99187294449431  0.00488434603970323
       280     1.99192933953804 -0.00565078919085853
       281     1.99198573777523  0.00867619051390924
       282     1.99204213920617   0.0027250454218362
       283     1.99209854383112 -0.00930993921368724
       284     1.99215495165034  -0.0030974262628407
       285     1.99221136266412 -0.00505969572563236
       286     1.99226777687273  0.00456668356519393
       287     1.99232419427643 -0.00148900867038852
       288      1.9923806148755 -0.00159757685787905
       289      1.9924370386702 -0.00372470912389705
       290     1.99249346566082  0.00306281311625115
       291     1.99254989584762  0.00360163300972263
       292     1.99260632923087  0.00549554472483506
       293     1.99266276581084  0.00391125339626966
       294     1.99271920558782 0.000513471232214445
       295     1.99277564856206  0.00422489482679783
       296     1.99283209473384 -0.00312557357070861
       297     1.99288854410343  0.00426912631059027
       298     1.99294499667111 -0.00347138335308583
       299     1.99300145243714 -0.00600062001721688
       300      1.9930579114018 -0.00208814422357696
       301     1.99311437356536  -0.0125830690143274
       302     1.99317083892808 0.000151577273912698
       303     1.99322730749025 -0.00650727155883932
       304     1.99328377925214 -0.000532000202879478
       305     1.99334025421401  0.00374639059304332
       306     1.99339673237614  0.00573680736370289
       307      1.9934532137388  0.00777949770611716
       308     1.99350969830226  0.00314323399587375
       309      1.9935661860668 -0.00310948939478408
       310     1.99362267703269  0.00132170107242166
       311     1.99367917120019  0.00977393552075786
       312     1.99373566856958  0.00485217768785419
       313     1.99379216914114 -0.00377296165167062
       314     1.99384867291514  0.00935976799070142
       315     1.99390517989184    -0.00202782856386
       316     1.99396169007152 -0.000954209820898172
       317     1.99401820345445 -0.000431474103351223
       318     1.99407472004091  0.00116488035715757
       319     1.99413123983117 -0.00787040546844254
       320      1.9941877628255  0.00385093773655272
       321     1.99424428902416  0.00227870953993071
       322     1.99430081842745 -0.00422331857755723
       323     1.99435735103562 -0.00117134619587922
       324     1.99441388684895 -0.00329043637393496
       325     1.99447042586771  0.00371020119721315
       326     1.99452696809218    -0.00249024862169
       327     1.99458351352262 -0.00510794825340593
       328     1.99464006215932  0.00603838566228767
       329     1.99469661400254  0.00637615335670263
       330     1.99475316905255 -0.00591617809361314
       331     1.99480972730963  0.00915067370368264
       332     1.99486628877406  0.00504920884292959
       333      1.9949228534461  0.00291001344496819
       334     1.99497942132602  0.00490043021562776
       335     1.99503599241411  0.00091155458634635
       336     1.99509256671063  0.00459483087306184
       337     1.99514914421585  0.00946029409022968
       338     1.99520572493005 -0.00775379519298976
       339     1.99526230885351  0.00160719519508191
       340     1.99531889598649 -0.00777390041289541
       341     1.99537548632926 -0.00460933879974574
       342     1.99543207988211 -0.00606897776489609
       343      1.9954886766453  -0.0076009955217068
       344     1.99554527661911  0.00736533017606072
       345     1.99560187980381 -0.00203989169580339
       346     1.99565848619968  0.00822985463200377
       347     1.99571509580698 -0.00158551372593566
       348     1.99577170862599 -0.00283203736008609
       349     1.99582832465699  -0.0097924644914229
       350     1.99588494390024 -0.000632526302407732
       351     1.99594156635602  -0.0123779957712898
       352     1.99599819202461  -0.0148227905118171
       353     1.99605482090628  -0.0109947566417809
       354     1.99611145300129   0.0031231287759681
       355     1.99616808830993 -0.00406649786229314
       356     1.99622472683247 -0.00680482881344297
       357     1.99628136856918 -0.000733052401936005
       358     1.99633801352033 -0.00183883949674687
       359      1.9963946616862 -0.00120351454772826
       360     1.99645131306707  0.00167555294276113
       361      1.9965079676632 0.000666270903497398
       362     1.99656462547487 0.000730607607195488
       363     1.99662128650236 -0.00953511767663055
       364     1.99667795074593 -0.00485462248259471
       365     1.99673461820586 -0.00503556946174558
       366     1.99679128888243 -0.000893894161181217
       367     1.99684796277591 -0.00538942133208505
       368     1.99690463988657  0.00727284616449472
       369     1.99696132021468 0.000352629472969225
       370     1.99701800376053 -0.00656758721855628
       371     1.99707469052438 -0.00356386736465183
       372     1.99713138050651 0.000525534364157832
       373      1.9971880737072 -0.00410268725812331
       374     1.99724477012671  0.00206157316494966
       375     1.99730146976532 -0.00462140193168914
       376     1.99735817262331  0.00511354554662768
       377     1.99741487870095 -0.00269934290870879
       378     1.99747158799851  0.00243150921121366
       379     1.99752830051627  0.00498889318321263
       380      1.9975850162545 -0.00581565199408488
       381     1.99764173521348   0.0130068548815867
       382     1.99769845739348 -0.00585988347787732
       383     1.99775518279477  -0.0100055798224228
       384     1.99781191141764  0.00387104295645836
       385     1.99786864326235  0.00357750674583584
       386     1.99792537832917 -0.00116732515189809
       387     1.99798211661839  0.00264060349823244
       388     1.99803885813028  0.00162327937100644
       389     1.99809560286511 -0.000994420260709472
       390     1.99815235082316  -0.0100658954821398
       391      1.9982091020047  0.00876465348149411
       392     1.99826585641001 -0.00900836091510245
       393     1.99832261403935   0.0102564607984935
       394     1.99837937489302  0.00134180629232731
       395     1.99843613897127  -0.0056065577070661
       396     1.99849290627439 -0.00436003407291566
       397     1.99854967680264 -0.00688524969306558
       398     1.99860645055632 -0.00868667739661202
       399     1.99866322753568  0.00239129877140236
       400     1.99872000774101 -0.00820817316285751
       401     1.99877679117258  -0.0086826563526309
       402     1.99883357783066   0.0002440612854787
       403     1.99889036771553 -0.00203184960784113
       404     1.99894716082747  -0.0172716062963255
       405     1.99900395716674  -0.0138255716044967
       406     1.99906075673363  -0.0111435352690827
       407     1.99911755952841  -0.0123940799472143
       408     1.99917436555136 -0.00148900867038852
       409     1.99923117480275  -0.0137773190767232
       410     1.99928798728285 -0.00621775639219792
       411     1.99934480299194 -0.00620569326025453
       412      1.9994016219303 -0.00341910978133115
       413      1.9994584440982 -0.00767739535734828
       414     1.99951526949592  -0.0103111791649887
       415     1.99957209812373 -0.00307732104293505
       416     1.99962892998191  -0.0038372983553687
       417     1.99968576507073 -0.00758491134578228
       418     1.99974260339047  0.00106033321364819
       419      1.9997994449414 -0.00528889523255679
       420     1.99985628972381 0.000630081507667224
       421     1.99991313773795 -0.000644589434351129
       422     1.99996998898412  -0.0069133970009335
       423     2.00002684346259 -0.00997341147057377
       424     2.00008370117363  -0.0149956954030057
       425     2.00014056211751  0.00045315557249748
       426     2.00019742629452 -0.00546582116772654
       427     2.00025429370493 -0.00480234891084001
       428     2.00031116434901 -0.00518032704506628
       429     2.00036803822705   -0.014388517761855
       430     2.00042491533931  -0.0119477440653088
       431     2.00048179568607  -0.0196118538933434
       432     2.00053867926762  -0.0122091119240823
       433     2.00059556608421  -0.0191092233957021
       434     2.00065245613614  -0.0234117404555117
       435     2.00070934942367 -0.00799907887583872
       436     2.00076624594709  -0.0147624748521001
       437     2.00082314570667 -0.00556634726725481
       438     2.00088004870268  -0.0139462029239306
       439      2.0009369549354  -0.0259852086034352
       440     2.00099386440511   -0.017778257837948
       441     2.00105077711208  -0.0177219632222121
       442     2.00110769305659  -0.0123779957712898
       443     2.00116461223891  -0.0211318085182108
       444     2.00122153465933  -0.0182085095439289
       445     2.00127846031812  -0.0186025718540797
       446     2.00133538921555   -0.021602270664003
       447      2.0013923213519  -0.0314940388575839
       448     2.00144925672745  -0.0280278989458495
       449     2.00150619534248  -0.0380282353269209
       450     2.00156313719725  -0.0316950910566404
       451     2.00162008229206  -0.0286431186749624
       452     2.00167703062716  -0.0285787819712643
       453     2.00173398220285  -0.0379317302713738
       454     2.00179093701939  -0.0367334591649969
       455     2.00184789507707  -0.0372280475746759
       456     2.00190485637615  -0.0369465744959968
       457     2.00196182091692   -0.059271410679233
       458     2.00201878869966  -0.0510523967818024
       459     2.00207575972464  -0.0589457061167615
       460     2.00213273399213  -0.0649290195606836
       461     2.00218971150242  -0.0689098531020027
       462     2.00224669225578  -0.0701724609120777
       463     2.00230367625248   -0.071290311138832
       464     2.00236066349281  -0.0741050419256233
       465     2.00241765397705  -0.0884360426743722
       466     2.00247464770546  -0.0940132306762001
       467     2.00253164467832  -0.0976080439953307
       468     2.00258864489592   -0.106369898830214
       469     2.00264564835853   -0.104343292663724
       470     2.00270265506642   -0.119120629294379
       471     2.00275966501988   -0.123531714541679
       472     2.00281667821918   -0.137291727045107
       473      2.0028736946646   -0.132301611464524
       474     2.00293071435642   -0.147042758699348
       475      2.0029877372949   -0.148301345465442
       476     2.00304476348034   -0.157710588381288
       477     2.00310179291301   -0.163496870670134
       478     2.00315882559318   -0.167401304375812
       479     2.00321586152113   -0.170585971208867
       480     2.00327290069714   -0.172508030231848
       481     2.00332994312149   -0.166741853162907
       482     2.00338698879445   -0.154320848305195
       483     2.00344403771631   -0.150734077074026
       484     2.00350108988733   -0.136210066214183
       485      2.0035581453078   -0.119128671382341
       486       2.003615203978    -0.10031018555065
       487      2.0036722658982  -0.0788659579992817
       488     2.00372933106868  -0.0402961041322785
       489     2.00378639948972 -0.00582369408204714
       490     2.00384347116159   0.0223477400497528
       491     2.00390054608458   0.0448977546959323
       492     2.00395762425896   0.0766720442348251
       493     2.00401470568501    0.103090303190852
       494       2.004071790363    0.124220889311693
       495     2.00412887829322    0.143759142016005
       496     2.00418596947594     0.14583802175425
       497     2.00424306391145     0.16198653438247
       498     2.00430016160001    0.162738469606941
       499     2.00435726254191    0.167342564965336
       500     2.00441436673742    0.164387097639205
       501     2.00447147418683    0.158371615843434
       502     2.00452858489041    0.155383980165454
       503     2.00458569884843    0.160490706021489
       504     2.00464281606119    0.140872032437554
       505     2.00469993652895    0.139348056768705
       506     2.00475706025199    0.136388568398593
       507      2.0048141872306    0.129251215332087
       508     2.00487131746505    0.112933818856659
       509     2.00492845095562    0.116830210474375
       510     2.00498558770258    0.109298795097718
       511     2.00504272770622   0.0993145428925706
       512     2.00509987096681   0.0933030821407806
       513     2.00515701748464   0.0900621206919895
       514     2.00521416725998    0.085823940335878
       515      2.0052713202931   0.0726791475615626
       516      2.0053284765843   0.0673432221986025
       517     2.00538563613384   0.0610824567199824
       518     2.00544279894201   0.0605999314422467
       519     2.00549996500908   0.0531971894729855
       520     2.00555713433533   0.0498074493968926
       521     2.00561430692105   0.0519828341906841
       522     2.00567148276651   0.0508529208319865
       523     2.00572866187198   0.0470007606980635
       524     2.00578584423775   0.0467032034434599
       525     2.00584302986411    0.034161567266314
       526     2.00590021875131   0.0422438656683862
       527     2.00595741089965   0.0438442411728761
       528     2.00601460630941   0.0302933229564665
       529     2.00607180498085    0.029754503062995
       530     2.00612900691427   0.0346963661158044
       531     2.00618621210994   0.0308160586740135
       532     2.00624342056814   0.0278244019520524
       533     2.00630063228915   0.0347888501273704
       534     2.00635784727324   0.0263808471628266
       535      2.0064150655207   0.0242858832486576
       536     2.00647228703181    0.026055142600355
       537     2.00652951180685   0.0226452973043564
       538     2.00658673984609   0.0253916703434685
       539     2.00664397114981   0.0237953158829597
       540      2.0067012057183   0.0161553323188119
       541     2.00675844355183   0.0212258687790174
       542     2.00681568465068   0.0115391738284741
       543     2.00687292901513   0.0177074552955282
       544     2.00693017664547   0.0161553323188119
       545     2.00698742754196   0.0080891180926642
       546      2.0070446817049   0.0167785941358871
       547     2.00710193913455   0.0156929122609819
       548     2.00715919983121    0.018624253323226
       549     2.00721646379514  0.00895364254860725
       550     2.00727373102663  0.00488434603970324
       551     2.00733100152596   0.0139558212611335
       552     2.00738827529341  0.00820572836811699
       553     2.00744555232926   0.0153591656105481
       554     2.00750283263378  0.00857566441438098
       555     2.00756011620726  0.00988250370824838
       556     2.00761740304998   0.0116195947080967
       557     2.00767469316221  0.00883703227315447
       558     2.00773198654425   0.0145187674184918
       559     2.00778928319636   0.0148002404971709
       560     2.00784658311882 -0.00184688158470914
       561     2.00790388631192 -0.00183079740878461
       562     2.00796119277594   0.0104494709095878
       563     2.00801850251116  0.00154687953536496
       564     2.00807581551785  0.00407209515551488
       565      2.0081331317963 -0.000109790584860775
       566     2.00819045134679  0.00520602955819367
       567      2.0082477741696  0.00249584591491175
       568       2.008305100265   0.0121704777335116
       569     2.00836242963328  0.00947637826615421
       570     2.00841976227472   0.0054472921970615
       571      2.0084770981896  0.00822985463200377
       572      2.0085344373782   0.0014061429960254
       573     2.00859177984079 -0.00314567879061426
       574     2.00864912557767   0.0111209852544366
       575     2.00870647458911   0.0143337993953598
       576     2.00876382687539   0.0132481175204546
       577     2.00882118243678 0.000581828979893654
       578     2.00887854127358  0.00151069013953479
       579     2.00893590338607  0.00331613888706236
       580     2.00899326877451 -0.00108690427227548
       581      2.0090506374392 -0.00256664845733148
       582     2.00910800938042 0.000754733871082261
       583     2.00916538459844 -0.000801410149615217
       584     2.00922276309354  0.00259637201444002
       585     2.00928014486601  0.00175195277840263
       586     2.00933752991613  0.00497683005126924
       587     2.00939491824418 -0.00119145141578487
       588     2.00945230985044  0.00421283169485445
       589     2.00950970473518  0.00442594702585437
       590      2.0095671028987 -0.00368851972806687
       591     2.00962450434127 -0.00512403242933045
       592     2.00968190906317  0.00403590575968471
       593     2.00973931706469  0.00278536108155315
       594      2.0097967283461  0.00632790082892907
       595     2.00985414290768  0.00448224164159019
       596     2.00991156074973  0.00675011044694777
       597     2.00996898187251   0.0132159491686055
       598     2.01002640627631  0.00654503720391011
       599     2.01008383396142   0.0052623241739295
       600      2.0101412649281  0.00979806178464465
       601     2.01019869917665   0.0111772798701724
       602     2.01025613670734 -0.00178254488101104
       603     2.01031357752046  0.00433748405826949
       604     2.01037102161628 -0.00419115022570818
       605      2.0104284689951 -0.00378904582759514
       606     2.01048591965718  0.00476773576425045
       607     2.01054337360282 -0.00830467821840463
       608     2.01060083083229 -0.00249426966567113
       609     2.01065829134587  0.00746183523160786
       610     2.01071575514386  -0.0040222663785007
       611     2.01077322222651  0.00318344443568505
       612     2.01083069259413 -0.00179862905693557
       613     2.01088816624699 -0.00169006086944504
       614     2.01094564318537  0.00168761607470453
       615     2.01100312340956   0.0118648783909457
       616     2.01106060691983  0.00319550756762845
       617     2.01111809371648  0.00269689811396828
       618     2.01117558379977 -0.00108690427227547
       619     2.01123307716999 0.000223956065573044
       620     2.01129057382743 -0.00355582527668956
       621     2.01134807377236  0.00352925421806227
       622     2.01140557700507  0.00615097489375932
       623     2.01146308352585  0.00656112137983463
       624     2.01152059333496 2.79864661087252e-06
       625     2.01157810643269 -8.16432769928637e-05
       626     2.01163562281934   0.0116316578400401
       627     2.01169314249517   0.0115150475645873
       628     2.01175066546047  0.00358554883379809
       629     2.01180819171552 -0.00502752737378332
       630     2.01186572126061 0.000710502387289832
       631     2.01192325409601  0.00542718697715585
       632     2.01198079022202  0.00952865183790891
       633      2.0120383296389 -0.00105473592042643
       634     2.01209587234695  0.00362173822962828
       635     2.01215341834645  0.00271700333387392
       636     2.01221096763767  0.00365390658147732
       637      2.0122685202209  0.00624747994930646
       638     2.01232607609643 -0.00162572416574695
       639     2.01238363526454 -0.00886360333178176
       640      2.0124411977255  0.00380268520877915
       641      2.0124987634796  0.00516581911838237
       642     2.01255633252713  0.00381474834072254
       643     2.01261390486837  0.00447017850964681
       644     2.01267148050359 1.48617785542659e-05
       645     2.01272905943308  0.00268483498202488
       646     2.01278664165713 -0.00299287911933131
       647     2.01284422717602   0.0072567619885702
       648     2.01290181599003  0.00916675787960717
       649     2.01295940809944 -0.00134827213104896
       650     2.01301700350453   0.0091064422198902
       651      2.0130746022056   0.0164729947933212
       652     2.01313220420292 -0.00381719313546305
       653     2.01318980949677 -0.00286420571193514
       654     2.01324741808743 -0.000254548168181479
       655      2.0133050299752 0.000839175794685999
       656     2.01336264516036 -0.00403030846646297
       657     2.01342026364318 -0.000869767897294435
       658     2.01347788542395  0.00231087789177976
       659     2.01353551050295 0.000115387878082532
       660     2.01359313888047  0.00494868274340132
       661     2.01365077055678 -0.00238168043419948
       662     2.01370840553218 0.000236019197516438
       663     2.01376604380695  0.00167555294276114
       664     2.01382368538137  0.00609065923404236
       665     2.01388133025572   0.0120136570182475
       666     2.01393897843028 -0.00268325873278426
       667     2.01399662990535  0.00334428619493027
       668     2.01405428468119 -0.00508784303350028
       669     2.01411194275811 -0.00796288948000855
       670     2.01416960413637  0.00399167427589228
       671     2.01422726881627   0.0056724706600048
       672     2.01428493679808 -0.00290843719572756
       673      2.0143426080821  0.00408013724347714
       674      2.0144002826686  0.00125736436872357
       675     2.01445796055787 -0.00569502067465097
       676     2.01451564175019  0.00149058491962913
       677     2.01457332624584  0.00198115228532706
       678     2.01463101404511  0.00250790904685515
       679     2.01468870514829  0.00728490929643811
       680     2.01474639955566 -0.00430776050116096
       681     2.01480409726749  0.00694312055804202
       682     2.01486179828408  0.00946431513421081
       683     2.01491950260571  0.00810922331256985
       684     2.01497721023266  0.00969753568511637
       685     2.01503492116522  0.00267679289406262
       686     2.01509263540366  0.00362575927360941
       687     2.01515035294829  0.00467525175268445
       688     2.01520807379937 -0.000741094489898253
       689     2.01526579795719  0.00408013724347715
       690     2.01532352542204  0.00460287296102411
       691      2.0153812561942   0.0164126791336042
       692     2.01543899027396 -0.00212835466338827
       693      2.0154967276616  0.00564432335213689
       694      2.0155544683574  0.00895766359258838
       695     2.01561221236165 -0.00563470501493401
       696     2.01566995967464  0.00478381994017498
       697     2.01572771029664 0.000694418211365311
       698     2.01578546422794  0.00933162068283351
       699     2.01584322146883 -0.00519239017700966
       700     2.01590098201958 -0.000463642455200253
       701      2.0159587458805 -0.00462542297567027
       702     2.01601651305185   0.0036378224055528
       703     2.01607428353393 -0.00344323604521792
       704     2.01613205732701  0.00157100579925175
       705     2.01618983443139 -0.00320599445033122
       706     2.01624761484735  0.00736533017606072
       707     2.01630539857517   0.0060544698382122
       708     2.01636318561514 -0.00511196929738706
       709     2.01642097596754  0.00587352285906133
       710     2.01647876963266 -0.00925364459795141
       711     2.01653656661078  0.00703962561358916
       712     2.01659436690219  0.00851936979864516
       713     2.01665217050717  0.00533872400957098
       714       2.016709977426 -0.00240178565410513
       715     2.01676778765898 -0.000612421082502085
       716     2.01682560120638 -0.00247416444576548
       717      2.0168834180685 -0.00753665881800872
       718     2.01694123824561 -0.00117536723986034
       719     2.01699906173801  0.00603838566228767
       720     2.01705688854597   0.0121141831177758
       721     2.01711471866979 -0.00116330410791695
       722     2.01717255210974 -0.00119949350374713
       723     2.01723038886611   0.0119251940506627
       724      2.0172882289392 -0.00162974520972809
       725     2.01734607232928 -0.00194338664025626
       726     2.01740391903663   0.0087887797453809
       727     2.01746176906155  0.00131768002844053
       728     2.01751962240432    0.010702796680399
       729     2.01757747906523  0.00532666087762759
       730     2.01763533904455  0.00793229737740012
       731     2.01769320234258  0.00368205388934523
       732      2.0177510689596 0.000790923266912441
       733      2.0178089388959  0.00714819380107967
       734     2.01786681215177  0.00608261714608011
       735     2.01792468872748  -0.0064389138111601
       736     2.01798256862332 -0.000604378994539823
       737     2.01804045183959   0.0119292150946438
       738     2.01809833837656  0.00276123481766636
       739     2.01815622823452 -0.00932200234563063
       740     2.01821412141375 -0.00022237981633243
       741     2.01827201791456  0.00534274505355211
       742      2.0183299177372  0.00623541681736306
       743     2.01838782088199  0.00101208068587462
       744     2.01844572734919  -0.0048144120427834
       745      2.0185036371391 -0.00646304007504689
       746     2.01856155025201 -1.22239737025513e-06
       747     2.01861946668819 -0.000302800695955036
       748     2.01867738644794  0.00562019708825011
       749     2.01873530953153  0.00276525586164749
       750     2.01879323593927 -0.00419919231367044
       751     2.01885116567142  0.00591775434285376
       752     2.01890909872829 -3.74117932004283e-05
       753     2.01896703511015  0.00678227879879681
       754      2.0190249748173  0.00398363218793002
       755     2.01908291785001 -0.00194338664025626
       756     2.01914086420857   0.0007587549150634
       757     2.01919881389328  0.00582929137526889
       758     2.01925676690441  0.00658122659974028
       759     2.01931472324226  0.00175597382238374
       760      2.0193726829071  0.00569659692389158
       761     2.01943064589924  0.00452647312538263
       762     2.01948861221894 -0.00119145141578487
       763     2.01954658186651  0.00348502273426985
       764     2.01960455484222 -0.00517630600108514
       765     2.01966253114636 -0.00390967714702905
       766     2.01972051077922 -0.00449272852429297
       767     2.01977849374109 -0.00655552408661288
       768     2.01983648003225   0.0023953198153835
       769       2.019894469653  0.00152677431545931
       770      2.0199524626036   0.0047878409841561
       771     2.02001045888436   0.0060544698382122
       772     2.02006845849556 -0.00294462659155774
       773     2.02012646143749  0.00277329794960976
       774     2.02018446771043  0.00320757069957183
       775     2.02024247731467 -0.00163778729769035
       776      2.0203004902505 -0.00865450904476297
       777     2.02035850651821 -0.00302504747118035
       778     2.02041652611807 -0.00422733962153836
       779     2.02047454905039  0.00269287706998715
       780     2.02053257531544 -0.00601268314916027
       781     2.02059060491351 0.000139514141969308
       782     2.02064863784489  -0.0051441376492361
       783     2.02070667410987  0.00787600276166429
       784     2.02076471370874   0.0058172282433255
       785     2.02082275664178 -6.55591010683444e-05
       786     2.02088080290927 0.000404903044723922
       787     2.02093885251152 -0.00739994332265028
       788      2.0209969054488 -0.000753157621841652
       789      2.0210549617214   0.0094884413980976
       790      2.0211130213296 -0.00275563752444462
       791     2.02117108427371  -0.0157395885395148
       792       2.021229150554  -0.0164191449723259
       793     2.02128722017076  -0.0089882556951968
       794     2.02134529312427  0.00640430066457055
       795     2.02140336941484  0.00537089236142003
       796     2.02146144904274  0.00120911184095001
       797     2.02151953200826 -0.00575935737834906
       798     2.02157761831169  0.00583331241925002
       799     2.02163570795332 -0.00249829070965226
       800     2.02169380093343  0.00678629984277793
       801     2.02175189725232 0.000843196838667142
       802     2.02180999691027  0.00531861878966533
       803     2.02186809990756  0.00917479996756943
       804      2.0219262062445 -0.000620463170464353
       805     2.02198431592135  0.00235913041955332
       806     2.02204242893842 -0.00476213847102871
       807     2.02210054529599 0.000384797824818267
       808     2.02215866499435  0.00334026515094914
       809     2.02221678803379 -0.00671234480187697
       810     2.02227491441459  0.00301858163245871
       811     2.02233304413704 -0.00122361976763392
       812     2.02239117720143 -0.00126383020744522
       813     2.02244931360806  0.00265668767415697
       814      2.0225074533572  -0.0037166670359348
       815     2.02256559644914   -0.010966609333913
       816     2.02262374288419 -0.00271542708463331
       817     2.02268189266261  0.00701549934970237
       818      2.0227400457847 -0.00435601302893453
       819     2.02279820225075   -0.002212796586992
       820     2.02285636206105  0.00320757069957184
       821     2.02291452521589  0.00211384673670436
       822     2.02297269171555   0.0019087734936667
       823     2.02303086156033   -0.010628841639498
       824      2.0230890347505 -0.00602474628110367
       825     2.02314721128637  0.00708385709738159
       826     2.02320539116821  0.00166751085479888
       827     2.02326357439633  0.00341666498659062
       828       2.023321760971 -0.00564274710289627
       829     2.02337995089251 0.000895470410421829
       830     2.02343814416116  0.00158708997517628
       831     2.02349634077723  0.00406807411153375
       832     2.02355454074101  0.00286578196117575
       833     2.02361274405279 -0.00488276979046262
       834     2.02367095071287  0.00136995360019523
       835     2.02372916072152  0.00239129877140236
       836     2.02378737407903 0.000786902222931315
       837     2.02384559078571  0.00193289975755349
       838     2.02390381084182  0.00108043843355383
       839     2.02396203424768  0.00323169696345863
       840     2.02402026100355 -0.00251035384159565
       841     2.02407849110974  0.00437367345409967
       842     2.02413672456653  0.00142624821593105
       843     2.02419496137421 -0.00513609556127384
       844     2.02425320153307  0.00574484945166514
       845      2.0243114450434  -0.0130816784679876
       846     2.02436969190549   0.0010482700817048
       847     2.02442794211963 -0.00913703432249863
       848      2.0244861956861  -0.0058840097417641
       849     2.02454445260521  0.00549152368085394
       850     2.02460271287722  0.00760257177094742
       851     2.02466097650245 -0.00875905618827236
       852     2.02471924348116 -0.00618960908433002
       853     2.02477751381367  0.00539099758132567
       854     2.02483578750024  0.00644853214836297
       855     2.02489406454119 -0.00468573863538723
       856     2.02495234493678 -0.00938633904932872
       857     2.02501062868732  0.00630779560902342
       858     2.02506891579309  0.00148656387564801
       859     2.02512720625438  0.00144233239185557
       860     2.02518550007149  -0.0045771704478967
       861      2.0252437972447 -0.00612929342461306
       862      2.0253020977743 -0.00129599855929427
       863     2.02536040166058  0.00654101615992898
       864     2.02541870890383 -0.00696567057268819
       865     2.02547701950435  0.00584135450721228
       866     2.02553533346241  0.00348100169028871
       867     2.02559365077832  0.00253605635472306
       868     2.02565197145236 -0.00677266046159393
       869     2.02571029548483 -0.00349953066095375
       870       2.025768622876  0.00463102026889201
       871     2.02582695362618 -0.00446860226040618
       872     2.02588528773565 -0.00737581705876349
       873      2.0259436252047 -0.00719487007961263
       874     2.02600196603362 -0.000873788941275563
       875     2.02606031022271  0.00169163711868566
       876     2.02611865777225  0.00838265430328673
       877     2.02617700868253  0.00814541270840003
       878     2.02623536295385  0.00250388800287401
       879     2.02629372058649  -0.0043117815451421
       880     2.02635208158075  0.00169967920664793
       881     2.02641044593691 -0.00308134208691618
       882     2.02646881365526 1.88828225353953e-05
       883     2.02652718473611 -0.00477420160297209
       884     2.02658555917973 -0.00113917784403018
       885     2.02664393698642 -0.00177048174906765
       886     2.02670231815646 -0.00479832786685888
       887     2.02676070269016 0.000782881178950173
       888     2.02681909058779 -0.00317784714246331
       889     2.02687748184966  -0.0116743130745919
       890     2.02693587647604  0.00217818344040244
       891     2.02699427446724  -0.0119799124171579
       892     2.02705267582354 -0.00581967303806601
       893     2.02711108054524   0.0035734857018547
       894     2.02716948863261 -0.00459727566780235
       895     2.02722790008597  0.00622335368541967
       896     2.02728631490559 -0.00765729013744262
       897     2.02734473309176 0.000203850845667397
       898     2.02740315464479 -7.76222330117343e-05
       899     2.02746157956495 -0.00373275121185931
       900     2.02752000785255  0.00729295138440037
       901     2.02757843950787 -0.00413887665395349
       902      2.0276368745312  0.00190475244968557
       903     2.02769531292283  0.00390321130830741
       904     2.02775375468306  0.00808509704868307
       905     2.02781219981218 -0.00422331857755722
       906     2.02787064831047  0.00171978442655358
       907     2.02792910017823 -0.00471790698723626
       908     2.02798755541576 -0.00157345059399226
       909     2.02804601402333 0.000678334035440788
       910     2.02810447600125 -0.00504361154970784
       911     2.02816294134981  0.00220230970428923
       912     2.02822141006929 -0.00516424286914175
       913     2.02827988215999 -0.00623786161210358
       914      2.0283383576222 -0.000367137399653123
       915     2.02839683645621 -0.00489885396638714
       916     2.02845531866231 0.000895470410421829
       917     2.02851380424079  0.00414849499115636
       918     2.02857229319196 -0.00340302560540661
       919     2.02863078551609 -0.00132012482318104
       920     2.02868928121348  -0.0090405292669515
       921     2.02874778028442  0.00225860432002506
       922     2.02880628272921  -0.0044444759965194
       923     2.02886478854813  0.00235913041955331
       924     2.02892329774148 -0.00181873427684122
       925     2.02898181030955  0.00173988964645922
       926     2.02904032625262  0.00469133592860898
       927     2.02909884557101   0.0103368816781161
       928     2.02915736826498 -0.00128393542735087
       929     2.02921589433485 -0.000355074267709735
       930     2.02927442378089  0.00184041574598748
       931     2.02933295660341 -0.00249426966567114
       932     2.02939149280269   -0.010504189276083
       933     2.02945003237902 -0.00703804936434854
       934      2.0295085753327   0.0041806633430054
       935     2.02956712166403 0.000175703537799487
       936     2.02962567137328  -0.0014327140546527
       937     2.02968422446076 -0.000769241797766176
       938     2.02974278092676 -0.00121557767967165
       939     2.02980134077157 -0.000294758607992779
       940     2.02985990399548  0.00577299675953306
       941     2.02991847059879  0.00322365487549636
       942     2.02997704058178    0.013477317027379
       943     2.03003561394476 -0.00730745931108427
       944       2.030094190688  0.00213395195661002
       945     2.03015277081182  0.00390723235228853
       946     2.03021135431649 -0.00516022182516061
       947     2.03026994120231 -0.00321403653829348
       948     2.03032853146957 -0.00435601302893453
       949     2.03038712511857  0.00381474834072254
       950      2.0304457221496 -0.00243797504993531
       951     2.03050432256295 -2.53486612570401e-05
       952     2.03056292635891 -0.00717074381572585
       953     2.03062153353778   0.0045103889494581
       954     2.03068014409985 -0.00111103053616226
       955     2.03073875804542   0.0128701393862283
       956     2.03079737537477  0.00443801015779776
       957      2.0308559960882   0.0109762276711159
       958       2.030914620186 -0.000298779651973904
       959     2.03097324766847   -0.012538837530535
       960      2.0310318785359  0.00175195277840262
       961     2.03109051278858  0.00385093773655271
       962      2.0311491504268   0.0069793099538722
       963     2.03120779145086  0.00148254283166689
       964     2.03126643586105  0.00356946465787358
       965     2.03132508365767  -0.0018147132328601
       966     2.03138373484101 0.000493366012308793
       967     2.03144238941136 -0.00871884574846106
       968     2.03150104736901  0.00144233239185558
       969     2.03155970871426  -0.0042595079733874
       970      2.0316183734474  -0.0042072344016327
       971     2.03167704156873  -0.0170021963495898
       972     2.03173571307853 -0.000383221575577648
       973     2.03179438797711 -0.000801410149615212
       974     2.03185306626476 -0.00234146999438818
       975     2.03191174794176   0.0032960336671567
       976     2.03197043300842  0.00681444715064585
       977     2.03202912146502 0.000324482165101314
       978     2.03208781331187  0.00435356823419401
       979     2.03214650854925 -0.00459727566780236
       980     2.03220520717746 -0.00588803078574523
       981     2.03226390919678  -0.0044846864363307
       982     2.03232261460753   0.0107470281641914
       983     2.03238132340999  0.00227066745196845
       984     2.03244003560445  0.00222643596817602
       985      2.0324987511912  0.00678629984277794
       986     2.03255747017055 0.000601934199799309
       987     2.03261619254279  0.00113271200530853
       988      2.0326749183082 -0.00216052301523731
       989     2.03273364746709 -0.00451283374419862
       990     2.03279238001975  0.00102012277383688
       991     2.03285111596647  0.00592981747479716
       992     2.03290985530754  0.00219828866030809
       993     2.03296859804327 -0.00585586243389618
       994     2.03302734417394 -0.00768945848929167
       995     2.03308609369986 -0.000298779651973904
       996      2.0331448466213 -0.00439622346874583
       997     2.03320360293857  0.00530655565772193
       998     2.03326236265197 -0.00167799773750166
       999     2.03332112576178 -0.00584782034593392
      1000     2.03337989226831 -0.000475705587143646
