# Supplementary material for: Constructing multiple active sites in iron oxide catalysts for improving carbonylation reactions
Source: Nat Commun. 2023 Aug 17;14:4973. doi: 10.1038/s41467-023-40640-z (PMC10435489; doi:10.1038/s41467-023-40640-z)
Supplement: Supplementary file 3 — Source Data [file 41467_2023_40640_MOESM3_ESM.zip › EPR/2-Fe2O3]

     index            Field [G]         Intensity []

         1                 3460 -0.000475705587143646
         2               3460.1 -0.00584782034593392
         3               3460.2 -0.00167799773750166
         4               3460.3  0.00530655565772193
         5               3460.4 -0.00439622346874583
         6               3460.5 -0.000298779651973904
         7               3460.6 -0.00768945848929167
         8               3460.7 -0.00585586243389618
         9               3460.8  0.00219828866030809
        10               3460.9  0.00592981747479716
        11                 3461  0.00102012277383688
        12               3461.1 -0.00451283374419862
        13               3461.2 -0.00216052301523731
        14               3461.3  0.00113271200530853
        15               3461.4 0.000601934199799309
        16               3461.5  0.00678629984277794
        17               3461.6  0.00222643596817602
        18               3461.7  0.00227066745196845
        19               3461.8   0.0107470281641914
        20               3461.9  -0.0044846864363307
        21                 3462 -0.00588803078574523
        22               3462.1 -0.00459727566780236
        23               3462.2  0.00435356823419401
        24               3462.3 0.000324482165101314
        25               3462.4  0.00681444715064585
        26               3462.5   0.0032960336671567
        27               3462.6 -0.00234146999438818
        28               3462.7 -0.000801410149615212
        29               3462.8 -0.000383221575577648
        30               3462.9  -0.0170021963495898
        31                 3463  -0.0042072344016327
        32               3463.1  -0.0042595079733874
        33               3463.2  0.00144233239185558
        34               3463.3 -0.00871884574846106
        35               3463.4 0.000493366012308793
        36               3463.5  -0.0018147132328601
        37               3463.6  0.00356946465787358
        38               3463.7  0.00148254283166689
        39               3463.8   0.0069793099538722
        40               3463.9  0.00385093773655271
        41                 3464  0.00175195277840262
        42               3464.1   -0.012538837530535
        43               3464.2 -0.000298779651973904
        44               3464.3   0.0109762276711159
        45               3464.4  0.00443801015779776
        46               3464.5   0.0128701393862283
        47               3464.6 -0.00111103053616226
        48               3464.7   0.0045103889494581
        49               3464.8 -0.00717074381572585
        50               3464.9 -2.53486612570401e-05
        51                 3465 -0.00243797504993531
        52               3465.1  0.00381474834072254
        53               3465.2 -0.00435601302893453
        54               3465.3 -0.00321403653829348
        55               3465.4 -0.00516022182516061
        56               3465.5  0.00390723235228853
        57               3465.6  0.00213395195661002
        58               3465.7 -0.00730745931108427
        59               3465.8    0.013477317027379
        60               3465.9  0.00322365487549636
        61                 3466  0.00577299675953306
        62               3466.1 -0.000294758607992779
        63               3466.2 -0.00121557767967165
        64               3466.3 -0.000769241797766176
        65               3466.4  -0.0014327140546527
        66               3466.5 0.000175703537799487
        67               3466.6   0.0041806633430054
        68               3466.7 -0.00703804936434854
        69               3466.8   -0.010504189276083
        70               3466.9 -0.00249426966567114
        71                 3467  0.00184041574598748
        72               3467.1 -0.000355074267709735
        73               3467.2 -0.00128393542735087
        74               3467.3   0.0103368816781161
        75               3467.4  0.00469133592860898
        76               3467.5  0.00173988964645922
        77               3467.6 -0.00181873427684122
        78               3467.7  0.00235913041955331
        79               3467.8  -0.0044444759965194
        80               3467.9  0.00225860432002506
        81                 3468  -0.0090405292669515
        82               3468.1 -0.00132012482318104
        83               3468.2 -0.00340302560540661
        84               3468.3  0.00414849499115636
        85               3468.4 0.000895470410421829
        86               3468.5 -0.00489885396638714
        87               3468.6 -0.000367137399653123
        88               3468.7 -0.00623786161210358
        89               3468.8 -0.00516424286914175
        90               3468.9  0.00220230970428923
        91                 3469 -0.00504361154970784
        92               3469.1 0.000678334035440788
        93               3469.2 -0.00157345059399226
        94               3469.3 -0.00471790698723626
        95               3469.4  0.00171978442655358
        96               3469.5 -0.00422331857755722
        97               3469.6  0.00808509704868307
        98               3469.7  0.00390321130830741
        99               3469.8  0.00190475244968557
       100               3469.9 -0.00413887665395349
       101                 3470  0.00729295138440037
       102               3470.1 -0.00373275121185931
       103               3470.2 -7.76222330117343e-05
       104               3470.3 0.000203850845667397
       105               3470.4 -0.00765729013744262
       106               3470.5  0.00622335368541967
       107               3470.6 -0.00459727566780235
       108               3470.7   0.0035734857018547
       109               3470.8 -0.00581967303806601
       110               3470.9  -0.0119799124171579
       111                 3471  0.00217818344040244
       112               3471.1  -0.0116743130745919
       113               3471.2 -0.00317784714246331
       114               3471.3 0.000782881178950173
       115               3471.4 -0.00479832786685888
       116               3471.5 -0.00177048174906765
       117               3471.6 -0.00113917784403018
       118               3471.7 -0.00477420160297209
       119               3471.8 1.88828225353953e-05
       120               3471.9 -0.00308134208691618
       121                 3472  0.00169967920664793
       122               3472.1  -0.0043117815451421
       123               3472.2  0.00250388800287401
       124               3472.3  0.00814541270840003
       125               3472.4  0.00838265430328673
       126               3472.5  0.00169163711868566
       127               3472.6 -0.000873788941275563
       128               3472.7 -0.00719487007961263
       129               3472.8 -0.00737581705876349
       130               3472.9 -0.00446860226040618
       131                 3473  0.00463102026889201
       132               3473.1 -0.00349953066095375
       133               3473.2 -0.00677266046159393
       134               3473.3  0.00253605635472306
       135               3473.4  0.00348100169028871
       136               3473.5  0.00584135450721228
       137               3473.6 -0.00696567057268819
       138               3473.7  0.00654101615992898
       139               3473.8 -0.00129599855929427
       140               3473.9 -0.00612929342461306
       141                 3474  -0.0045771704478967
       142               3474.1  0.00144233239185557
       143               3474.2  0.00148656387564801
       144               3474.3  0.00630779560902342
       145               3474.4 -0.00938633904932872
       146               3474.5 -0.00468573863538723
       147               3474.6  0.00644853214836297
       148               3474.7  0.00539099758132567
       149               3474.8 -0.00618960908433002
       150               3474.9 -0.00875905618827236
       151                 3475  0.00760257177094742
       152               3475.1  0.00549152368085394
       153               3475.2  -0.0058840097417641
       154               3475.3 -0.00913703432249863
       155               3475.4   0.0010482700817048
       156               3475.5  -0.0130816784679876
       157               3475.6  0.00574484945166514
       158               3475.7 -0.00513609556127384
       159               3475.8  0.00142624821593105
       160               3475.9  0.00437367345409967
       161                 3476 -0.00251035384159565
       162               3476.1  0.00323169696345863
       163               3476.2  0.00108043843355383
       164               3476.3  0.00193289975755349
       165               3476.4 0.000786902222931315
       166               3476.5  0.00239129877140236
       167               3476.6  0.00136995360019523
       168               3476.7 -0.00488276979046262
       169               3476.8  0.00286578196117575
       170               3476.9  0.00406807411153375
       171                 3477  0.00158708997517628
       172               3477.1 0.000895470410421829
       173               3477.2 -0.00564274710289627
       174               3477.3  0.00341666498659062
       175               3477.4  0.00166751085479888
       176               3477.5  0.00708385709738159
       177               3477.6 -0.00602474628110367
       178               3477.7   -0.010628841639498
       179               3477.8   0.0019087734936667
       180               3477.9  0.00211384673670436
       181                 3478  0.00320757069957184
       182               3478.1   -0.002212796586992
       183               3478.2 -0.00435601302893453
       184               3478.3  0.00701549934970237
       185               3478.4 -0.00271542708463331
       186               3478.5   -0.010966609333913
       187               3478.6  -0.0037166670359348
       188               3478.7  0.00265668767415697
       189               3478.8 -0.00126383020744522
       190               3478.9 -0.00122361976763392
       191                 3479  0.00301858163245871
       192               3479.1 -0.00671234480187697
       193               3479.2  0.00334026515094914
       194               3479.3 0.000384797824818267
       195               3479.4 -0.00476213847102871
       196               3479.5  0.00235913041955332
       197               3479.6 -0.000620463170464353
       198               3479.7  0.00917479996756943
       199               3479.8  0.00531861878966533
       200               3479.9 0.000843196838667142
       201                 3480  0.00678629984277793
       202               3480.1 -0.00249829070965226
       203               3480.2  0.00583331241925002
       204               3480.3 -0.00575935737834906
       205               3480.4  0.00120911184095001
       206               3480.5  0.00537089236142003
       207               3480.6  0.00640430066457055
       208               3480.7  -0.0089882556951968
       209               3480.8  -0.0164191449723259
       210               3480.9  -0.0157395885395148
       211                 3481 -0.00275563752444462
       212               3481.1   0.0094884413980976
       213               3481.2 -0.000753157621841652
       214               3481.3 -0.00739994332265028
       215               3481.4 0.000404903044723922
       216               3481.5 -6.55591010683444e-05
       217               3481.6   0.0058172282433255
       218               3481.7  0.00787600276166429
       219               3481.8  -0.0051441376492361
       220               3481.9 0.000139514141969308
       221                 3482 -0.00601268314916027
       222               3482.1  0.00269287706998715
       223               3482.2 -0.00422733962153836
       224               3482.3 -0.00302504747118035
       225               3482.4 -0.00865450904476297
       226               3482.5 -0.00163778729769035
       227               3482.6  0.00320757069957183
       228               3482.7  0.00277329794960976
       229               3482.8 -0.00294462659155774
       230               3482.9   0.0060544698382122
       231                 3483   0.0047878409841561
       232               3483.1  0.00152677431545931
       233               3483.2   0.0023953198153835
       234               3483.3 -0.00655552408661288
       235               3483.4 -0.00449272852429297
       236               3483.5 -0.00390967714702905
       237               3483.6 -0.00517630600108514
       238               3483.7  0.00348502273426985
       239               3483.8 -0.00119145141578487
       240               3483.9  0.00452647312538263
       241                 3484  0.00569659692389158
       242               3484.1  0.00175597382238374
       243               3484.2  0.00658122659974028
       244               3484.3  0.00582929137526889
       245               3484.4   0.0007587549150634
       246               3484.5 -0.00194338664025626
       247               3484.6  0.00398363218793002
       248               3484.7  0.00678227879879681
       249               3484.8 -3.74117932004283e-05
       250               3484.9  0.00591775434285376
       251                 3485 -0.00419919231367044
       252               3485.1  0.00276525586164749
       253               3485.2  0.00562019708825011
       254               3485.3 -0.000302800695955036
       255               3485.4 -1.22239737025513e-06
       256               3485.5 -0.00646304007504689
       257               3485.6  -0.0048144120427834
       258               3485.7  0.00101208068587462
       259               3485.8  0.00623541681736306
       260               3485.9  0.00534274505355211
       261                 3486 -0.00022237981633243
       262               3486.1 -0.00932200234563063
       263               3486.2  0.00276123481766636
       264               3486.3   0.0119292150946438
       265               3486.4 -0.000604378994539823
       266               3486.5  -0.0064389138111601
       267               3486.6  0.00608261714608011
       268               3486.7  0.00714819380107967
       269               3486.8 0.000790923266912441
       270               3486.9  0.00368205388934523
       271                 3487  0.00793229737740012
       272               3487.1  0.00532666087762759
       273               3487.2    0.010702796680399
       274               3487.3  0.00131768002844053
       275               3487.4   0.0087887797453809
       276               3487.5 -0.00194338664025626
       277               3487.6 -0.00162974520972809
       278               3487.7   0.0119251940506627
       279               3487.8 -0.00119949350374713
       280               3487.9 -0.00116330410791695
       281                 3488   0.0121141831177758
       282               3488.1  0.00603838566228767
       283               3488.2 -0.00117536723986034
       284               3488.3 -0.00753665881800872
       285               3488.4 -0.00247416444576548
       286               3488.5 -0.000612421082502085
       287               3488.6 -0.00240178565410513
       288               3488.7  0.00533872400957098
       289               3488.8  0.00851936979864516
       290               3488.9  0.00703962561358916
       291                 3489 -0.00925364459795141
       292               3489.1  0.00587352285906133
       293               3489.2 -0.00511196929738706
       294               3489.3   0.0060544698382122
       295               3489.4  0.00736533017606072
       296               3489.5 -0.00320599445033122
       297               3489.6  0.00157100579925175
       298               3489.7 -0.00344323604521792
       299               3489.8   0.0036378224055528
       300               3489.9 -0.00462542297567027
       301                 3490 -0.000463642455200253
       302               3490.1 -0.00519239017700966
       303               3490.2  0.00933162068283351
       304               3490.3 0.000694418211365311
       305               3490.4  0.00478381994017498
       306               3490.5 -0.00563470501493401
       307               3490.6  0.00895766359258838
       308               3490.7  0.00564432335213689
       309               3490.8 -0.00212835466338827
       310               3490.9   0.0164126791336042
       311                 3491  0.00460287296102411
       312               3491.1  0.00408013724347715
       313               3491.2 -0.000741094489898253
       314               3491.3  0.00467525175268445
       315               3491.4  0.00362575927360941
       316               3491.5  0.00267679289406262
       317               3491.6  0.00969753568511637
       318               3491.7  0.00810922331256985
       319               3491.8  0.00946431513421081
       320               3491.9  0.00694312055804202
       321                 3492 -0.00430776050116096
       322               3492.1  0.00728490929643811
       323               3492.2  0.00250790904685515
       324               3492.3  0.00198115228532706
       325               3492.4  0.00149058491962913
       326               3492.5 -0.00569502067465097
       327               3492.6  0.00125736436872357
       328               3492.7  0.00408013724347714
       329               3492.8 -0.00290843719572756
       330               3492.9   0.0056724706600048
       331                 3493  0.00399167427589228
       332               3493.1 -0.00796288948000855
       333               3493.2 -0.00508784303350028
       334               3493.3  0.00334428619493027
       335               3493.4 -0.00268325873278426
       336               3493.5   0.0120136570182475
       337               3493.6  0.00609065923404236
       338               3493.7  0.00167555294276114
       339               3493.8 0.000236019197516438
       340               3493.9 -0.00238168043419948
       341                 3494  0.00494868274340132
       342               3494.1 0.000115387878082532
       343               3494.2  0.00231087789177976
       344               3494.3 -0.000869767897294435
       345               3494.4 -0.00403030846646297
       346               3494.5 0.000839175794685999
       347               3494.6 -0.000254548168181479
       348               3494.7 -0.00286420571193514
       349               3494.8 -0.00381719313546305
       350               3494.9   0.0164729947933212
       351                 3495   0.0091064422198902
       352               3495.1 -0.00134827213104896
       353               3495.2  0.00916675787960717
       354               3495.3   0.0072567619885702
       355               3495.4 -0.00299287911933131
       356               3495.5  0.00268483498202488
       357               3495.6 1.48617785542659e-05
       358               3495.7  0.00447017850964681
       359               3495.8  0.00381474834072254
       360               3495.9  0.00516581911838237
       361                 3496  0.00380268520877915
       362               3496.1 -0.00886360333178176
       363               3496.2 -0.00162572416574695
       364               3496.3  0.00624747994930646
       365               3496.4  0.00365390658147732
       366               3496.5  0.00271700333387392
       367               3496.6  0.00362173822962828
       368               3496.7 -0.00105473592042643
       369               3496.8  0.00952865183790891
       370               3496.9  0.00542718697715585
       371                 3497 0.000710502387289832
       372               3497.1 -0.00502752737378332
       373               3497.2  0.00358554883379809
       374               3497.3   0.0115150475645873
       375               3497.4   0.0116316578400401
       376               3497.5 -8.16432769928637e-05
       377               3497.6 2.79864661087252e-06
       378               3497.7  0.00656112137983463
       379               3497.8  0.00615097489375932
       380               3497.9  0.00352925421806227
       381                 3498 -0.00355582527668956
       382               3498.1 0.000223956065573044
       383               3498.2 -0.00108690427227547
       384               3498.3  0.00269689811396828
       385               3498.4  0.00319550756762845
       386               3498.5   0.0118648783909457
       387               3498.6  0.00168761607470453
       388               3498.7 -0.00169006086944504
       389               3498.8 -0.00179862905693557
       390               3498.9  0.00318344443568505
       391                 3499  -0.0040222663785007
       392               3499.1  0.00746183523160786
       393               3499.2 -0.00249426966567113
       394               3499.3 -0.00830467821840463
       395               3499.4  0.00476773576425045
       396               3499.5 -0.00378904582759514
       397               3499.6 -0.00419115022570818
       398               3499.7  0.00433748405826949
       399               3499.8 -0.00178254488101104
       400               3499.9   0.0111772798701724
       401                 3500  0.00979806178464465
       402               3500.1   0.0052623241739295
       403               3500.2  0.00654503720391011
       404               3500.3   0.0132159491686055
       405               3500.4  0.00675011044694777
       406               3500.5  0.00448224164159019
       407               3500.6  0.00632790082892907
       408               3500.7  0.00278536108155315
       409               3500.8  0.00403590575968471
       410               3500.9 -0.00512403242933045
       411                 3501 -0.00368851972806687
       412               3501.1  0.00442594702585437
       413               3501.2  0.00421283169485445
       414               3501.3 -0.00119145141578487
       415               3501.4  0.00497683005126924
       416               3501.5  0.00175195277840263
       417               3501.6  0.00259637201444002
       418               3501.7 -0.000801410149615217
       419               3501.8 0.000754733871082261
       420               3501.9 -0.00256664845733148
       421                 3502 -0.00108690427227548
       422               3502.1  0.00331613888706236
       423               3502.2  0.00151069013953479
       424               3502.3 0.000581828979893654
       425               3502.4   0.0132481175204546
       426               3502.5   0.0143337993953598
       427               3502.6   0.0111209852544366
       428               3502.7 -0.00314567879061426
       429               3502.8   0.0014061429960254
       430               3502.9  0.00822985463200377
       431                 3503   0.0054472921970615
       432               3503.1  0.00947637826615421
       433               3503.2   0.0121704777335116
       434               3503.3  0.00249584591491175
       435               3503.4  0.00520602955819367
       436               3503.5 -0.000109790584860775
       437               3503.6  0.00407209515551488
       438               3503.7  0.00154687953536496
       439               3503.8   0.0104494709095878
       440               3503.9 -0.00183079740878461
       441                 3504 -0.00184688158470914
       442               3504.1   0.0148002404971709
       443               3504.2   0.0145187674184918
       444               3504.3  0.00883703227315447
       445               3504.4   0.0116195947080967
       446               3504.5  0.00988250370824838
       447               3504.6  0.00857566441438098
       448               3504.7   0.0153591656105481
       449               3504.8  0.00820572836811699
       450               3504.9   0.0139558212611335
       451                 3505  0.00488434603970324
       452               3505.1  0.00895364254860725
       453               3505.2    0.018624253323226
       454               3505.3   0.0156929122609819
       455               3505.4   0.0167785941358871
       456               3505.5   0.0080891180926642
       457               3505.6   0.0161553323188119
       458               3505.7   0.0177074552955282
       459               3505.8   0.0115391738284741
       460               3505.9   0.0212258687790174
       461                 3506   0.0161553323188119
       462               3506.1   0.0237953158829597
       463               3506.2   0.0253916703434685
       464               3506.3   0.0226452973043564
       465               3506.4    0.026055142600355
       466               3506.5   0.0242858832486576
       467               3506.6   0.0263808471628266
       468               3506.7   0.0347888501273704
       469               3506.8   0.0278244019520524
       470               3506.9   0.0308160586740135
       471                 3507   0.0346963661158044
       472               3507.1    0.029754503062995
       473               3507.2   0.0302933229564665
       474               3507.3   0.0438442411728761
       475               3507.4   0.0422438656683862
       476               3507.5    0.034161567266314
       477               3507.6   0.0467032034434599
       478               3507.7   0.0470007606980635
       479               3507.8   0.0508529208319865
       480               3507.9   0.0519828341906841
       481                 3508   0.0498074493968926
       482               3508.1   0.0531971894729855
       483               3508.2   0.0605999314422467
       484               3508.3   0.0610824567199824
       485               3508.4   0.0673432221986025
       486               3508.5   0.0726791475615626
       487               3508.6    0.085823940335878
       488               3508.7   0.0900621206919895
       489               3508.8   0.0933030821407806
       490               3508.9   0.0993145428925706
       491                 3509    0.109298795097718
       492               3509.1    0.116830210474375
       493               3509.2    0.112933818856659
       494               3509.3    0.129251215332087
       495               3509.4    0.136388568398593
       496               3509.5    0.139348056768705
       497               3509.6    0.140872032437554
       498               3509.7    0.160490706021489
       499               3509.8    0.155383980165454
       500               3509.9    0.158371615843434
       501                 3510    0.164387097639205
       502               3510.1    0.167342564965336
       503               3510.2    0.162738469606941
       504               3510.3     0.16198653438247
       505               3510.4     0.14583802175425
       506               3510.5    0.143759142016005
       507               3510.6    0.124220889311693
       508               3510.7    0.103090303190852
       509               3510.8   0.0766720442348251
       510               3510.9   0.0448977546959323
       511                 3511   0.0223477400497528
       512               3511.1 -0.00582369408204714
       513               3511.2  -0.0402961041322785
       514               3511.3  -0.0788659579992817
       515               3511.4    -0.10031018555065
       516               3511.5   -0.119128671382341
       517               3511.6   -0.136210066214183
       518               3511.7   -0.150734077074026
       519               3511.8   -0.154320848305195
       520               3511.9   -0.166741853162907
       521                 3512   -0.172508030231848
       522               3512.1   -0.170585971208867
       523               3512.2   -0.167401304375812
       524               3512.3   -0.163496870670134
       525               3512.4   -0.157710588381288
       526               3512.5   -0.148301345465442
       527               3512.6   -0.147042758699348
       528               3512.7   -0.132301611464524
       529               3512.8   -0.137291727045107
       530               3512.9   -0.123531714541679
       531                 3513   -0.119120629294379
       532               3513.1   -0.104343292663724
       533               3513.2   -0.106369898830214
       534               3513.3  -0.0976080439953307
       535               3513.4  -0.0940132306762001
       536               3513.5  -0.0884360426743722
       537               3513.6  -0.0741050419256233
       538               3513.7   -0.071290311138832
       539               3513.8  -0.0701724609120777
       540               3513.9  -0.0689098531020027
       541                 3514  -0.0649290195606836
       542               3514.1  -0.0589457061167615
       543               3514.2  -0.0510523967818024
       544               3514.3   -0.059271410679233
       545               3514.4  -0.0369465744959968
       546               3514.5  -0.0372280475746759
       547               3514.6  -0.0367334591649969
       548               3514.7  -0.0379317302713738
       549               3514.8  -0.0285787819712643
       550               3514.9  -0.0286431186749624
       551                 3515  -0.0316950910566404
       552               3515.1  -0.0380282353269209
       553               3515.2  -0.0280278989458495
       554               3515.3  -0.0314940388575839
       555               3515.4   -0.021602270664003
       556               3515.5  -0.0186025718540797
       557               3515.6  -0.0182085095439289
       558               3515.7  -0.0211318085182108
       559               3515.8  -0.0123779957712898
       560               3515.9  -0.0177219632222121
       561                 3516   -0.017778257837948
       562               3516.1  -0.0259852086034352
       563               3516.2  -0.0139462029239306
       564               3516.3 -0.00556634726725481
       565               3516.4  -0.0147624748521001
       566               3516.5 -0.00799907887583872
       567               3516.6  -0.0234117404555117
       568               3516.7  -0.0191092233957021
       569               3516.8  -0.0122091119240823
       570               3516.9  -0.0196118538933434
       571                 3517  -0.0119477440653088
       572               3517.1   -0.014388517761855
       573               3517.2 -0.00518032704506628
       574               3517.3 -0.00480234891084001
       575               3517.4 -0.00546582116772654
       576               3517.5  0.00045315557249748
       577               3517.6  -0.0149956954030057
       578               3517.7 -0.00997341147057377
       579               3517.8  -0.0069133970009335
       580               3517.9 -0.000644589434351129
       581                 3518 0.000630081507667224
       582               3518.1 -0.00528889523255679
       583               3518.2  0.00106033321364819
       584               3518.3 -0.00758491134578228
       585               3518.4  -0.0038372983553687
       586               3518.5 -0.00307732104293505
       587               3518.6  -0.0103111791649887
       588               3518.7 -0.00767739535734828
       589               3518.8 -0.00341910978133115
       590               3518.9 -0.00620569326025453
       591                 3519 -0.00621775639219792
       592               3519.1  -0.0137773190767232
       593               3519.2 -0.00148900867038852
       594               3519.3  -0.0123940799472143
       595               3519.4  -0.0111435352690827
       596               3519.5  -0.0138255716044967
       597               3519.6  -0.0172716062963255
       598               3519.7 -0.00203184960784113
       599               3519.8   0.0002440612854787
       600               3519.9  -0.0086826563526309
       601                 3520 -0.00820817316285751
       602               3520.1  0.00239129877140236
       603               3520.2 -0.00868667739661202
       604               3520.3 -0.00688524969306558
       605               3520.4 -0.00436003407291566
       606               3520.5  -0.0056065577070661
       607               3520.6  0.00134180629232731
       608               3520.7   0.0102564607984935
       609               3520.8 -0.00900836091510245
       610               3520.9  0.00876465348149411
       611                 3521  -0.0100658954821398
       612               3521.1 -0.000994420260709472
       613               3521.2  0.00162327937100644
       614               3521.3  0.00264060349823244
       615               3521.4 -0.00116732515189809
       616               3521.5  0.00357750674583584
       617               3521.6  0.00387104295645836
       618               3521.7  -0.0100055798224228
       619               3521.8 -0.00585988347787732
       620               3521.9   0.0130068548815867
       621                 3522 -0.00581565199408488
       622               3522.1  0.00498889318321263
       623               3522.2  0.00243150921121366
       624               3522.3 -0.00269934290870879
       625               3522.4  0.00511354554662768
       626               3522.5 -0.00462140193168914
       627               3522.6  0.00206157316494966
       628               3522.7 -0.00410268725812331
       629               3522.8 0.000525534364157832
       630               3522.9 -0.00356386736465183
       631                 3523 -0.00656758721855628
       632               3523.1 0.000352629472969225
       633               3523.2  0.00727284616449472
       634               3523.3 -0.00538942133208505
       635               3523.4 -0.000893894161181217
       636               3523.5 -0.00503556946174558
       637               3523.6 -0.00485462248259471
       638               3523.7 -0.00953511767663055
       639               3523.8 0.000730607607195488
       640               3523.9 0.000666270903497398
       641                 3524  0.00167555294276113
       642               3524.1 -0.00120351454772826
       643               3524.2 -0.00183883949674687
       644               3524.3 -0.000733052401936005
       645               3524.4 -0.00680482881344297
       646               3524.5 -0.00406649786229314
       647               3524.6   0.0031231287759681
       648               3524.7  -0.0109947566417809
       649               3524.8  -0.0148227905118171
       650               3524.9  -0.0123779957712898
       651                 3525 -0.000632526302407732
       652               3525.1  -0.0097924644914229
       653               3525.2 -0.00283203736008609
       654               3525.3 -0.00158551372593566
       655               3525.4  0.00822985463200377
       656               3525.5 -0.00203989169580339
       657               3525.6  0.00736533017606072
       658               3525.7  -0.0076009955217068
       659               3525.8 -0.00606897776489609
       660               3525.9 -0.00460933879974574
       661                 3526 -0.00777390041289541
       662               3526.1  0.00160719519508191
       663               3526.2 -0.00775379519298976
       664               3526.3  0.00946029409022968
       665               3526.4  0.00459483087306184
       666               3526.5  0.00091155458634635
       667               3526.6  0.00490043021562776
       668               3526.7  0.00291001344496819
       669               3526.8  0.00504920884292959
       670               3526.9  0.00915067370368264
       671                 3527 -0.00591617809361314
       672               3527.1  0.00637615335670263
       673               3527.2  0.00603838566228767
       674               3527.3 -0.00510794825340593
       675               3527.4    -0.00249024862169
       676               3527.5  0.00371020119721315
       677               3527.6 -0.00329043637393496
       678               3527.7 -0.00117134619587922
       679               3527.8 -0.00422331857755723
       680               3527.9  0.00227870953993071
       681                 3528  0.00385093773655272
       682               3528.1 -0.00787040546844254
       683               3528.2  0.00116488035715757
       684               3528.3 -0.000431474103351223
       685               3528.4 -0.000954209820898172
       686               3528.5    -0.00202782856386
       687               3528.6  0.00935976799070142
       688               3528.7 -0.00377296165167062
       689               3528.8  0.00485217768785419
       690               3528.9  0.00977393552075786
       691                 3529  0.00132170107242166
       692               3529.1 -0.00310948939478408
       693               3529.2  0.00314323399587375
       694               3529.3  0.00777949770611716
       695               3529.4  0.00573680736370289
       696               3529.5  0.00374639059304332
       697               3529.6 -0.000532000202879478
       698               3529.7 -0.00650727155883932
       699               3529.8 0.000151577273912698
       700               3529.9  -0.0125830690143274
       701                 3530 -0.00208814422357696
       702               3530.1 -0.00600062001721688
       703               3530.2 -0.00347138335308583
       704               3530.3  0.00426912631059027
       705               3530.4 -0.00312557357070861
       706               3530.5  0.00422489482679783
       707               3530.6 0.000513471232214445
       708               3530.7  0.00391125339626966
       709               3530.8  0.00549554472483506
       710               3530.9  0.00360163300972263
       711                 3531  0.00306281311625115
       712               3531.1 -0.00372470912389705
       713               3531.2 -0.00159757685787905
       714               3531.3 -0.00148900867038852
       715               3531.4  0.00456668356519393
       716               3531.5 -0.00505969572563236
       717               3531.6  -0.0030974262628407
       718               3531.7 -0.00930993921368724
       719               3531.8   0.0027250454218362
       720               3531.9  0.00867619051390924
       721                 3532 -0.00565078919085853
       722               3532.1  0.00488434603970323
       723               3532.2  0.00539099758132568
       724               3532.3 -0.00819611003091411
       725               3532.4 -0.000483747675105914
       726               3532.5 -0.00238570147818061
       727               3532.6  0.00407209515551489
       728               3532.7  -0.0058317361700094
       729               3532.8 -0.00054004229084173
       730               3532.9 -0.00555830517929253
       731                 3533 -0.000805431193596343
       732               3533.1 0.000907533542365229
       733               3533.2 -0.00795484739204628
       734               3533.3  -0.0106368837274603
       735               3533.4 -0.00314165774663314
       736               3533.5 -0.000254548168181472
       737               3533.6  0.00294218179681723
       738               3533.7 -5.34959691249563e-05
       739               3533.8  -0.0031496998345954
       740               3533.9 -0.00447262330438731
       741                 3534 -0.00337889934151983
       742               3534.1   0.0007587549150634
       743               3534.2 -0.00361614093640653
       744               3534.3  0.00111662782938401
       745               3534.4  0.00739749852790977
       746               3534.5 -0.00293658450359548
       747               3534.6 0.000420987220648431
       748               3534.7 -0.00141260883474705
       749               3534.8  0.00389919026432627
       750               3534.9  0.00262854036628906
       751                 3535 -0.00595236748944331
       752               3535.1 0.000549660628044624
       753               3535.2  0.00147047969972348
       754               3535.3 -0.000399305751502174
       755               3535.4  0.00364586449351506
       756               3535.5 -0.00194338664025627
       757               3535.6 -0.00355180423270844
       758               3535.7  0.00314725503985488
       759               3535.8  -0.0136406035813647
       760               3535.9 -0.00265913246889748
       761                 3536 -0.00155736641806775
       762               3536.1 -0.00478224369093436
       763               3536.2  0.00369813806526976
       764               3536.3 -0.00384131939934983
       765               3536.4 -0.00730745931108427
       766               3536.5  0.00309498146810019
       767               3536.6  0.00266875080610036
       768               3536.7 0.000674312991459666
       769               3536.8 -0.000150001024672075
       770               3536.9  0.00798457094915481
       771                 3537  -0.0115938921949693
       772               3537.1  0.00243553025519479
       773               3537.2  0.00155894266730836
       774               3537.3 -0.00814785750314054
       775               3537.4   0.0100594296434181
       776               3537.5  0.00733316182421168
       777               3537.6   0.0053025346137408
       778               3537.7 -0.00279986900823705
       779               3537.8  0.00165544772285549
       780               3537.9 -0.00143271405465269
       781                 3538 -0.00489483292240602
       782               3538.1  0.00254811948666645
       783               3538.2 -0.00336281516559531
       784               3538.3 -0.00251839592955791
       785               3538.4   0.0039956953198734
       786               3538.5 -0.00635447188755636
       787               3538.6  0.00226664640798731
       788               3538.7  0.00782775023389072
       789               3538.8 -0.00401422429053844
       790               3538.9 -0.00471388594325514
       791                 3539  0.00565236544009915
       792               3539.1 0.000400882000742786
       793               3539.2 -0.00619363012831115
       794               3539.3 -0.00409866621414217
       795               3539.4  0.00343274916251515
       796               3539.5 -0.00513609556127383
       797               3539.6 -0.00742809063051819
       798               3539.7 -0.00401824533451957
       799               3539.8 -0.00164180834167147
       800               3539.9 -0.00212835466338826
       801                 3540 -0.00553417891540575
       802               3540.1 -0.00468975967936835
       803               3540.2  -0.0024379750499353
       804               3540.3  0.00650884780807994
       805               3540.4  0.00674608940296663
       806               3540.5  -0.0146257593567417
       807               3540.6 -0.00166191356157713
       808               3540.7 -0.00162974520972809
       809               3540.8  0.00635604813679698
       810               3540.9  -0.0052366216608021
       811                 3541   0.0021982886603081
       812               3541.1 -0.00875905618827236
       813               3541.2 -0.00176243966110539
       814               3541.3 -0.00505567468165123
       815               3541.4  -0.0094386126210834
       816               3541.5  0.00347698064630758
       817               3541.6 -0.00138848257086025
       818               3541.7 0.000762775959044532
       819               3541.8 -0.00899227673917794
       820               3541.9  0.00360565405370376
       821                 3542  0.00294620284079836
       822               3542.1  -0.0028199742281427
       823               3542.2 -0.00657965035049967
       824               3542.3 -0.00509588512146253
       825               3542.4  0.00399971636385454
       826               3542.5 0.000171682493818357
       827               3542.6 -0.000712947182030344
       828               3542.7 -0.000793368061652951
       829               3542.8  0.00387506400043949
       830               3542.9 -0.000495810807049305
       831                 3543  0.00584135450721228
       832               3543.1  0.00416457916708089
       833               3543.2  0.00172782651451583
       834               3543.3   0.0137909584579072
       835               3543.4 0.000798965354874701
       836               3543.5  0.00414849499115637
       837               3543.6 -0.00711444919999002
       838               3543.7 0.000400882000742788
       839               3543.8 -0.00561057875104723
       840               3543.9   -0.001750376529162
       841                 3544 -0.00685710238519767
       842               3544.1  0.00241140399130802
       843               3544.2  0.00777949770611715
       844               3544.3 -0.00231332268652027
       845               3544.4   0.0115029844326439
       846               3544.5  0.00636006918077811
       847               3544.6 -0.00110298844820001
       848               3544.7 -0.00419115022570817
       849               3544.8 -0.00240178565410513
       850               3544.9  -0.0030572158230294
       851                 3545  0.00389114817636401
       852               3545.1 -0.00397401385072713
       853               3545.2  0.00238727772742122
       854               3545.3 -0.00620971430423566
       855               3545.4 -0.00459727566780235
       856               3545.5 -0.00204391273978453
       857               3545.6  0.00385093773655271
       858               3545.7 -0.000720989269992612
       859               3545.8  0.00728490929643811
       860               3545.9  0.00239129877140235
       861                 3546  0.00269689811396827
       862               3546.1 -0.00433992885301001
       863               3546.2 -0.00499535902193427
       864               3546.3 -0.00121557767967165
       865               3546.4  0.00716025693302307
       866               3546.5  0.00633996396087246
       867               3546.6 -0.00272346917259557
       868               3546.7 -0.00442839182059488
       869               3546.8 -0.000974315040803825
       870               3546.9 -0.00792670008417837
       871                 3547 -0.00337085725355758
       872               3547.1  0.00223447805613827
       873               3547.2  0.00417664229902429
       874               3547.3 -0.000318884871879562
       875               3547.4  0.00124932228076132
       876               3547.5 0.000376755736856003
       877               3547.6  0.00352925421806228
       878               3547.7 -0.00458521253585897
       879               3547.8  0.00271298228989279
       880               3547.9 -0.00375285643176496
       881                 3548 0.000726586563214348
       882               3548.1 0.000473260792403138
       883               3548.2  0.00108848052151609
       884               3548.3 -0.00622177743617906
       885               3548.4 -0.00947882306089473
       886               3548.5 8.32195262334794e-05
       887               3548.6  -0.0063464297995941
       888               3548.7 -0.00608506194082062
       889               3548.8 0.000794944310893567
       890               3548.9  -0.0063866402394054
       891                 3549  -0.0012758933393886
       892               3549.1 -0.00764924804948037
       893               3549.2 -0.00175841861712426
       894               3549.3  0.00805292869683403
       895               3549.4  0.00105631216966705
       896               3549.5 0.000288292769271137
       897               3549.6 -0.000712947182030355
       898               3549.7  0.00028025068130888
       899               3549.8 -0.00123568289957731
       900               3549.9 -0.00197153394812418
       901                 3550 -0.00571512589455662
       902               3550.1 -0.00930993921368724
       903               3550.2  0.00830625446764524
       904               3550.3 -0.00333868890170853
       905               3550.4  0.00516581911838236
       906               3550.5  0.00333222306298689
       907               3550.6  0.00153481640342158
       908               3550.7  0.00253605635472306
       909               3550.8  -0.0102910739450831
       910               3550.9  0.00692703638211751
       911                 3551  0.00389114817636401
       912               3551.1   -0.001472924494464
       913               3551.2 0.000915575630327485
       914               3551.3  0.00386300086849609
       915               3551.4  -0.0101744636696303
       916               3551.5 0.000179724581780621
       917               3551.6 -0.00786638442446141
       918               3551.7 -0.00655552408661289
       919               3551.8 -0.00123166185559618
       920               3551.9 -0.00556232622327366
       921                 3552  0.00591775434285376
       922               3552.1 -0.00236559625827497
       923               3552.2   -0.002860184667954
       924               3552.3 -0.00498329588999089
       925               3552.4  0.00126540645668583
       926               3552.5 -0.00145281927455836
       927               3552.6 -0.00515620078117949
       928               3552.7 -0.00650325051485819
       929               3552.8 -0.00214443883931279
       930               3552.9 -0.00370862494797252
       931                 3553  0.00148656387564801
       932               3553.1 -0.00470584385529288
       933               3553.2 -0.000950188776917037
       934               3553.3  0.00233500415566654
       935               3553.4 -0.00393380341091583
       936               3553.5 0.000734628651176608
       937               3553.6  0.00280546630145879
       938               3553.7  0.00660133181964594
       939               3553.8 0.000871344146535048
       940               3553.9 0.000634102551648349
       941                 3554 -0.00472594907519854
       942               3554.1  0.00477175680823159
       943               3554.2 -0.00692546013287689
       944               3554.3 -0.00521651644089644
       945               3554.4  0.00175195277840262
       946               3554.5 -9.77274529173847e-05
       947               3554.6  0.00166751085479887
       948               3554.7  0.00458678878509959
       949               3554.8 -0.00263902724899183
       950               3554.9 9.12616141957416e-05
       951                 3555 -0.000817494325539736
       952               3555.1 -0.00132414586716217
       953               3555.2  0.00110054365345949
       954               3555.3  -0.0156591676598922
       955               3555.4 -0.000769241797766178
       956               3555.5 -0.00670430271391472
       957               3555.6   0.0100714927753615
       958               3555.7  0.00607457505811785
       959               3555.8 -0.00513207451729271
       960               3555.9 -0.00419517126968931
       961                 3556  0.00446615746566567
       962               3556.1  0.00905014760415438
       963               3556.2  0.00113673304928967
       964               3556.3  0.00235108833159106
       965               3556.4 -0.00859017234106489
       966               3556.5 -0.00622981952414132
       967               3556.6 -0.00657965035049967
       968               3556.7 -0.00976833822753611
       969               3556.8  0.00783981336583411
       970               3556.9 -0.00113917784403017
       971                 3557  0.00524623999800498
       972               3557.1  0.00931553650690899
       973               3557.2 -0.00221681763097313
       974               3557.3  0.00457070460917506
       975               3557.4 -0.00510794825340592
       976               3557.5 -0.00690937595695236
       977               3557.6   -0.002582732633256
       978               3557.7 -0.00513609556127384
       979               3557.8 -0.00719487007961263
       980               3557.9  0.00494868274340133
       981                 3558  0.00624747994930646
       982               3558.1 0.000541618540082344
       983               3558.2 -0.00391369819101018
       984               3558.3  0.00504518779894846
       985               3558.4 -0.00257871158927487
       986               3558.5 -0.00303711060312374
       987               3558.6  0.00853545397456969
       988               3558.7 -0.00187100784859592
       989               3558.8 -0.000588294818615293
       990               3558.9  0.00469133592860897
       991                 3559 0.000915575630327485
       992               3559.1 -0.00695762848472593
       993               3559.2 -0.00805135244759341
       994               3559.3 -0.00651933469078272
       995               3559.4 -0.00289637406378417
       996               3559.5 0.000219935021591917
       997               3559.6 -0.00201576543191661
       998               3559.7 -0.00159757685787905
       999               3559.8  0.00489640917164663
      1000               3559.9  0.00666566852334403
