# Supplementary material for: Constructing multiple active sites in iron oxide catalysts for improving carbonylation reactions
Source: Nat Commun. 2023 Aug 17;14:4973. doi: 10.1038/s41467-023-40640-z (PMC10435489; doi:10.1038/s41467-023-40640-z)
Supplement: Supplementary file 3 — Source Data [file 41467_2023_40640_MOESM3_ESM.zip › EPR/3 g]

     index     Field [g-factor]         Intensity []

         1     1.97630675482662   0.0014020093628128
         2     1.97636227218025   -0.011754846543446
         3     1.97641779265311  0.00234293365439732
         4     1.97647331624544 -0.00628622672910862
         5     1.97652884295751 -0.00894815784461698
         6     1.97658437278959   0.0101839694176017
         7     1.97663990574193  0.00427303476533993
         8     1.97669544181481  0.00110445210820913
         9     1.97675098100848  -0.0057152384837881
        10      1.9768065233232 -0.00670441530314618
        11     1.97686206875924   -0.010830006427786
        12     1.97691761731687 -0.00430787309039245
        13     1.97697316899634 -0.00043158669258269
        14     1.97702872379792 0.000959694524888435
        15     1.97708428172187  0.00272895387658584
        16     1.97713984276845  0.00434541355700028
        17     1.97719540693794  0.00241531244605766
        18     1.97725097423059   0.0106906209592241
        19     1.97730654464666 -0.00403444209967557
        20     1.97736211818642  -0.0162664578902744
        21     1.97741769485013 -1.33981185451229e-05
        22     1.97747327463805 -0.00437220979409054
        23     1.97752885755046 -0.00802331772895697
        24     1.97758444358761 -0.00219280395631783
        25     1.97764003274976 -0.000117945262054511
        26     1.97769562503718  0.00108032584432236
        27     1.97775122045014  0.00197299760813331
        28     1.97780681898889 -0.00267532923405348
        29      1.9778624206537 -0.00573132265971261
        30     1.97791802544483   0.0202285372824655
        31     1.97797363336255   0.0057608210383582
        32     1.97802924440713  0.00760245918171594
        33     1.97808485857881   0.0103126428249979
        34     1.97814047587788 -0.00245819285907244
        35     1.97819609630459    0.013891371968204
        36      1.9782517198592   0.0153067794495619
        37     1.97830734654199  0.00424086641349088
        38     1.97836297635321 -0.00178265747024252
        39     1.97841860929312 -0.00321414912752497
        40       1.978474245362 -0.00174244703043121
        41      1.9785298845601  -0.0172958451494438
        42      1.9785855268877 -0.00741211904382514
        43     1.97864117234504   0.0034768680570761
        44     1.97869682093241 -0.00155747900729922
        45     1.97875247265005  0.00501290685786792
        46     1.97880812749825 -0.00115537460918617
        47     1.97886378547725   0.0164407138522407
        48     1.97891944658733  0.00314714245062341
        49     1.97897511082874 -0.00840129586318324
        50     1.97903077820176  0.00394330915888723
        51     1.97908644870665 -0.00012598735001678
        52     1.97914212234367  -0.0144006934830299
        53     1.97919779911308 -0.00520858694216567
        54     1.97925347901515  -0.0121408667656345
        55     1.97930916205015  0.00195691343220879
        56     1.97936484821834  0.00642027225126359
        57     1.97942053751998  0.00944409732507368
        58     1.97947622995534  0.00836645753813074
        59     1.97953192552468 -0.00596454321061819
        60     1.97958762422827 -0.00165398406284634
        61     1.97964332606637 -0.00817611740023993
        62     1.97969903103925 -0.00157356318322373
        63     1.97975473914716 -0.00263511879424218
        64     1.97981045039038  0.00735315445488584
        65     1.97986616476918 -0.00373688484507192
        66      1.9799218822838  -0.0129852860016719
        67     1.97997760293453 0.000372622103643402
        68     1.98003332672162  0.00275308014047262
        69     1.98008905364534  0.00368596234409489
        70     1.98014478370596  0.00067017935824705
        71     1.98020051690373  0.00757029082986691
        72     1.98025625323893  0.00933150809360204
        73     1.98031199271182  0.00572061059854689
        74     1.98036773532266 -0.00564285969212776
        75     1.98042348107172  0.00464297081160393
        76     1.98047922995926   0.0104895687601676
        77     1.98053498198555   0.0109560098619787
        78     1.98059073715086  0.00170760870537871
        79     1.98064649545544  0.00643635642718811
        80     1.98070225689957   0.0154434949449203
        81     1.98075802148351 -0.00526488155790149
        82     1.98081378920752   0.0123955436072234
        83     1.98086956007187 -0.000930196146242859
        84     1.98092533407683  0.00959689699635664
        85     1.98098111122266 -0.00171832076654444
        86     1.98103689150962  -0.0132667590803511
        87     1.98109267493799  0.00873639358439473
        88     1.98114846150802  0.00868009896865889
        89     1.98120425121998 -0.00684917288646689
        90     1.98126004407414  0.00556781092726392
        91     1.98131584007076   0.0079402268761309
        92     1.98137163921011  0.00679020829752759
        93     1.98142744149246  0.00466709707549072
        94     1.98148324691806 0.000718431886020623
        95     1.98153905548719  -0.0016861524146954
        96     1.98159486720011  0.00913849798250778
        97     1.98165068205708  0.00112053628413366
        98     1.98170650005838 0.000629968918435739
        99     1.98176232120427  0.00131354639522793
       100     1.98181814549501 -0.00808765443265506
       101     1.98187397293086  0.00499682268194342
       102      1.9819298035121  0.00346882596911384
       103       1.981985637239  -0.0122856243489553
       104     1.98204147411181   0.0146071177968452
       105      1.9820973141308  0.00477968630696237
       106     1.98215315729624  0.00475556004307558
       107     1.98220900360839  0.00383876201537785
       108     1.98226485306753 -0.000881943618469293
       109     1.98232070567391 -0.00340715923861922
       110      1.9823765614278   0.0159501464865428
       111     1.98243242032947  0.00645244060311263
       112     1.98248828237919 -0.000696975595337303
       113     1.98254414757722  0.00366987816817037
       114     1.98260001592382  -0.0124866765480118
       115     1.98265588741927  -0.0111597320342387
       116     1.98271176206382 -0.00335086462288339
       117     1.98276763985775 0.000589758478624434
       118     1.98282352080133  0.00210167101552949
       119     1.98287940489481 -0.000994532849940957
       120     1.98293529213846   0.0136983618571097
       121     1.98299118253256    0.015001180106996
       122     1.98304707607736    0.011149019973073
       123     1.98310297277314  0.00498073850601888
       124     1.98315887262016 0.000879273645265841
       125     1.98321477561868  0.00391114080703819
       126     1.98327068176898 -0.00173440494246895
       127     1.98332659107131 -0.00865864267797558
       128     1.98338250352596  0.00235901783032184
       129     1.98343841913317  0.00625943049201837
       130     1.98349433789323 0.000654095182322526
       131     1.98355025980639  0.00067017935824705
       132     1.98360618487292   0.0110525149175259
       133     1.98366211309309 -0.00242602450722339
       134     1.98371804446717  0.00880073028809281
       135     1.98377397899542 -0.00225714066001591
       136     1.98382991667812   0.0137868248246946
       137     1.98388585751551   0.0194162863982772
       138     1.98394180150789   0.0062111779642448
       139      1.9839977486555  0.00164327200168062
       140     1.98405369895862 -0.000849775266620258
       141     1.98410965241752  0.00505311729767925
       142     1.98416560903245  0.00313910036266115
       143      1.9842215688037  -0.0065998681596368
       144     1.98427753173152 -0.000962364498091908
       145     1.98433349781618 -0.00068893350737504
       146     1.98438946705795   0.0134812254821286
       147      1.9844454394571  0.00262440673307644
       148      1.9845014150139  0.00389505663111368
       149      1.9845573937286  0.00857555182514951
       150     1.98461337560149   0.0105699896397902
       151     1.98466936063282 3.48544092284367e-05
       152     1.98472534882286 -0.00585195397914654
       153     1.98478134017188   0.0088248565519796
       154     1.98483733468015   0.0104976108481299
       155     1.98489333234794  -0.0056106913402787
       156     1.98494933317551  0.00765071170948951
       157     1.98500533716313  0.00609858873277316
       158     1.98506134431106  0.00217404980718983
       159     1.98511735461958 -0.00511208188661853
       160     1.98517336808896 0.000284159136058539
       161     1.98522938471945   0.0086398885288476
       162     1.98528540451134 -0.00651140519205192
       163     1.98534142746487  0.00359749937651003
       164     1.98539745358033  0.00811715281130064
       165     1.98545348285798 0.000999904964699747
       166     1.98550951529809 -0.00951110400197524
       167     1.98556555090093 -0.00306939154420426
       168     1.98562158966676  0.00452233949217002
       169     1.98567763159585  0.00802868984371576
       170     1.98573367668848  0.00790001643631959
       171      1.9857897249449    0.013183668227525
       172     1.98584577636538 -0.00466172496073192
       173      1.9859018309502  0.00337232091356672
       174     1.98595788869962  0.00182824002481262
       175     1.98601394961391 -0.00705826717348566
       176     1.98607001369333   0.0043614977329248
       177     1.98612608093817 -0.00326240165529852
       178     1.98618215134867  0.00206950266368045
       179     1.98623822492512 -0.00304526528031749
       180     1.98629430166778   0.0024072703580954
       181     1.98635038157691 -0.00899641037239055
       182     1.98640646465279 -0.00029487119722426
       183     1.98646255089569 -0.00305330736827973
       184     1.98651864030587 -0.00206413054892165
       185      1.9865747328836 -0.00220084604428009
       186     1.98663082862915  -0.0011714587851107
       187     1.98668692754279 0.000324369575869829
       188     1.98674302962478  0.00447408696439645
       189      1.9867991348754  0.00215796563126532
       190     1.98685524329491 -0.00268337132201574
       191     1.98691135488358 -0.00619776376152375
       192     1.98696746964168  0.00559193719115071
       193     1.98702358756948 -0.00491907177552427
       194     1.98707970866725 -0.00167006823877087
       195     1.98713583293525 0.000855147381379047
       196     1.98719196037376  0.00670978741790498
       197     1.98724809098304 0.000959694524888442
       198     1.98730422476337  0.00577690521428272
       199       1.987360361715  0.00589753653371663
       200     1.98741650183821 -0.000318997461111033
       201     1.98747264513327   0.0099346646907716
       202     1.98752879160045  0.00922696095009264
       203     1.98758494124001  0.00132158848319019
       204     1.98764109405223   0.0107951681027335
       205     1.98769725003737  0.00481989674677367
       206      1.9877534091957 -0.00664007859944811
       207      1.9878095715275  0.00441779234866062
       208     1.98786573703302  0.00461080245975488
       209     1.98792190571255 -0.000978448674016426
       210     1.98797807756634  0.00285762728398201
       211     1.98803425259467  0.00997487513058291
       212      1.9880904307978 -0.00180678373412931
       213     1.98814661217602 -0.00865864267797558
       214     1.98820279672957 8.31069370020102e-05
       215     1.98825898445875   0.0210407881666539
       216      1.9883151753638  0.00153068277020897
       217     1.98837136944501  -0.0122293297332194
       218     1.98842756670264  0.00703951302435767
       219     1.98848376713696  0.00222230233496339
       220     1.98853997074824 -0.00469389331258096
       221     1.98859617753675 -0.00279596055348739
       222     1.98865238750276  0.00782763764465925
       223     1.98870860064654  0.00076668441379419
       224     1.98876481696836 -0.00706630926144793
       225     1.98882103646849 -0.00795898102525889
       226     1.98887725914719  0.00532654828839611
       227     1.98893348500474 -0.00449284111352444
       228     1.98898971404141  -0.0062701425531841
       229     1.98904594625746 -0.00183895208597835
       230     1.98910218165317  0.00620313587628255
       231     1.98915842022881 -0.00216063560446879
       232     1.98921466198464   0.0204858840972579
       233     1.98927090692093 -0.000495923396280774
       234     1.98932715503797 -0.00508795562273175
       235       1.989383406336  0.00337232091356671
       236     1.98943966081531   0.0056562738948488
       237     1.98949591847617 -0.00769359212250426
       238     1.98955217931884  0.00469926542733976
       239     1.98960844334359  0.00302651113118949
       240      1.9896647105507 -0.000946280322167391
       241     1.98972098094043    0.011366156348054
       242     1.98977725451306 -0.00495124012737332
       243     1.98983353126885   -0.018534326695632
       244     1.98988981120807  -0.0105967858768805
       245     1.98994609433101 -0.00245819285907244
       246     1.99000238063791  0.00104815749247331
       247     1.99005867012906  0.00968535996394151
       248     1.99011496280473  0.00067017935824705
       249     1.99017125866518   0.0120658180007707
       250     1.99022755771068  0.00122508342764305
       251     1.99028385994152 0.000581716390662172
       252     1.99034016535795  -0.0106932909324276
       253     1.99039647396024  0.00420065597367959
       254     1.99045278574868  0.00579298939020724
       255     1.99050910072352 -0.000383334164809131
       256     1.99056541888504  0.00141005145077506
       257      1.9906217402335 -0.000970406586054171
       258     1.99067806476919 -0.00721910893273087
       259     1.99073439249237   0.0135375200978645
       260      1.9907907234033   0.0111088095332617
       261     1.99084705750227  -0.0130817910572191
       262     1.99090339478954  0.00562410554299976
       263     1.99095973526538 -0.00523271320605245
       264     1.99101607893006  0.00449017114032098
       265     1.99107242578386 -0.00286029725718549
       266     1.99112877582704   0.0148242541718262
       267     1.99118512905988  0.00659719818643333
       268     1.99124148548264   -0.015204902279256
       269      1.9912978450956 -0.00959152488159785
       270     1.99135420789903  0.00378246739964202
       271      1.9914105738932 -0.00949501982605073
       272     1.99146694307837 -0.00852192718261715
       273     1.99152331545483   0.0139154982320907
       274     1.99157969102284  -0.0172475926216702
       275     1.99163606978267  0.00205341848775593
       276     1.99169245173459  0.00486010718658498
       277     1.99174883687888  -0.0056750280439768
       278     1.99180522521581 -0.00331869627103436
       279     1.99186161674564 -0.00472606166443001
       280     1.99191801146865 -0.00757296080307036
       281     1.99197440938511 -0.000729143947186352
       282     1.99203081049529 -0.000117945262054518
       283     1.99208721479946 -0.00298897066458165
       284      1.9921436222979  0.00870422523254568
       285     1.99220003299087  0.00183628211277488
       286     1.99225644687865    0.011888892065601
       287     1.99231286396151  0.00916262424639456
       288     1.99236928423971 -0.00494319803941105
       289     1.99242570771354   -0.012864654682238
       290     1.99248213438325 -0.00396206330801523
       291     1.99253856424913  -0.0142076833719356
       292     1.99259499731145 -0.00832891707152288
       293     1.99265143357047  0.00145026189058636
       294     1.99270787302647  0.00215796563126532
       295     1.99276431567973 -0.00583586980322202
       296      1.9928207615305  -0.0038655582524681
       297     1.99287721057906  -0.0210917106676309
       298      1.9929336628257  0.00133767265911471
       299     1.99299011827066   0.0128298163571855
       300     1.99304657691424  0.00679020829752759
       301      1.9931030387567 -0.00804744399284375
       302     1.99315950379831 0.000324369575869836
       303     1.99321597203934 -0.00365646396544931
       304     1.99327244348007 -0.00325435956733627
       305     1.99332891812077  0.00851121512145141
       306     1.99338539596171   0.0084549205057156
       307     1.99344187700316  0.00179607167296358
       308      1.9934983612454 -0.00986495587231472
       309     1.99355484868869 -0.00450088320148671
       310     1.99361133933332 -0.00194349922948774
       311     1.99366783317954 0.000163527816624612
       312     1.99372433022763 -0.00943872521031489
       313     1.99378083047787 -0.00670441530314618
       314     1.99383733393053  0.00521395905692446
       315     1.99389384058588  0.00136179892300149
       316     1.99395035044419   0.0063961459873768
       317     1.99400686350573 -3.75243824319096e-05
       318     1.99406337977078 -0.00839325377522098
       319     1.99411989923961  -0.0085540955344662
       320     1.99417642191249  0.00334015256171767
       321      1.9942329477897   0.0063157251077542
       322      1.9942894768715 -0.00356800099786444
       323     1.99434600915817 -0.00562677551620323
       324     1.99440254464998 -8.57769102054692e-05
       325     1.99445908334721  0.00710384972805576
       326     1.99451562525012 -0.00800723355303245
       327     1.99457217035899 -0.00372884275710966
       328      1.9946287186741 -0.00811178069654184
       329      1.9946852701957  0.00777938511688567
       330     1.99474182492409 -0.00988104004823923
       331     1.99479838285953  0.00468318125141524
       332     1.99485494400229 -0.00358408517378896
       333     1.99491150835264 0.000774726501756452
       334     1.99496807591087  -0.0067848361827688
       335     1.99502464667724 -0.00499145056718462
       336     1.99508122065202  0.00632376719571646
       337     1.99513779783548  0.00813323698722516
       338     1.99519437822791  0.00280937475620845
       339     1.99525096182958 -0.00341520132658148
       340     1.99530754864075 -0.00306134945624199
       341     1.99536413866169 -0.00348758011824183
       342      1.9954207318927 -0.00358408517378896
       343     1.99547732833402 0.000139401552737832
       344     1.99553392798595    0.011333987996205
       345     1.99559053084875 -0.00444458858575088
       346      1.9956471369227  0.00508528564952828
       347     1.99570374620806 -0.00161377362303505
       348     1.99576035870511   0.0109881782138278
       349     1.99581697441414 -0.00874710564556045
       350      1.9958735933354 -0.00666420486333489
       351     1.99593021546917   0.0046510128995662
       352     1.99598684081573 -0.00245015077111017
       353     1.99604346937534 -0.00437220979409052
       354     1.99610010114829   0.0145025706533358
       355     1.99615673613485  0.00276112222843488
       356     1.99621337433528  0.00384680410334011
       357     1.99627001574987 -0.000560260099978858
       358     1.99632666037889  -0.0158723955801236
       359      1.9963833082226 -0.00526488155790149
       360     1.99643995928129 -9.38189981677454e-05
       361     1.99649661355523 0.000380664191605658
       362     1.99655327104469 -0.00853801135854166
       363     1.99660993174994 -0.00786247596971176
       364     1.99666659567127 0.000147443640700087
       365     1.99672326280893  -0.0196119664825749
       366     1.99677993316321 -0.000214450317601637
       367     1.99683660673439 -0.00851388509465489
       368     1.99689328352273 -0.00680092035869332
       369      1.9969499635285  -0.0209308689083857
       370     1.99700664675199  0.00399960377462306
       371     1.99706333319347  -0.0113607842332952
       372      1.9971200228532 -0.00965586158529593
       373     1.99717671573148  0.00102403122858653
       374     1.99723341182856  0.00399960377462306
       375     1.99729011114472  0.00762658544560273
       376     1.99734681368024  0.00947626567692273
       377     1.99740351943539 -0.00187916252578964
       378     1.99746022841045   -0.012615349955408
       379     1.99751694060568  -0.0070100146457121
       380     1.99757365602137 -0.00875514773352271
       381     1.99763037465779 -0.00978453499269211
       382     1.99768709651521  0.00716014434379159
       383     1.99774382159391 -0.00151726856748792
       384     1.99780054989416  -0.0154139965662747
       385     1.99785728141623  -0.0190409782372544
       386     1.99791401616041 -0.00295680231273261
       387     1.99797075412696  0.00165935617760514
       388     1.99802749531616 -0.000512007572205306
       389     1.99808423972829  0.00540696916801871
       390     1.99814098736361  0.00025199078420949
       391     1.99819773822241  0.00483598092269819
       392     1.99825449230495  -0.0083852116872587
       393     1.99831124961152  -0.0048306088079394
       394     1.99836801014238  0.00511745400137732
       395     1.99842477389782 -0.000431586692582683
       396      1.9984815408781  -0.0130657068812946
       397     1.99853831108351 1.07281453416569e-05
       398     1.99859508451431   0.0186764143057492
       399     1.99865186117078 -0.00581174353933523
       400      1.9987086410532  -0.0246623977228748
       401     1.99876542416184 -0.00284421308126096
       402     1.99882221049698  -0.0100418818074845
       403     1.99887900005889 -0.00758100289103262
       404     1.99893579284784  -0.0198693132973673
       405     1.99899258886412 0.000686263534171574
       406     1.99904938810799  0.00418457179775507
       407     1.99910619057974  -0.0132828432562756
       408     1.99916299627963 0.000227864520322703
       409     1.99921980520794  -0.0151405655755579
       410     1.99927661736495 -0.00344736967843053
       411     1.99933343275094  -0.0117065940156725
       412     1.99939025136617 -0.00385751616450584
       413     1.99944707321092  0.00428911894126446
       414     1.99950389828547  -0.0106289542287295
       415      1.9995607265901  0.00204537639979366
       416     1.99961755812508  -0.0202231651677067
       417     1.99967439289068 -0.000648723067563736
       418     1.99973123088718  -0.0169098249272553
       419     1.99978807211485 -0.00641490013650479
       420     1.99984491657398 -0.00915725213163577
       421     1.99990176426484   -0.021493815065744
       422     1.99995861518769  -0.0133391378720114
       423     2.00001546934283   -0.017609486579972
       424     2.00007232673052   0.0028817535478688
       425     2.00012918735104 -0.00415507341910949
       426     2.00018605120466  -0.0162825420661989
       427     2.00024291829166   -0.015422038654237
       428     2.00029978861233  -0.0131220014970304
       429     2.00035666216692   0.0039915616866608
       430     2.00041353895572  -0.0294393979724577
       431     2.00047041897901  -0.0151968601912937
       432     2.00052730223705  -0.0260697631162704
       433     2.00058418873014  -0.0115859626962386
       434     2.00064107845853  -0.0212847207787252
       435     2.00069797142251   -0.034779344379399
       436     2.00075486762236   -0.025563111574648
       437     2.00081176705835  -0.0345863342683047
       438     2.00086866973075   -0.028675399616043
       439     2.00092557563985 -0.00824045410393801
       440     2.00098248478591  -0.0341118510785313
       441     2.00103939716922  -0.0351331962497384
       442     2.00109631279005  -0.0181322222975189
       443     2.00115323164868  -0.0264396991625344
       444     2.00121015374538  -0.0428938111333202
       445     2.00126707908043  -0.0248795340978558
       446     2.00132400765411   -0.032374760078683
       447     2.00138093946669   -0.032254128759249
       448     2.00143787451845  -0.0353101221849082
       449     2.00149481280967  -0.0366772771384925
       450     2.00155175434062  -0.0400308278187553
       451     2.00160869911157   -0.045105385322942
       452     2.00166564712281  -0.0626290949927084
       453     2.00172259837462  -0.0619857279557276
       454     2.00177955286726   -0.059010155409691
       455     2.00183651060102  -0.0566377394608241
       456     2.00189347157616  -0.0644466068721794
       457     2.00195043579298  -0.0749013212231186
       458     2.00200740325174  -0.0811580656577575
       459     2.00206437395272  -0.0770485587090422
       460     2.00212134789621  -0.0811500235697953
       461     2.00217832508246  -0.0946366050825068
       462     2.00223530551177  -0.0819140219262101
       463     2.00229228918441  -0.0966551691610343
       464     2.00234927610066   -0.121263958325553
       465     2.00240626626079   -0.116052685326008
       466     2.00246325966507   -0.117339419399969
       467      2.0025202563138   -0.141256588999733
       468     2.00257725620724   -0.144529718800373
       469     2.00263425934567   -0.158683793613953
       470     2.00269126572937   -0.168141289057571
       471     2.00274827535861   -0.171880859960023
       472     2.00280528823368   -0.184466727620961
       473     2.00286230435485   -0.204620200054387
       474     2.00291932372239    -0.20904334843363
       475     2.00297634633659   -0.208826212058649
       476     2.00303337219772   -0.219972545974343
       477     2.00309040130606   -0.229277241746679
       478     2.00314743366188   -0.255647248174932
       479     2.00320446926547   -0.249503092971765
       480      2.0032615081171   -0.232687087042677
       481     2.00331855021705    -0.23269512913064
       482      2.0033755955656    -0.22124319587238
       483     2.00343264416302   -0.208802085794762
       484     2.00348969600959   -0.197454699680012
       485     2.00354675110559   -0.162527911659913
       486     2.00360380945129   -0.140010065365583
       487     2.00366087104698   -0.115787296423253
       488     2.00371793589293  -0.0779090621210041
       489     2.00377500398942  -0.0114331630249556
       490     2.00383207533673   0.0165372189077878
       491     2.00388914993514   0.0553322512377343
       492     2.00394622778491    0.111578614445787
       493     2.00400330888634    0.129182744995176
       494     2.00406039323969    0.164616184556898
       495     2.00411748084526      0.1969212519013
       496      2.0041745717033    0.195361086836621
       497     2.00423166581411    0.228896593639249
       498     2.00428876317796    0.237340785999623
       499     2.00434586379513    0.241305535365018
       500     2.00440296766589    0.220339812047403
       501     2.00446007479053    0.225647590102496
       502     2.00451718516932    0.225695842630269
       503     2.00457429880254    0.215160707399707
       504     2.00463141569047    0.214018730909066
       505     2.00468853583339    0.206394831520843
       506     2.00474565923157    0.198433164438205
       507      2.0048027858853    0.193125386383112
       508     2.00485991579485    0.171797769107197
       509     2.00491704896049    0.165717950607727
       510     2.00497418538252    0.155239109992901
       511     2.00503132506121    0.136790560207475
       512     2.00508846799683    0.134723743601174
       513     2.00514561418966    0.117264370635105
       514     2.00520276363999    0.105209280779676
       515     2.00525991634809   0.0964273207248875
       516     2.00531707231424    0.108410031788656
       517     2.00537423153871   0.0857072174711937
       518      2.0054313940218   0.0810267222771579
       519     2.00548855976377   0.0767161631293861
       520      2.0055457287649   0.0677814034033142
       521     2.00560290102548    0.066727889880258
       522     2.00566007654577   0.0665750902089751
       523     2.00571725532607   0.0564420593765263
       524     2.00577443736665   0.0608812919316944
       525     2.00583162266779   0.0536594969415841
       526     2.00588881122976   0.0522842999000375
       527     2.00594600305285   0.0539409700202632
       528     2.00600319813734   0.0322514587860456
       529      2.0060603964835   0.0438883600674371
       530     2.00611759809161   0.0461240605209456
       531     2.00617480296195   0.0434782135813618
       532     2.00623201109481   0.0322595008740078
       533     2.00628922249045   0.0361518714477421
       534     2.00634643714917   0.0360473243042327
       535     2.00640365507123   0.0225687848794835
       536     2.00646087625692   0.0282384568928774
       537     2.00651810070652   0.0256328203931049
       538      2.0065753284203   0.0302328947075181
       539     2.00663255939855   0.0335381928600073
       540     2.00668979364155   0.0258177884162369
       541     2.00674703114957   0.0258177884162369
       542     2.00680427192289   0.0288979081057828
       543      2.0068615159618   0.0277076790873682
       544     2.00691876326656   0.0217565339952951
       545     2.00697601383748   0.0210649144305407
       546     2.00703326767481   0.0282786673326887
       547     2.00709052477884      0.0283188777725
       548     2.00714778514985  0.00666957697809369
       549     2.00720504878813   0.0292839283279713
       550     2.00726231569394     0.01074691557496
       551     2.00731958586758   0.0315115866935176
       552     2.00737685930931   0.0136420672413739
       553     2.00743413601942    0.022399901032276
       554     2.00749141599819    0.017775700453976
       555      2.0075486992459   0.0214026821249556
       556     2.00760598576283   0.0122105755840914
       557     2.00766327554926     0.01814563650024
       558     2.00772056860546   0.0137305302089587
       559     2.00777786493173   0.0120497338248462
       560     2.00783516452833     0.01259659580628
       561     2.00789246739555   0.0106504105194128
       562     2.00794977353367   0.0154676212088071
       563     2.00800708294297 -0.00310960198401557
       564     2.00806439562372 -0.00301309692846844
       565     2.00812171157621   0.0234212462034831
       566     2.00817903080073 -0.000865859442544782
       567     2.00823635329754  0.00432932938107575
       568     2.00829367906693  0.00664545071420689
       569     2.00835100810918  0.00345274179318932
       570     2.00840834042457  0.00266461717288775
       571     2.00846567601338    0.012628764158129
       572     2.00852301487589   0.0201561584908052
       573     2.00858035701238  0.00941192897322464
       574     2.00863770242313  0.00704755511231993
       575     2.00869505110843 -0.00106691164160131
       576     2.00875240306854   0.0112294408526956
       577     2.00880975830376   0.0159501464865427
       578     2.00886711681437  -0.0002466186694507
       579     2.00892447860063  0.00829407874647037
       580     2.00898184366284  -0.0029809285766194
       581     2.00903921200128  0.00551955839949038
       582     2.00909658361622  0.00883289863994186
       583     2.00915395850794  0.00333211047375541
       584     2.00921133667674 -0.00432395726631696
       585     2.00926871812288 -0.00317393868771366
       586     2.00932610284665  0.00190866090443523
       587     2.00938349084833  -0.0043963360579773
       588      2.0094408821282 -0.00157356318322373
       589     2.00949827668655 0.000243948696247227
       590     2.00955567452364   0.0111892304128843
       591     2.00961307563977  0.00145830397854862
       592     2.00967048003521  -0.0219843824314419
       593     2.00972788771025 -0.00829674871967385
       594     2.00978529866516  0.00700734467250864
       595     2.00984271290023 -0.00204804637299714
       596     2.00990013041574 -0.00188720461375191
       597     2.00995755121197  0.00252790167752932
       598      2.0100149752892   0.0106825788712619
       599     2.01007240264772  0.00523004323284897
       600     2.01012983328779 -0.000142071525941305
       601     2.01018726720971  -0.0061253849698634
       602     2.01024470441376    0.012258828111865
       603     2.01030214490021 -2.14402065073852e-05
       604     2.01035958866935   -0.015204902279256
       605     2.01041703572147  0.00537480081616968
       606     2.01047448605683  0.00228663903866149
       607     2.01053193967573  0.00220621815903889
       608     2.01058939657844 0.000155485728662356
       609     2.01064685676525   0.0131595419636382
       610     2.01070432023643  0.00514158026526411
       611     2.01076178699227  -0.0053855128773354
       612     2.01081925703306 -0.00374492693303417
       613     2.01087673035907 0.000605842654548959
       614     2.01093420697058 -0.00948697773808845
       615     2.01099168686788 2.68605737939465e-06
       616     2.01104917005124  0.00958081282043212
       617     2.01110665652096 -0.00489494551163749
       618     2.01116414627731  0.00104011540451105
       619     2.01122163932057  0.00959689699635664
       620     2.01127913565102  0.00916262424639456
       621     2.01133663526895 -0.00177461538228026
       622     2.01139413817464 -0.00116341669714844
       623     2.01145164436838 -0.00701001464571211
       624     2.01150915385043  -0.0113607842332952
       625     2.01156666662109 -0.00634252134484444
       626     2.01162418268064   0.0119693129452236
       627     2.01168170202936 -0.00583586980322202
       628     2.01173922466753  0.00036458001568114
       629     2.01179675059543   0.0116958819545067
       630     2.01185427981335  0.00415240344590602
       631     2.01191181232156  0.00610663082073541
       632     2.01196934812036   0.0120416917368839
       633     2.01202688721002   0.0011527046359827
       634     2.01208442959082  0.00164327200168062
       635     2.01214197526305  0.00838254171405525
       636       2.012199524227  0.00246356497383123
       637     2.01225707648293 -0.00290854978495905
       638     2.01231463203114 -0.00375296902099644
       639     2.01237219087191 -0.00230539318778948
       640     2.01242975300551  0.00433737146903802
       641     2.01248731843224  0.00182019793685036
       642     2.01254488715237   0.0111248937091862
       643      2.0126024591662  0.00317126871451019
       644     2.01266003447399 0.000372622103643395
       645     2.01271761307603 -0.00540963914122218
       646     2.01277519497261  0.00238314409420862
       647     2.01283278016401 -0.00215259351650653
       648     2.01289036865051  0.00630768301979194
       649      2.0129479604324   0.0143497709820528
       650     2.01300555550995   0.0205743470648428
       651     2.01306315388345 0.000726473973982879
       652     2.01312075555318 -0.00969607202510723
       653     2.01317836051944  0.00264049090900097
       654     2.01323596878248  -0.0111114795064652
       655     2.01329358034262 -0.00511208188661853
       656     2.01335119520011 -0.00989712422416376
       657     2.01340881335526 -0.00388164242839261
       658     2.01346643480833   0.0130389106442043
       659     2.01352405955962  0.00206950266368045
       660     2.01358168760941  0.00076668441379419
       661     2.01363931895798 0.000171569904586874
       662     2.01369695360561   0.0020373343118314
       663     2.01375459155259  0.00350903640892514
       664      2.0138122327992   0.0106021579916393
       665     2.01386987734572  -0.0119880670943516
       666     2.01392752519244 -0.00667224695129715
       667     2.01398517633964 -0.00475823001627906
       668     2.01404283078761  0.00511745400137733
       669     2.01410048853662   0.0110605570054881
       670     2.01415814958697  -0.0060047536504295
       671     2.01421581393892 -0.00244210868314791
       672     2.01427348159278   0.0061307570846222
       673     2.01433115254882 -0.000294871197224253
       674     2.01438882680733  -0.0129611597377852
       675     2.01444650436858 -0.00898032619646601
       676     2.01450418523287  0.00222230233496341
       677     2.01456186940047 -0.00659182607167453
       678     2.01461955687168 0.000879273645265834
       679     2.01467724764677 -0.00659182607167454
       680     2.01473494172602 0.000541505950850875
       681     2.01479263910973  -0.0138457894136339
       682     2.01485033979818 0.000790810677680963
       683     2.01490804379164 -0.00547397584492027
       684     2.01496575109041  0.00360554146447227
       685     2.01502346169476  0.00685454500122568
       686     2.01508117560499 -0.000391376252771393
       687     2.01513889282138 -1.33981185451298e-05
       688      2.0151966133442 -0.00594041694673141
       689     2.01525433717375  -0.0138699156775206
       690      2.0153120643103  0.00377442531167976
       691     2.01536979475415   0.0111892304128843
       692     2.01542752850558  -0.0128164021544645
       693     2.01548526556486  -0.0235847579359318
       694      2.0155430059323 -0.00759708706695714
       695     2.01560074960816   0.0030265111311895
       696     2.01565849659273 -0.00369667440526062
       697      2.0157162468863 -0.00961565114548463
       698     2.01577400048916  0.00313105827469889
       699     2.01583175740158   0.0060262099411128
       700     2.01588951762386  0.00145026189058635
       701     2.01594728115627  0.00312301618673663
       702      2.0160050479991  0.00243139662198218
       703     2.01606281815264 -0.00660791024759906
       704     2.01612059161717 -0.00134034263231817
       705     2.01617836839297 -0.00478235628016583
       706     2.01623614848033    -0.01397446282103
       707     2.01629393187954  0.00837449962609298
       708     2.01635171859087  0.00761854335764046
       709     2.01640950861462  0.00851121512145143
       710     2.01646730195107 -0.000833691090695733
       711      2.0165250986005 -0.00503166100699592
       712     2.01658289856319  0.00223838651088793
       713     2.01664070183944 -5.36085583564341e-05
       714     2.01669850842953  0.00929933974175299
       715     2.01675631833375 -0.00184699417394062
       716     2.01681413155236 -0.00744428739567419
       717     2.01687194808568 -0.00259490835443087
       718     2.01692976793397 -0.00116341669714843
       719     2.01698759109752  0.00585732609390533
       720     2.01704541757663 3.48544092284436e-05
       721     2.01710324737156  -0.0132506749044266
       722     2.01716108048262  0.00410415091813245
       723     2.01721891691008   0.0097496966676396
       724     2.01727675665422  0.00736923863081037
       725     2.01733459971535    0.012998700204393
       726     2.01739244609373  0.00766679588541403
       727     2.01745029578966  0.00884898281586639
       728     2.01750814880342 -0.00253861373869505
       729     2.01756600513529  0.00317126871451019
       730     2.01762386478557  0.00428107685330219
       731     2.01768172775453  0.00251985958956705
       732     2.01773959404247  -0.0107254592842766
       733     2.01779746364966   0.0112294408526956
       734      2.0178553365764   0.0232684465322002
       735     2.01791321282297   0.0100955064500168
       736     2.01797109238965 -0.00239385615537435
       737     2.01802897527673   0.0011527046359827
       738      2.0180868614845    0.012226659760016
       739     2.01814475101324 -0.00376905319692096
       740     2.01820264386324 -0.00364037978952479
       741     2.01826054003479  0.00113662046005818
       742     2.01831843952816 -0.00468585122461871
       743     2.01837634234365  0.00558389510318847
       744     2.01843424848154  -0.0110310586268425
       745     2.01849215794212  0.00601816785315056
       746     2.01855007072568   0.0173333856160516
       747     2.01860798683249 -0.00939851477050358
       748     2.01866590626285 -0.000898027794393831
       749     2.01872382901704   0.0153067794495619
       750     2.01878175509534  0.00139396727485053
       751     2.01883968449805 -0.00596454321061819
       752     2.01889761722546  0.00601816785315055
       753     2.01895555327783 -0.00281204472941191
       754     2.01901349265548  -0.0011071220814126
       755     2.01907143535867  -0.0033508646228834
       756     2.01912938138769 -0.00192741505356321
       757     2.01918733074284  0.00348491014503836
       758     2.01924528342439 -0.00220888813224236
       759     2.01930323943264  -0.0105002808213333
       760     2.01936119876787 0.000839063205454529
       761     2.01941916143037  0.00371813069594393
       762     2.01947712742042  -0.0121328246776723
       763     2.01953509673832 -0.000761312299035387
       764     2.01959306938434   0.0135375200978645
       765     2.01965104535877 -0.00164594197488409
       766      2.0197090246619    0.013553604273789
       767     2.01976700729402  0.00913045589454552
       768     2.01982499325542 -0.00188720461375191
       769     2.01988298254637  0.00944409732507369
       770     2.01994097516717 -0.00278791846552513
       771     2.01999897111811  0.00591362070964115
       772     2.02005697039947   0.0079402268761309
       773     2.02011497301153 -0.00684113079850462
       774     2.02017297895459   0.0121784072322424
       775     2.02023098822894  0.00176390332111453
       776     2.02028900083485  0.00588949444575437
       777     2.02034701677261  0.00224642859885019
       778     2.02040503604252  -0.0136447372145773
       779     2.02046305864486 -0.00858626388631523
       780     2.02052108457992   0.0115430822832238
       781     2.02057911384798 -0.00360016934971348
       782     2.02063714644933 0.000356537927718878
       783     2.02069518238426  0.00789197434835733
       784     2.02075322165305  0.00261636464511419
       785       2.020811264256   0.0074255332465462
       786     2.02086931019339 -0.00972824037695628
       787     2.02092735946551 -0.00802331772895697
       788     2.02098541207264  0.00909828754269647
       789     2.02104346801507  0.00134571474707697
       790      2.0211015272931  -0.0156230908532935
       791       2.021159589907   0.0075702908298669
       792     2.02121765585706 -0.000439628780544946
       793     2.02127572514358  -0.0129289913859361
       794     2.02133379776684 -0.00907683125201315
       795     2.02139187372713 -0.00445263067371314
       796     2.02144995302473 -0.00984887169639021
       797     2.02150803565993 -0.00231343527575174
       798     2.02156612163303 -0.00597258529858045
       799      2.0216242109443 -0.00337499088677017
       800     2.02168230359404 -0.00527292364586375
       801     2.02174039958254  0.00357337311262324
       802     2.02179849891007 -3.75243824319096e-05
       803     2.02185660157694 -0.00244210868314792
       804     2.02191470758342 -0.000664807243488254
       805     2.02197281692981  0.00301846904322724
       806     2.02203092961639  0.00309084783488758
       807     2.02208904564345  0.00274503805251036
       808     2.02214716501129   0.0115430822832238
       809     2.02220528772018 0.000710389798058361
       810     2.02226341377041 -0.000222492405563914
       811     2.02232154316228   0.0138189931765436
       812     2.02237967589608  0.00284958519601976
       813     2.02243781197208 0.000469127159190529
       814     2.02249595139058  0.00727273357526324
       815     2.02255409415187 0.000895357821190358
       816     2.02261224025623 -0.00631035299299541
       817     2.02267038970396  -0.0111919003860878
       818     2.02272854249533 -0.00301309692846845
       819     2.02278669863065  -0.0203598806630652
       820      2.0228448581102 0.000814936941567743
       821     2.02290302093426  0.00403177212647211
       822     2.02296118710313  0.00510941191341507
       823     2.02301935661709  -0.0126073078674457
       824     2.02307752947644  0.00472339169122655
       825     2.02313570568146  0.00319539497839697
       826     2.02319388523243 0.000469127159190529
       827     2.02325206812966   0.0020373343118314
       828     2.02331025437342  0.00485206509862272
       829     2.02336844396401  0.00127333595541661
       830     2.02342663690172 -0.000238576581488424
       831     2.02348483318682  0.00281741684417071
       832     2.02354303281962    0.010441316232394
       833     2.02360123580041 -0.00218476186835557
       834     2.02365944212946  0.00272091178862358
       835     2.02371765180707  0.00336427882560445
       836     2.02377586483353  0.00809302654741385
       837     2.02383408120912   0.0025520279414161
       838     2.02389230093414 -0.00532117617363732
       839     2.02395052400888  0.00189257672851071
       840     2.02400875043362 -0.00894815784461698
       841     2.02406698020866 -0.00735582442808932
       842     2.02412521333427  0.00420065597367959
       843     2.02418344981076  0.00751399621413108
       844     2.02424168963841  0.00360554146447228
       845     2.02429993281751  0.00194887134424653
       846     2.02435817934835  0.00398351959869853
       847     2.02441642923122  0.00837449962609298
       848     2.02447468246641 -0.00853801135854166
       849     2.02453293905421  -0.0107335013722389
       850      2.0245911989949   0.0132077944914118
       851     2.02464946228878 -0.00865864267797558
       852     2.02470772893613  0.00906611919084742
       853     2.02476599893725 -0.00282812890533644
       854     2.02482427229243 -0.00750862409937227
       855     2.02488254900195  -0.0121569509415591
       856      2.0249408290661  0.00964514952413021
       857     2.02499911248518 -0.00127600592862009
       858     2.02505739925948   0.0193036971668055
       859     2.02511568938927 -0.000447670868507208
       860     2.02517398287486 -0.00491907177552427
       861     2.02523227971653 -0.000471797132393995
       862     2.02529057991458  -0.0171350033901986
       863     2.02534888346929  0.00248769123771801
       864     2.02540719038095  0.00391918289500045
       865     2.02546550064985  0.00139396727485053
       866     2.02552381427629  -0.0116020468721631
       867     2.02558213126055  -0.0033508646228834
       868     2.02564045160292  -0.0051603344143921
       869      2.0256987753037   -0.011569878520314
       870     2.02575710236316  0.00119291507579401
       871     2.02581543278161  0.00666957697809368
       872     2.02587376655934  -0.0104198599417107
       873     2.02593210369663 -0.00798310728914568
       874     2.02599044419377 -0.00221693022020462
       875     2.02604878805105 -0.00556243881250514
       876     2.02610713526877  -0.0113044896175594
       877     2.02616548584721 -0.00630231090503314
       878     2.02622383978667 -0.00458130408110931
       879     2.02628219708743 -0.000817606914771209
       880     2.02634055774979  0.00097577870081296
       881     2.02639892177403   0.0114144088758276
       882     2.02645728916046    -0.01304962270537
       883     2.02651565990934   0.0162074933013351
       884     2.02657403402099  0.00880877237605508
       885     2.02663241149568  0.00342861552930254
       886     2.02669079233372 -0.00750058201141002
       887     2.02674917653538 -0.00870689520574914
       888     2.02680756410096  -0.0101062185111825
       889     2.02686595503076  -0.0110632269786916
       890     2.02692434932506 -0.000922154058280618
       891     2.02698274698415 8.31069370020102e-05
       892     2.02704114800832  0.00350099432096289
       893     2.02709955239786  0.00782763764465925
       894     2.02715796015308   0.0107388734869977
       895     2.02721637127425 -0.00482256671997714
       896     2.02727478576166 -0.00885969487703211
       897     2.02733320361562 -0.00374492693303418
       898      2.0273916248364 -0.00169419450265766
       899      2.0274500494243  0.00412827718201924
       900     2.02750847737962  -0.0091894204834848
       901     2.02756690870263   -0.004541093641298
       902     2.02762534339365  0.00453038158013228
       903     2.02768378145294 -0.000214450317601637
       904     2.02774222288081  -0.0178748754827266
       905     2.02780066767755 -0.00241798241926113
       906     2.02785911584345  -0.0030211390164307
       907      2.0279175673788  -0.0158402272282746
       908     2.02797602228389  0.00427303476533993
       909     2.02803448055901  0.00311497409877436
       910     2.02809294220446  0.00921087677416813
       911     2.02815140722052 -0.000865859442544789
       912     2.02820987560749 -0.00889186322888114
       913     2.02826834736566 0.000445000895303742
       914     2.02832682249532   0.0174861852873346
       915     2.02838530099676  0.00473947586715107
       916     2.02844378287028  0.00535871664024514
       917     2.02850226811616  0.00564018971892429
       918      2.0285607567347  0.00446604487643419
       919     2.02861924872618  0.00227859695069922
       920     2.02867774409091  -0.0117387623675215
       921     2.02873624282917 -0.00995341883989959
       922     2.02879474494125 0.000638011006398008
       923     2.02885325042745  0.00645244060311263
       924     2.02891175928806 -0.00425962056261887
       925     2.02897027152337  0.00563214763096202
       926     2.02902878713366   0.0081251948992629
       927     2.02908730611925   0.0119049762415255
       928     2.02914582848041  0.00961298117228117
       929     2.02920435421744   0.0115430822832238
       930     2.02926288333062  0.00558389510318845
       931     2.02932141582026  -0.0163870892097083
       932     2.02937995168665 -0.00301309692846844
       933     2.02943849093007 -0.00361625352563801
       934     2.02949703355082  -0.0184539058160094
       935     2.02955557954919  0.00658915609847106
       936     2.02961412892548 -0.00956739861771106
       937     2.02967268167997 -0.00239385615537436
       938     2.02973123781296  -0.0119800250063893
       939     2.02978979732474  -0.0117789728073328
       940      2.0298483602156 -0.00448479902556218
       941     2.02990692648584 -0.000495923396280781
       942     2.02996549613575  0.00400764586258532
       943     2.03002406916561   0.0029219639876801
       944     2.03008264557574   0.0123794594312989
       945      2.0301412253664  -0.0100257976315599
       946     2.03019980853791 -0.00364037978952479
       947     2.03025839509055  -0.0018067837341293
       948     2.03031698502461   0.0100955064500168
       949     2.03037557834039 -0.000270744933337473
       950     2.03043417503817  0.00864793061680986
       951     2.03049277511826  -0.0102348919185787
       952     2.03055137858095    0.010779083926809
       953     2.03060998542652 -0.00130817428046913
       954     2.03066859565528  0.00104815749247331
       955      2.0307272092675 -0.00655965771982549
       956      2.0307858262635  -0.0056348176041655
       957     2.03084444664356   0.0127896059173742
       958     2.03090307040796  0.00848708885756464
       959     2.03096169755702  0.00893744578345125
       960     2.03102032809101   0.0020373343118314
       961     2.03107896201024  0.00573669477447141
       962     2.03113759931499  0.00112857837209592
       963     2.03119624000556 -0.00680092035869332
       964     2.03125488408225 -0.00220888813224234
       965     2.03131353154534 -0.000351165812960082
       966     2.03137218239512  -0.0105485333491069
       967      2.0314308366319 -0.000182281965752609
       968     2.03148949425597 -0.00224105648409139
       969     2.03154815526761  0.00596991532537698
       970     2.03160681966713 -0.00568307013193906
       971     2.03166548745481  0.00526221158469801
       972     2.03172415863095  -0.0109345535712954
       973     2.03178283319585 -0.00730757190031574
       974     2.03184151114979  0.00223034442292565
       975     2.03190019249307 -0.00228126692390269
       976     2.03195887722599  0.00499682268194341
       977     2.03201756534883  0.00157893529798254
       978      2.0320762568619 0.000251990784209476
       979     2.03213495176548  -0.0103796495018994
       980     2.03219365005987  -0.0143846093071053
       981     2.03225235174536 -0.00341520132658148
       982     2.03231105682225 -0.00348758011824184
       983     2.03236976529083 -0.00136446889620496
       984      2.0324284771514   0.0133605941626947
       985     2.03248719240424 -0.00753275036325906
       986     2.03254591104965 -0.000375292076846855
       987     2.03260463308794 8.31069370020102e-05
       988     2.03266335851938  0.00321952124228374
       989     2.03272208734427 -0.00485473507182618
       990     2.03278081956292  -0.0118030990712196
       991     2.03283955517561 -0.00524075529401471
       992     2.03289829418264 -0.000125987350016774
       993     2.03295703658429 -0.00548201793288254
       994     2.03301578238088   0.0103769795286959
       995     2.03307453157268 -0.00558656507639193
       996        2.03313328416  -0.0127681496266909
       997     2.03319204014313 -0.000270744933337487
       998     2.03325079952236   0.0208960305833332
       999     2.03330956229799 -0.00912508377978672
      1000     2.03336832847031  0.00840666797794203
