# Supplementary material for: Constructing multiple active sites in iron oxide catalysts for improving carbonylation reactions
Source: Nat Commun. 2023 Aug 17;14:4973. doi: 10.1038/s41467-023-40640-z (PMC10435489; doi:10.1038/s41467-023-40640-z)
Supplement: Supplementary file 3 — Source Data [file 41467_2023_40640_MOESM3_ESM.zip › EPR/3-0.5-Fe2O3-Ovac]

     index            Field [G]         Intensity []

         1                 3460  0.00840666797794203
         2               3460.1 -0.00912508377978672
         3               3460.2   0.0208960305833332
         4               3460.3 -0.000270744933337487
         5               3460.4  -0.0127681496266909
         6               3460.5 -0.00558656507639193
         7               3460.6   0.0103769795286959
         8               3460.7 -0.00548201793288254
         9               3460.8 -0.000125987350016774
        10               3460.9 -0.00524075529401471
        11                 3461  -0.0118030990712196
        12               3461.1 -0.00485473507182618
        13               3461.2  0.00321952124228374
        14               3461.3 8.31069370020102e-05
        15               3461.4 -0.000375292076846855
        16               3461.5 -0.00753275036325906
        17               3461.6   0.0133605941626947
        18               3461.7 -0.00136446889620496
        19               3461.8 -0.00348758011824184
        20               3461.9 -0.00341520132658148
        21                 3462  -0.0143846093071053
        22               3462.1  -0.0103796495018994
        23               3462.2 0.000251990784209476
        24               3462.3  0.00157893529798254
        25               3462.4  0.00499682268194341
        26               3462.5 -0.00228126692390269
        27               3462.6  0.00223034442292565
        28               3462.7 -0.00730757190031574
        29               3462.8  -0.0109345535712954
        30               3462.9  0.00526221158469801
        31                 3463 -0.00568307013193906
        32               3463.1  0.00596991532537698
        33               3463.2 -0.00224105648409139
        34               3463.3 -0.000182281965752609
        35               3463.4  -0.0105485333491069
        36               3463.5 -0.000351165812960082
        37               3463.6 -0.00220888813224234
        38               3463.7 -0.00680092035869332
        39               3463.8  0.00112857837209592
        40               3463.9  0.00573669477447141
        41                 3464   0.0020373343118314
        42               3464.1  0.00893744578345125
        43               3464.2  0.00848708885756464
        44               3464.3   0.0127896059173742
        45               3464.4  -0.0056348176041655
        46               3464.5 -0.00655965771982549
        47               3464.6  0.00104815749247331
        48               3464.7 -0.00130817428046913
        49               3464.8    0.010779083926809
        50               3464.9  -0.0102348919185787
        51                 3465  0.00864793061680986
        52               3465.1 -0.000270744933337473
        53               3465.2   0.0100955064500168
        54               3465.3  -0.0018067837341293
        55               3465.4 -0.00364037978952479
        56               3465.5  -0.0100257976315599
        57               3465.6   0.0123794594312989
        58               3465.7   0.0029219639876801
        59               3465.8  0.00400764586258532
        60               3465.9 -0.000495923396280781
        61                 3466 -0.00448479902556218
        62               3466.1  -0.0117789728073328
        63               3466.2  -0.0119800250063893
        64               3466.3 -0.00239385615537436
        65               3466.4 -0.00956739861771106
        66               3466.5  0.00658915609847106
        67               3466.6  -0.0184539058160094
        68               3466.7 -0.00361625352563801
        69               3466.8 -0.00301309692846844
        70               3466.9  -0.0163870892097083
        71                 3467  0.00558389510318845
        72               3467.1   0.0115430822832238
        73               3467.2  0.00961298117228117
        74               3467.3   0.0119049762415255
        75               3467.4   0.0081251948992629
        76               3467.5  0.00563214763096202
        77               3467.6 -0.00425962056261887
        78               3467.7  0.00645244060311263
        79               3467.8 0.000638011006398008
        80               3467.9 -0.00995341883989959
        81                 3468  -0.0117387623675215
        82               3468.1  0.00227859695069922
        83               3468.2  0.00446604487643419
        84               3468.3  0.00564018971892429
        85               3468.4  0.00535871664024514
        86               3468.5  0.00473947586715107
        87               3468.6   0.0174861852873346
        88               3468.7 0.000445000895303742
        89               3468.8 -0.00889186322888114
        90               3468.9 -0.000865859442544789
        91                 3469  0.00921087677416813
        92               3469.1  0.00311497409877436
        93               3469.2  0.00427303476533993
        94               3469.3  -0.0158402272282746
        95               3469.4  -0.0030211390164307
        96               3469.5 -0.00241798241926113
        97               3469.6  -0.0178748754827266
        98               3469.7 -0.000214450317601637
        99               3469.8  0.00453038158013228
       100               3469.9   -0.004541093641298
       101                 3470  -0.0091894204834848
       102               3470.1  0.00412827718201924
       103               3470.2 -0.00169419450265766
       104               3470.3 -0.00374492693303418
       105               3470.4 -0.00885969487703211
       106               3470.5 -0.00482256671997714
       107               3470.6   0.0107388734869977
       108               3470.7  0.00782763764465925
       109               3470.8  0.00350099432096289
       110               3470.9 8.31069370020102e-05
       111                 3471 -0.000922154058280618
       112               3471.1  -0.0110632269786916
       113               3471.2  -0.0101062185111825
       114               3471.3 -0.00870689520574914
       115               3471.4 -0.00750058201141002
       116               3471.5  0.00342861552930254
       117               3471.6  0.00880877237605508
       118               3471.7   0.0162074933013351
       119               3471.8    -0.01304962270537
       120               3471.9   0.0114144088758276
       121                 3472  0.00097577870081296
       122               3472.1 -0.000817606914771209
       123               3472.2 -0.00458130408110931
       124               3472.3 -0.00630231090503314
       125               3472.4  -0.0113044896175594
       126               3472.5 -0.00556243881250514
       127               3472.6 -0.00221693022020462
       128               3472.7 -0.00798310728914568
       129               3472.8  -0.0104198599417107
       130               3472.9  0.00666957697809368
       131                 3473  0.00119291507579401
       132               3473.1   -0.011569878520314
       133               3473.2  -0.0051603344143921
       134               3473.3  -0.0033508646228834
       135               3473.4  -0.0116020468721631
       136               3473.5  0.00139396727485053
       137               3473.6  0.00391918289500045
       138               3473.7  0.00248769123771801
       139               3473.8  -0.0171350033901986
       140               3473.9 -0.000471797132393995
       141                 3474 -0.00491907177552427
       142               3474.1 -0.000447670868507208
       143               3474.2   0.0193036971668055
       144               3474.3 -0.00127600592862009
       145               3474.4  0.00964514952413021
       146               3474.5  -0.0121569509415591
       147               3474.6 -0.00750862409937227
       148               3474.7 -0.00282812890533644
       149               3474.8  0.00906611919084742
       150               3474.9 -0.00865864267797558
       151                 3475   0.0132077944914118
       152               3475.1  -0.0107335013722389
       153               3475.2 -0.00853801135854166
       154               3475.3  0.00837449962609298
       155               3475.4  0.00398351959869853
       156               3475.5  0.00194887134424653
       157               3475.6  0.00360554146447228
       158               3475.7  0.00751399621413108
       159               3475.8  0.00420065597367959
       160               3475.9 -0.00735582442808932
       161                 3476 -0.00894815784461698
       162               3476.1  0.00189257672851071
       163               3476.2 -0.00532117617363732
       164               3476.3   0.0025520279414161
       165               3476.4  0.00809302654741385
       166               3476.5  0.00336427882560445
       167               3476.6  0.00272091178862358
       168               3476.7 -0.00218476186835557
       169               3476.8    0.010441316232394
       170               3476.9  0.00281741684417071
       171                 3477 -0.000238576581488424
       172               3477.1  0.00127333595541661
       173               3477.2  0.00485206509862272
       174               3477.3   0.0020373343118314
       175               3477.4 0.000469127159190529
       176               3477.5  0.00319539497839697
       177               3477.6  0.00472339169122655
       178               3477.7  -0.0126073078674457
       179               3477.8  0.00510941191341507
       180               3477.9  0.00403177212647211
       181                 3478 0.000814936941567743
       182               3478.1  -0.0203598806630652
       183               3478.2 -0.00301309692846845
       184               3478.3  -0.0111919003860878
       185               3478.4 -0.00631035299299541
       186               3478.5 0.000895357821190358
       187               3478.6  0.00727273357526324
       188               3478.7 0.000469127159190529
       189               3478.8  0.00284958519601976
       190               3478.9   0.0138189931765436
       191                 3479 -0.000222492405563914
       192               3479.1 0.000710389798058361
       193               3479.2   0.0115430822832238
       194               3479.3  0.00274503805251036
       195               3479.4  0.00309084783488758
       196               3479.5  0.00301846904322724
       197               3479.6 -0.000664807243488254
       198               3479.7 -0.00244210868314792
       199               3479.8 -3.75243824319096e-05
       200               3479.9  0.00357337311262324
       201                 3480 -0.00527292364586375
       202               3480.1 -0.00337499088677017
       203               3480.2 -0.00597258529858045
       204               3480.3 -0.00231343527575174
       205               3480.4 -0.00984887169639021
       206               3480.5 -0.00445263067371314
       207               3480.6 -0.00907683125201315
       208               3480.7  -0.0129289913859361
       209               3480.8 -0.000439628780544946
       210               3480.9   0.0075702908298669
       211                 3481  -0.0156230908532935
       212               3481.1  0.00134571474707697
       213               3481.2  0.00909828754269647
       214               3481.3 -0.00802331772895697
       215               3481.4 -0.00972824037695628
       216               3481.5   0.0074255332465462
       217               3481.6  0.00261636464511419
       218               3481.7  0.00789197434835733
       219               3481.8 0.000356537927718878
       220               3481.9 -0.00360016934971348
       221                 3482   0.0115430822832238
       222               3482.1 -0.00858626388631523
       223               3482.2  -0.0136447372145773
       224               3482.3  0.00224642859885019
       225               3482.4  0.00588949444575437
       226               3482.5  0.00176390332111453
       227               3482.6   0.0121784072322424
       228               3482.7 -0.00684113079850462
       229               3482.8   0.0079402268761309
       230               3482.9  0.00591362070964115
       231                 3483 -0.00278791846552513
       232               3483.1  0.00944409732507369
       233               3483.2 -0.00188720461375191
       234               3483.3  0.00913045589454552
       235               3483.4    0.013553604273789
       236               3483.5 -0.00164594197488409
       237               3483.6   0.0135375200978645
       238               3483.7 -0.000761312299035387
       239               3483.8  -0.0121328246776723
       240               3483.9  0.00371813069594393
       241                 3484 0.000839063205454529
       242               3484.1  -0.0105002808213333
       243               3484.2 -0.00220888813224236
       244               3484.3  0.00348491014503836
       245               3484.4 -0.00192741505356321
       246               3484.5  -0.0033508646228834
       247               3484.6  -0.0011071220814126
       248               3484.7 -0.00281204472941191
       249               3484.8  0.00601816785315055
       250               3484.9 -0.00596454321061819
       251                 3485  0.00139396727485053
       252               3485.1   0.0153067794495619
       253               3485.2 -0.000898027794393831
       254               3485.3 -0.00939851477050358
       255               3485.4   0.0173333856160516
       256               3485.5  0.00601816785315056
       257               3485.6  -0.0110310586268425
       258               3485.7  0.00558389510318847
       259               3485.8 -0.00468585122461871
       260               3485.9  0.00113662046005818
       261                 3486 -0.00364037978952479
       262               3486.1 -0.00376905319692096
       263               3486.2    0.012226659760016
       264               3486.3   0.0011527046359827
       265               3486.4 -0.00239385615537435
       266               3486.5   0.0100955064500168
       267               3486.6   0.0232684465322002
       268               3486.7   0.0112294408526956
       269               3486.8  -0.0107254592842766
       270               3486.9  0.00251985958956705
       271                 3487  0.00428107685330219
       272               3487.1  0.00317126871451019
       273               3487.2 -0.00253861373869505
       274               3487.3  0.00884898281586639
       275               3487.4  0.00766679588541403
       276               3487.5    0.012998700204393
       277               3487.6  0.00736923863081037
       278               3487.7   0.0097496966676396
       279               3487.8  0.00410415091813245
       280               3487.9  -0.0132506749044266
       281                 3488 3.48544092284436e-05
       282               3488.1  0.00585732609390533
       283               3488.2 -0.00116341669714843
       284               3488.3 -0.00259490835443087
       285               3488.4 -0.00744428739567419
       286               3488.5 -0.00184699417394062
       287               3488.6  0.00929933974175299
       288               3488.7 -5.36085583564341e-05
       289               3488.8  0.00223838651088793
       290               3488.9 -0.00503166100699592
       291                 3489 -0.000833691090695733
       292               3489.1  0.00851121512145143
       293               3489.2  0.00761854335764046
       294               3489.3  0.00837449962609298
       295               3489.4    -0.01397446282103
       296               3489.5 -0.00478235628016583
       297               3489.6 -0.00134034263231817
       298               3489.7 -0.00660791024759906
       299               3489.8  0.00243139662198218
       300               3489.9  0.00312301618673663
       301                 3490  0.00145026189058635
       302               3490.1   0.0060262099411128
       303               3490.2  0.00313105827469889
       304               3490.3 -0.00961565114548463
       305               3490.4 -0.00369667440526062
       306               3490.5   0.0030265111311895
       307               3490.6 -0.00759708706695714
       308               3490.7  -0.0235847579359318
       309               3490.8  -0.0128164021544645
       310               3490.9   0.0111892304128843
       311                 3491  0.00377442531167976
       312               3491.1  -0.0138699156775206
       313               3491.2 -0.00594041694673141
       314               3491.3 -1.33981185451298e-05
       315               3491.4 -0.000391376252771393
       316               3491.5  0.00685454500122568
       317               3491.6  0.00360554146447227
       318               3491.7 -0.00547397584492027
       319               3491.8 0.000790810677680963
       320               3491.9  -0.0138457894136339
       321                 3492 0.000541505950850875
       322               3492.1 -0.00659182607167454
       323               3492.2 0.000879273645265834
       324               3492.3 -0.00659182607167453
       325               3492.4  0.00222230233496341
       326               3492.5 -0.00898032619646601
       327               3492.6  -0.0129611597377852
       328               3492.7 -0.000294871197224253
       329               3492.8   0.0061307570846222
       330               3492.9 -0.00244210868314791
       331                 3493  -0.0060047536504295
       332               3493.1   0.0110605570054881
       333               3493.2  0.00511745400137733
       334               3493.3 -0.00475823001627906
       335               3493.4 -0.00667224695129715
       336               3493.5  -0.0119880670943516
       337               3493.6   0.0106021579916393
       338               3493.7  0.00350903640892514
       339               3493.8   0.0020373343118314
       340               3493.9 0.000171569904586874
       341                 3494  0.00076668441379419
       342               3494.1  0.00206950266368045
       343               3494.2   0.0130389106442043
       344               3494.3 -0.00388164242839261
       345               3494.4 -0.00989712422416376
       346               3494.5 -0.00511208188661853
       347               3494.6  -0.0111114795064652
       348               3494.7  0.00264049090900097
       349               3494.8 -0.00969607202510723
       350               3494.9 0.000726473973982879
       351                 3495   0.0205743470648428
       352               3495.1   0.0143497709820528
       353               3495.2  0.00630768301979194
       354               3495.3 -0.00215259351650653
       355               3495.4  0.00238314409420862
       356               3495.5 -0.00540963914122218
       357               3495.6 0.000372622103643395
       358               3495.7  0.00317126871451019
       359               3495.8   0.0111248937091862
       360               3495.9  0.00182019793685036
       361                 3496  0.00433737146903802
       362               3496.1 -0.00230539318778948
       363               3496.2 -0.00375296902099644
       364               3496.3 -0.00290854978495905
       365               3496.4  0.00246356497383123
       366               3496.5  0.00838254171405525
       367               3496.6  0.00164327200168062
       368               3496.7   0.0011527046359827
       369               3496.8   0.0120416917368839
       370               3496.9  0.00610663082073541
       371                 3497  0.00415240344590602
       372               3497.1   0.0116958819545067
       373               3497.2  0.00036458001568114
       374               3497.3 -0.00583586980322202
       375               3497.4   0.0119693129452236
       376               3497.5 -0.00634252134484444
       377               3497.6  -0.0113607842332952
       378               3497.7 -0.00701001464571211
       379               3497.8 -0.00116341669714844
       380               3497.9 -0.00177461538228026
       381                 3498  0.00916262424639456
       382               3498.1  0.00959689699635664
       383               3498.2  0.00104011540451105
       384               3498.3 -0.00489494551163749
       385               3498.4  0.00958081282043212
       386               3498.5 2.68605737939465e-06
       387               3498.6 -0.00948697773808845
       388               3498.7 0.000605842654548959
       389               3498.8 -0.00374492693303417
       390               3498.9  -0.0053855128773354
       391                 3499  0.00514158026526411
       392               3499.1   0.0131595419636382
       393               3499.2 0.000155485728662356
       394               3499.3  0.00220621815903889
       395               3499.4  0.00228663903866149
       396               3499.5  0.00537480081616968
       397               3499.6   -0.015204902279256
       398               3499.7 -2.14402065073852e-05
       399               3499.8    0.012258828111865
       400               3499.9  -0.0061253849698634
       401                 3500 -0.000142071525941305
       402               3500.1  0.00523004323284897
       403               3500.2   0.0106825788712619
       404               3500.3  0.00252790167752932
       405               3500.4 -0.00188720461375191
       406               3500.5 -0.00204804637299714
       407               3500.6  0.00700734467250864
       408               3500.7 -0.00829674871967385
       409               3500.8  -0.0219843824314419
       410               3500.9  0.00145830397854862
       411                 3501   0.0111892304128843
       412               3501.1 0.000243948696247227
       413               3501.2 -0.00157356318322373
       414               3501.3  -0.0043963360579773
       415               3501.4  0.00190866090443523
       416               3501.5 -0.00317393868771366
       417               3501.6 -0.00432395726631696
       418               3501.7  0.00333211047375541
       419               3501.8  0.00883289863994186
       420               3501.9  0.00551955839949038
       421                 3502  -0.0029809285766194
       422               3502.1  0.00829407874647037
       423               3502.2  -0.0002466186694507
       424               3502.3   0.0159501464865427
       425               3502.4   0.0112294408526956
       426               3502.5 -0.00106691164160131
       427               3502.6  0.00704755511231993
       428               3502.7  0.00941192897322464
       429               3502.8   0.0201561584908052
       430               3502.9    0.012628764158129
       431                 3503  0.00266461717288775
       432               3503.1  0.00345274179318932
       433               3503.2  0.00664545071420689
       434               3503.3  0.00432932938107575
       435               3503.4 -0.000865859442544782
       436               3503.5   0.0234212462034831
       437               3503.6 -0.00301309692846844
       438               3503.7 -0.00310960198401557
       439               3503.8   0.0154676212088071
       440               3503.9   0.0106504105194128
       441                 3504     0.01259659580628
       442               3504.1   0.0120497338248462
       443               3504.2   0.0137305302089587
       444               3504.3     0.01814563650024
       445               3504.4   0.0122105755840914
       446               3504.5   0.0214026821249556
       447               3504.6    0.017775700453976
       448               3504.7    0.022399901032276
       449               3504.8   0.0136420672413739
       450               3504.9   0.0315115866935176
       451                 3505     0.01074691557496
       452               3505.1   0.0292839283279713
       453               3505.2  0.00666957697809369
       454               3505.3      0.0283188777725
       455               3505.4   0.0282786673326887
       456               3505.5   0.0210649144305407
       457               3505.6   0.0217565339952951
       458               3505.7   0.0277076790873682
       459               3505.8   0.0288979081057828
       460               3505.9   0.0258177884162369
       461                 3506   0.0258177884162369
       462               3506.1   0.0335381928600073
       463               3506.2   0.0302328947075181
       464               3506.3   0.0256328203931049
       465               3506.4   0.0282384568928774
       466               3506.5   0.0225687848794835
       467               3506.6   0.0360473243042327
       468               3506.7   0.0361518714477421
       469               3506.8   0.0322595008740078
       470               3506.9   0.0434782135813618
       471                 3507   0.0461240605209456
       472               3507.1   0.0438883600674371
       473               3507.2   0.0322514587860456
       474               3507.3   0.0539409700202632
       475               3507.4   0.0522842999000375
       476               3507.5   0.0536594969415841
       477               3507.6   0.0608812919316944
       478               3507.7   0.0564420593765263
       479               3507.8   0.0665750902089751
       480               3507.9    0.066727889880258
       481                 3508   0.0677814034033142
       482               3508.1   0.0767161631293861
       483               3508.2   0.0810267222771579
       484               3508.3   0.0857072174711937
       485               3508.4    0.108410031788656
       486               3508.5   0.0964273207248875
       487               3508.6    0.105209280779676
       488               3508.7    0.117264370635105
       489               3508.8    0.134723743601174
       490               3508.9    0.136790560207475
       491                 3509    0.155239109992901
       492               3509.1    0.165717950607727
       493               3509.2    0.171797769107197
       494               3509.3    0.193125386383112
       495               3509.4    0.198433164438205
       496               3509.5    0.206394831520843
       497               3509.6    0.214018730909066
       498               3509.7    0.215160707399707
       499               3509.8    0.225695842630269
       500               3509.9    0.225647590102496
       501                 3510    0.220339812047403
       502               3510.1    0.241305535365018
       503               3510.2    0.237340785999623
       504               3510.3    0.228896593639249
       505               3510.4    0.195361086836621
       506               3510.5      0.1969212519013
       507               3510.6    0.164616184556898
       508               3510.7    0.129182744995176
       509               3510.8    0.111578614445787
       510               3510.9   0.0553322512377343
       511                 3511   0.0165372189077878
       512               3511.1  -0.0114331630249556
       513               3511.2  -0.0779090621210041
       514               3511.3   -0.115787296423253
       515               3511.4   -0.140010065365583
       516               3511.5   -0.162527911659913
       517               3511.6   -0.197454699680012
       518               3511.7   -0.208802085794762
       519               3511.8    -0.22124319587238
       520               3511.9    -0.23269512913064
       521                 3512   -0.232687087042677
       522               3512.1   -0.249503092971765
       523               3512.2   -0.255647248174932
       524               3512.3   -0.229277241746679
       525               3512.4   -0.219972545974343
       526               3512.5   -0.208826212058649
       527               3512.6    -0.20904334843363
       528               3512.7   -0.204620200054387
       529               3512.8   -0.184466727620961
       530               3512.9   -0.171880859960023
       531                 3513   -0.168141289057571
       532               3513.1   -0.158683793613953
       533               3513.2   -0.144529718800373
       534               3513.3   -0.141256588999733
       535               3513.4   -0.117339419399969
       536               3513.5   -0.116052685326008
       537               3513.6   -0.121263958325553
       538               3513.7  -0.0966551691610343
       539               3513.8  -0.0819140219262101
       540               3513.9  -0.0946366050825068
       541                 3514  -0.0811500235697953
       542               3514.1  -0.0770485587090422
       543               3514.2  -0.0811580656577575
       544               3514.3  -0.0749013212231186
       545               3514.4  -0.0644466068721794
       546               3514.5  -0.0566377394608241
       547               3514.6   -0.059010155409691
       548               3514.7  -0.0619857279557276
       549               3514.8  -0.0626290949927084
       550               3514.9   -0.045105385322942
       551                 3515  -0.0400308278187553
       552               3515.1  -0.0366772771384925
       553               3515.2  -0.0353101221849082
       554               3515.3   -0.032254128759249
       555               3515.4   -0.032374760078683
       556               3515.5  -0.0248795340978558
       557               3515.6  -0.0428938111333202
       558               3515.7  -0.0264396991625344
       559               3515.8  -0.0181322222975189
       560               3515.9  -0.0351331962497384
       561                 3516  -0.0341118510785313
       562               3516.1 -0.00824045410393801
       563               3516.2   -0.028675399616043
       564               3516.3  -0.0345863342683047
       565               3516.4   -0.025563111574648
       566               3516.5   -0.034779344379399
       567               3516.6  -0.0212847207787252
       568               3516.7  -0.0115859626962386
       569               3516.8  -0.0260697631162704
       570               3516.9  -0.0151968601912937
       571                 3517  -0.0294393979724577
       572               3517.1   0.0039915616866608
       573               3517.2  -0.0131220014970304
       574               3517.3   -0.015422038654237
       575               3517.4  -0.0162825420661989
       576               3517.5 -0.00415507341910949
       577               3517.6   0.0028817535478688
       578               3517.7   -0.017609486579972
       579               3517.8  -0.0133391378720114
       580               3517.9   -0.021493815065744
       581                 3518 -0.00915725213163577
       582               3518.1 -0.00641490013650479
       583               3518.2  -0.0169098249272553
       584               3518.3 -0.000648723067563736
       585               3518.4  -0.0202231651677067
       586               3518.5  0.00204537639979366
       587               3518.6  -0.0106289542287295
       588               3518.7  0.00428911894126446
       589               3518.8 -0.00385751616450584
       590               3518.9  -0.0117065940156725
       591                 3519 -0.00344736967843053
       592               3519.1  -0.0151405655755579
       593               3519.2 0.000227864520322703
       594               3519.3  -0.0132828432562756
       595               3519.4  0.00418457179775507
       596               3519.5 0.000686263534171574
       597               3519.6  -0.0198693132973673
       598               3519.7 -0.00758100289103262
       599               3519.8  -0.0100418818074845
       600               3519.9 -0.00284421308126096
       601                 3520  -0.0246623977228748
       602               3520.1 -0.00581174353933523
       603               3520.2   0.0186764143057492
       604               3520.3 1.07281453416569e-05
       605               3520.4  -0.0130657068812946
       606               3520.5 -0.000431586692582683
       607               3520.6  0.00511745400137732
       608               3520.7  -0.0048306088079394
       609               3520.8  -0.0083852116872587
       610               3520.9  0.00483598092269819
       611                 3521  0.00025199078420949
       612               3521.1  0.00540696916801871
       613               3521.2 -0.000512007572205306
       614               3521.3  0.00165935617760514
       615               3521.4 -0.00295680231273261
       616               3521.5  -0.0190409782372544
       617               3521.6  -0.0154139965662747
       618               3521.7 -0.00151726856748792
       619               3521.8  0.00716014434379159
       620               3521.9 -0.00978453499269211
       621                 3522 -0.00875514773352271
       622               3522.1  -0.0070100146457121
       623               3522.2   -0.012615349955408
       624               3522.3 -0.00187916252578964
       625               3522.4  0.00947626567692273
       626               3522.5  0.00762658544560273
       627               3522.6  0.00399960377462306
       628               3522.7  0.00102403122858653
       629               3522.8 -0.00965586158529593
       630               3522.9  -0.0113607842332952
       631                 3523  0.00399960377462306
       632               3523.1  -0.0209308689083857
       633               3523.2 -0.00680092035869332
       634               3523.3 -0.00851388509465489
       635               3523.4 -0.000214450317601637
       636               3523.5  -0.0196119664825749
       637               3523.6 0.000147443640700087
       638               3523.7 -0.00786247596971176
       639               3523.8 -0.00853801135854166
       640               3523.9 0.000380664191605658
       641                 3524 -9.38189981677454e-05
       642               3524.1 -0.00526488155790149
       643               3524.2  -0.0158723955801236
       644               3524.3 -0.000560260099978858
       645               3524.4  0.00384680410334011
       646               3524.5  0.00276112222843488
       647               3524.6   0.0145025706533358
       648               3524.7 -0.00437220979409052
       649               3524.8 -0.00245015077111017
       650               3524.9   0.0046510128995662
       651                 3525 -0.00666420486333489
       652               3525.1 -0.00874710564556045
       653               3525.2   0.0109881782138278
       654               3525.3 -0.00161377362303505
       655               3525.4  0.00508528564952828
       656               3525.5 -0.00444458858575088
       657               3525.6    0.011333987996205
       658               3525.7 0.000139401552737832
       659               3525.8 -0.00358408517378896
       660               3525.9 -0.00348758011824183
       661                 3526 -0.00306134945624199
       662               3526.1 -0.00341520132658148
       663               3526.2  0.00280937475620845
       664               3526.3  0.00813323698722516
       665               3526.4  0.00632376719571646
       666               3526.5 -0.00499145056718462
       667               3526.6  -0.0067848361827688
       668               3526.7 0.000774726501756452
       669               3526.8 -0.00358408517378896
       670               3526.9  0.00468318125141524
       671                 3527 -0.00988104004823923
       672               3527.1  0.00777938511688567
       673               3527.2 -0.00811178069654184
       674               3527.3 -0.00372884275710966
       675               3527.4 -0.00800723355303245
       676               3527.5  0.00710384972805576
       677               3527.6 -8.57769102054692e-05
       678               3527.7 -0.00562677551620323
       679               3527.8 -0.00356800099786444
       680               3527.9   0.0063157251077542
       681                 3528  0.00334015256171767
       682               3528.1  -0.0085540955344662
       683               3528.2 -0.00839325377522098
       684               3528.3 -3.75243824319096e-05
       685               3528.4   0.0063961459873768
       686               3528.5  0.00136179892300149
       687               3528.6  0.00521395905692446
       688               3528.7 -0.00670441530314618
       689               3528.8 -0.00943872521031489
       690               3528.9 0.000163527816624612
       691                 3529 -0.00194349922948774
       692               3529.1 -0.00450088320148671
       693               3529.2 -0.00986495587231472
       694               3529.3  0.00179607167296358
       695               3529.4   0.0084549205057156
       696               3529.5  0.00851121512145141
       697               3529.6 -0.00325435956733627
       698               3529.7 -0.00365646396544931
       699               3529.8 0.000324369575869836
       700               3529.9 -0.00804744399284375
       701                 3530  0.00679020829752759
       702               3530.1   0.0128298163571855
       703               3530.2  0.00133767265911471
       704               3530.3  -0.0210917106676309
       705               3530.4  -0.0038655582524681
       706               3530.5 -0.00583586980322202
       707               3530.6  0.00215796563126532
       708               3530.7  0.00145026189058636
       709               3530.8 -0.00832891707152288
       710               3530.9  -0.0142076833719356
       711                 3531 -0.00396206330801523
       712               3531.1   -0.012864654682238
       713               3531.2 -0.00494319803941105
       714               3531.3  0.00916262424639456
       715               3531.4    0.011888892065601
       716               3531.5  0.00183628211277488
       717               3531.6  0.00870422523254568
       718               3531.7 -0.00298897066458165
       719               3531.8 -0.000117945262054518
       720               3531.9 -0.000729143947186352
       721                 3532 -0.00757296080307036
       722               3532.1 -0.00472606166443001
       723               3532.2 -0.00331869627103436
       724               3532.3  -0.0056750280439768
       725               3532.4  0.00486010718658498
       726               3532.5  0.00205341848775593
       727               3532.6  -0.0172475926216702
       728               3532.7   0.0139154982320907
       729               3532.8 -0.00852192718261715
       730               3532.9 -0.00949501982605073
       731                 3533  0.00378246739964202
       732               3533.1 -0.00959152488159785
       733               3533.2   -0.015204902279256
       734               3533.3  0.00659719818643333
       735               3533.4   0.0148242541718262
       736               3533.5 -0.00286029725718549
       737               3533.6  0.00449017114032098
       738               3533.7 -0.00523271320605245
       739               3533.8  0.00562410554299976
       740               3533.9  -0.0130817910572191
       741                 3534   0.0111088095332617
       742               3534.1   0.0135375200978645
       743               3534.2 -0.00721910893273087
       744               3534.3 -0.000970406586054171
       745               3534.4  0.00141005145077506
       746               3534.5 -0.000383334164809131
       747               3534.6  0.00579298939020724
       748               3534.7  0.00420065597367959
       749               3534.8  -0.0106932909324276
       750               3534.9 0.000581716390662172
       751                 3535  0.00122508342764305
       752               3535.1   0.0120658180007707
       753               3535.2  0.00067017935824705
       754               3535.3  0.00968535996394151
       755               3535.4  0.00104815749247331
       756               3535.5 -0.00245819285907244
       757               3535.6  -0.0105967858768805
       758               3535.7   -0.018534326695632
       759               3535.8 -0.00495124012737332
       760               3535.9    0.011366156348054
       761                 3536 -0.000946280322167391
       762               3536.1  0.00302651113118949
       763               3536.2  0.00469926542733976
       764               3536.3 -0.00769359212250426
       765               3536.4   0.0056562738948488
       766               3536.5  0.00337232091356671
       767               3536.6 -0.00508795562273175
       768               3536.7 -0.000495923396280774
       769               3536.8   0.0204858840972579
       770               3536.9 -0.00216063560446879
       771                 3537  0.00620313587628255
       772               3537.1 -0.00183895208597835
       773               3537.2  -0.0062701425531841
       774               3537.3 -0.00449284111352444
       775               3537.4  0.00532654828839611
       776               3537.5 -0.00795898102525889
       777               3537.6 -0.00706630926144793
       778               3537.7  0.00076668441379419
       779               3537.8  0.00782763764465925
       780               3537.9 -0.00279596055348739
       781                 3538 -0.00469389331258096
       782               3538.1  0.00222230233496339
       783               3538.2  0.00703951302435767
       784               3538.3  -0.0122293297332194
       785               3538.4  0.00153068277020897
       786               3538.5   0.0210407881666539
       787               3538.6 8.31069370020102e-05
       788               3538.7 -0.00865864267797558
       789               3538.8 -0.00180678373412931
       790               3538.9  0.00997487513058291
       791                 3539  0.00285762728398201
       792               3539.1 -0.000978448674016426
       793               3539.2  0.00461080245975488
       794               3539.3  0.00441779234866062
       795               3539.4 -0.00664007859944811
       796               3539.5  0.00481989674677367
       797               3539.6   0.0107951681027335
       798               3539.7  0.00132158848319019
       799               3539.8  0.00922696095009264
       800               3539.9   0.0099346646907716
       801                 3540 -0.000318997461111033
       802               3540.1  0.00589753653371663
       803               3540.2  0.00577690521428272
       804               3540.3 0.000959694524888442
       805               3540.4  0.00670978741790498
       806               3540.5 0.000855147381379047
       807               3540.6 -0.00167006823877087
       808               3540.7 -0.00491907177552427
       809               3540.8  0.00559193719115071
       810               3540.9 -0.00619776376152375
       811                 3541 -0.00268337132201574
       812               3541.1  0.00215796563126532
       813               3541.2  0.00447408696439645
       814               3541.3 0.000324369575869829
       815               3541.4  -0.0011714587851107
       816               3541.5 -0.00220084604428009
       817               3541.6 -0.00206413054892165
       818               3541.7 -0.00305330736827973
       819               3541.8 -0.00029487119722426
       820               3541.9 -0.00899641037239055
       821                 3542   0.0024072703580954
       822               3542.1 -0.00304526528031749
       823               3542.2  0.00206950266368045
       824               3542.3 -0.00326240165529852
       825               3542.4   0.0043614977329248
       826               3542.5 -0.00705826717348566
       827               3542.6  0.00182824002481262
       828               3542.7  0.00337232091356672
       829               3542.8 -0.00466172496073192
       830               3542.9    0.013183668227525
       831                 3543  0.00790001643631959
       832               3543.1  0.00802868984371576
       833               3543.2  0.00452233949217002
       834               3543.3 -0.00306939154420426
       835               3543.4 -0.00951110400197524
       836               3543.5 0.000999904964699747
       837               3543.6  0.00811715281130064
       838               3543.7  0.00359749937651003
       839               3543.8 -0.00651140519205192
       840               3543.9   0.0086398885288476
       841                 3544 0.000284159136058539
       842               3544.1 -0.00511208188661853
       843               3544.2  0.00217404980718983
       844               3544.3  0.00609858873277316
       845               3544.4  0.00765071170948951
       846               3544.5  -0.0056106913402787
       847               3544.6   0.0104976108481299
       848               3544.7   0.0088248565519796
       849               3544.8 -0.00585195397914654
       850               3544.9 3.48544092284367e-05
       851                 3545   0.0105699896397902
       852               3545.1  0.00857555182514951
       853               3545.2  0.00389505663111368
       854               3545.3  0.00262440673307644
       855               3545.4   0.0134812254821286
       856               3545.5 -0.00068893350737504
       857               3545.6 -0.000962364498091908
       858               3545.7  -0.0065998681596368
       859               3545.8  0.00313910036266115
       860               3545.9  0.00505311729767925
       861                 3546 -0.000849775266620258
       862               3546.1  0.00164327200168062
       863               3546.2   0.0062111779642448
       864               3546.3   0.0194162863982772
       865               3546.4   0.0137868248246946
       866               3546.5 -0.00225714066001591
       867               3546.6  0.00880073028809281
       868               3546.7 -0.00242602450722339
       869               3546.8   0.0110525149175259
       870               3546.9  0.00067017935824705
       871                 3547 0.000654095182322526
       872               3547.1  0.00625943049201837
       873               3547.2  0.00235901783032184
       874               3547.3 -0.00865864267797558
       875               3547.4 -0.00173440494246895
       876               3547.5  0.00391114080703819
       877               3547.6 0.000879273645265841
       878               3547.7  0.00498073850601888
       879               3547.8    0.011149019973073
       880               3547.9    0.015001180106996
       881                 3548   0.0136983618571097
       882               3548.1 -0.000994532849940957
       883               3548.2  0.00210167101552949
       884               3548.3 0.000589758478624434
       885               3548.4 -0.00335086462288339
       886               3548.5  -0.0111597320342387
       887               3548.6  -0.0124866765480118
       888               3548.7  0.00366987816817037
       889               3548.8 -0.000696975595337303
       890               3548.9  0.00645244060311263
       891                 3549   0.0159501464865428
       892               3549.1 -0.00340715923861922
       893               3549.2 -0.000881943618469293
       894               3549.3  0.00383876201537785
       895               3549.4  0.00475556004307558
       896               3549.5  0.00477968630696237
       897               3549.6   0.0146071177968452
       898               3549.7  -0.0122856243489553
       899               3549.8  0.00346882596911384
       900               3549.9  0.00499682268194342
       901                 3550 -0.00808765443265506
       902               3550.1  0.00131354639522793
       903               3550.2 0.000629968918435739
       904               3550.3  0.00112053628413366
       905               3550.4  0.00913849798250778
       906               3550.5  -0.0016861524146954
       907               3550.6 0.000718431886020623
       908               3550.7  0.00466709707549072
       909               3550.8  0.00679020829752759
       910               3550.9   0.0079402268761309
       911                 3551  0.00556781092726392
       912               3551.1 -0.00684917288646689
       913               3551.2  0.00868009896865889
       914               3551.3  0.00873639358439473
       915               3551.4  -0.0132667590803511
       916               3551.5 -0.00171832076654444
       917               3551.6  0.00959689699635664
       918               3551.7 -0.000930196146242859
       919               3551.8   0.0123955436072234
       920               3551.9 -0.00526488155790149
       921                 3552   0.0154434949449203
       922               3552.1  0.00643635642718811
       923               3552.2  0.00170760870537871
       924               3552.3   0.0109560098619787
       925               3552.4   0.0104895687601676
       926               3552.5  0.00464297081160393
       927               3552.6 -0.00564285969212776
       928               3552.7  0.00572061059854689
       929               3552.8  0.00933150809360204
       930               3552.9  0.00757029082986691
       931                 3553  0.00067017935824705
       932               3553.1  0.00368596234409489
       933               3553.2  0.00275308014047262
       934               3553.3 0.000372622103643402
       935               3553.4  -0.0129852860016719
       936               3553.5 -0.00373688484507192
       937               3553.6  0.00735315445488584
       938               3553.7 -0.00263511879424218
       939               3553.8 -0.00157356318322373
       940               3553.9 -0.00817611740023993
       941                 3554 -0.00165398406284634
       942               3554.1 -0.00596454321061819
       943               3554.2  0.00836645753813074
       944               3554.3  0.00944409732507368
       945               3554.4  0.00642027225126359
       946               3554.5  0.00195691343220879
       947               3554.6  -0.0121408667656345
       948               3554.7 -0.00520858694216567
       949               3554.8  -0.0144006934830299
       950               3554.9 -0.00012598735001678
       951                 3555  0.00394330915888723
       952               3555.1 -0.00840129586318324
       953               3555.2  0.00314714245062341
       954               3555.3   0.0164407138522407
       955               3555.4 -0.00115537460918617
       956               3555.5  0.00501290685786792
       957               3555.6 -0.00155747900729922
       958               3555.7   0.0034768680570761
       959               3555.8 -0.00741211904382514
       960               3555.9  -0.0172958451494438
       961                 3556 -0.00174244703043121
       962               3556.1 -0.00321414912752497
       963               3556.2 -0.00178265747024252
       964               3556.3  0.00424086641349088
       965               3556.4   0.0153067794495619
       966               3556.5    0.013891371968204
       967               3556.6 -0.00245819285907244
       968               3556.7   0.0103126428249979
       969               3556.8  0.00760245918171594
       970               3556.9   0.0057608210383582
       971                 3557   0.0202285372824655
       972               3557.1 -0.00573132265971261
       973               3557.2 -0.00267532923405348
       974               3557.3  0.00197299760813331
       975               3557.4  0.00108032584432236
       976               3557.5 -0.000117945262054511
       977               3557.6 -0.00219280395631783
       978               3557.7 -0.00802331772895697
       979               3557.8 -0.00437220979409054
       980               3557.9 -1.33981185451229e-05
       981                 3558  -0.0162664578902744
       982               3558.1 -0.00403444209967557
       983               3558.2   0.0106906209592241
       984               3558.3  0.00241531244605766
       985               3558.4  0.00434541355700028
       986               3558.5  0.00272895387658584
       987               3558.6 0.000959694524888435
       988               3558.7 -0.00043158669258269
       989               3558.8 -0.00430787309039245
       990               3558.9   -0.010830006427786
       991                 3559 -0.00670441530314618
       992               3559.1  -0.0057152384837881
       993               3559.2  0.00110445210820913
       994               3559.3  0.00427303476533993
       995               3559.4   0.0101839694176017
       996               3559.5 -0.00894815784461698
       997               3559.6 -0.00628622672910862
       998               3559.7  0.00234293365439732
       999               3559.8   -0.011754846543446
      1000               3559.9   0.0014020093628128
