# Supplementary material for: Constructing multiple active sites in iron oxide catalysts for improving carbonylation reactions
Source: Nat Commun. 2023 Aug 17;14:4973. doi: 10.1038/s41467-023-40640-z (PMC10435489; doi:10.1038/s41467-023-40640-z)
Supplement: Supplementary file 3 — Source Data [file 41467_2023_40640_MOESM3_ESM.zip › H2-TPR/0.5 Fe2O3-Ovac.txt]

32	7E-4
32	7E-4
32	9E-4
32	8E-4
32	7E-4
32	8E-4
32	8E-4
32	8E-4
31	8E-4
31	9E-4
31	9E-4
31	9E-4
31	8E-4
31	8E-4
31	9E-4
32	9E-4
32	9E-4
32	9E-4
32	0.001
32	9E-4
32	9E-4
32	9E-4
32	9E-4
32	9E-4
32	9E-4
32	9E-4
32	9E-4
32	0.001
32	0.001
32	9E-4
32	8E-4
32	8E-4
32	8E-4
32	8E-4
32	9E-4
32	9E-4
32	9E-4
32	8E-4
32	7E-4
32	6E-4
32	6E-4
32	6E-4
32	7E-4
32	8E-4
32	8E-4
32	7E-4
32	7E-4
32	6E-4
32	6E-4
32	7E-4
32	8E-4
32	8E-4
32	7E-4
32	6E-4
32	6E-4
32	6E-4
32	6E-4
32	7E-4
32	7E-4
32	7E-4
32	6E-4
32	5E-4
32	5E-4
32	5E-4
32	6E-4
32	7E-4
32	7E-4
32	7E-4
32	5E-4
32	5E-4
32	6E-4
32	6E-4
32	6E-4
32	6E-4
32	7E-4
32	6E-4
32	4E-4
32	4E-4
32	4E-4
32	5E-4
32	5E-4
32	5E-4
32	6E-4
32	6E-4
32	6E-4
32	6E-4
32	5E-4
32	4E-4
32	3E-4
32	3E-4
32	5E-4
32	5E-4
32	6E-4
32	6E-4
32	5E-4
32	4E-4
32	4E-4
32	4E-4
32	4E-4
32	5E-4
32	5E-4
32	5E-4
32	5E-4
32	4E-4
32	3E-4
32	5E-4
32	5E-4
32	6E-4
32	6E-4
32	6E-4
32	6E-4
32	5E-4
32	5E-4
32	6E-4
32	6E-4
32	6E-4
32	6E-4
32	6E-4
32	6E-4
32	6E-4
32	6E-4
32	6E-4
32	6E-4
32	6E-4
32	6E-4
32	6E-4
32	6E-4
32	6E-4
32	7E-4
32	7E-4
32	7E-4
32	7E-4
32	7E-4
32	7E-4
32	7E-4
32	6E-4
32	5E-4
32	6E-4
32	7E-4
32	8E-4
32	8E-4
32	8E-4
32	8E-4
32	8E-4
32	8E-4
32	8E-4
32	9E-4
32	0.001
32	0.0012
32	0.0012
32	0.0012
32	0.0012
32	0.0011
32	0.0011
32	0.0011
32	0.001
32	0.001
32	0.001
32	0.001
32	0.001
32	9E-4
32	8E-4
32	0.001
32	0.001
32	0.0011
32	0.0011
32	0.0011
32	0.0011
32	0.001
32	0.001
32	0.001
32	0.0011
32	0.0012
32	0.0012
32	0.0012
32	0.001
32	0.001
32	0.001
32	0.0011
32	0.0012
32	0.0012
32	0.0012
32	0.0012
32	0.0011
32	0.0011
32	0.0011
32	0.0011
32	0.0011
32	0.0011
32	0.001
32	0.001
32	9E-4
32	0.001
32	0.001
32	0.0011
32	0.0011
32	0.0013
32	0.0013
32	0.0013
32	0.0012
32	0.0012
32	0.0011
32	0.001
32	0.001
32	0.0011
32	0.0011
32	0.0011
32	0.0011
32	0.0012
32	0.0012
32	0.0012
32	0.0013
32	0.0013
32	0.0013
32	0.0013
32	0.0013
32	0.0013
32	0.0013
32	0.0013
32	0.0013
32	0.0013
32	0.0013
32	0.0013
32	0.0013
32	0.0013
32	0.0013
32	0.0013
32	0.0013
32	0.0013
32	0.0013
32	0.0013
32	0.0013
32	0.0011
32	0.0012
32	0.0013
32	0.0013
32	0.0013
32	0.0013
32	0.0013
32	0.0012
32	0.0011
32	0.0011
32	0.0012
32	0.0012
32	0.0012
32	0.0012
32	0.0011
32	0.001
32	0.001
32	0.001
32	0.001
32	0.0011
32	0.0012
32	0.0012
32	0.0012
32	0.0012
32	0.0012
32	0.0011
32	9E-4
32	0.001
32	0.0011
32	0.0011
32	0.0011
32	0.0011
32	0.0011
32	9E-4
32	9E-4
32	9E-4
32	0.001
32	0.001
32	0.001
32	0.001
32	9E-4
32	7E-4
32	7E-4
32	8E-4
32	8E-4
32	8E-4
32	8E-4
32	6E-4
32	4E-4
32	4E-4
32	4E-4
32	5E-4
32	5E-4
32	6E-4
32	6E-4
32	6E-4
32	6E-4
32	5E-4
32	5E-4
32	6E-4
32	6E-4
32	6E-4
32	5E-4
32	4E-4
32	3E-4
32	3E-4
32	3E-4
32	5E-4
32	5E-4
32	5E-4
32	5E-4
32	3E-4
32	2E-4
32	2E-4
32	2E-4
32	2E-4
32	2E-4
32	2E-4
32	4E-4
32	4E-4
32	3E-4
32	2E-4
32	1E-4
32	1E-4
32	1E-4
32	2E-4
32	3E-4
32	3E-4
32	3E-4
32	1E-4
32	1E-4
32	0
32	0
32	0
32	1E-4
32	0
32	-1E-4
32	-1E-4
32	-2E-4
32	-2E-4
32	-2E-4
32	-2E-4
32	-1E-4
32	0
32	-2E-4
32	-3E-4
32	-3E-4
32	-3E-4
32	-3E-4
32	-4E-4
32	-3E-4
32	-2E-4
32	-2E-4
32	-3E-4
32	-4E-4
32	-4E-4
32	-4E-4
32	-4E-4
32	-4E-4
32	-3E-4
32	-4E-4
32	-5E-4
32	-6E-4
32	-6E-4
32	-6E-4
32	-5E-4
32	-5E-4
32	-5E-4
32	-5E-4
32	-6E-4
32	-7E-4
32	-7E-4
32	-7E-4
32	-7E-4
32	-7E-4
32	-6E-4
32	-6E-4
32	-6E-4
32	-7E-4
32	-8E-4
32	-8E-4
32	-8E-4
32	-8E-4
32	-8E-4
32	-7E-4
32	-8E-4
32	-9E-4
32	-0.001
32	-0.001
32	-0.001
32	-0.001
32	-9E-4
32	-9E-4
32	-9E-4
32	-0.001
32	-0.0011
32	-0.0011
32	-0.0011
32	-0.0011
32	-0.0011
32	-0.0011
32	-0.0013
32	-0.0013
32	-0.0013
32	-0.0013
32	-0.0013
32	-0.0013
32	-0.0011
32	-0.0011
32	-0.0013
32	-0.0014
32	-0.0015
32	-0.0015
32	-0.0014
32	-0.0013
32	-0.0013
32	-0.0014
32	-0.0014
32	-0.0015
32	-0.0015
32	-0.0014
32	-0.0013
32	-0.0013
32	-0.0013
32	-0.0014
32	-0.0015
32	-0.0015
32	-0.0016
32	-0.0016
32	-0.0016
32	-0.0015
32	-0.0014
32	-0.0014
32	-0.0014
32	-0.0015
32	-0.0016
33	-0.0017
33	-0.0016
33	-0.0016
33	-0.0015
33	-0.0015
33	-0.0015
33	-0.0016
33	-0.0017
33	-0.0018
33	-0.0018
33	-0.0016
33	-0.0016
33	-0.0016
33	-0.0017
33	-0.0018
33	-0.0019
33	-0.0019
33	-0.0019
33	-0.0018
33	-0.0018
33	-0.0019
33	-0.0019
33	-0.0021
33	-0.0022
33	-0.0022
33	-0.0021
33	-0.0021
33	-0.0021
33	-0.0021
33	-0.0022
33	-0.0023
33	-0.0023
33	-0.0023
33	-0.0021
33	-0.0021
33	-0.0021
33	-0.0021
33	-0.0022
33	-0.0023
33	-0.0023
33	-0.0023
33	-0.0022
33	-0.0021
33	-0.0021
33	-0.0021
33	-0.0022
33	-0.0023
33	-0.0024
33	-0.0024
33	-0.0024
33	-0.0024
33	-0.0023
33	-0.0023
33	-0.0022
33	-0.0022
33	-0.0023
33	-0.0024
33	-0.0024
33	-0.0024
33	-0.0024
33	-0.0024
33	-0.0023
33	-0.0023
33	-0.0024
33	-0.0025
33	-0.0026
33	-0.0026
33	-0.0026
33	-0.0026
33	-0.0026
33	-0.0027
33	-0.0029
33	-0.0029
33	-0.003
33	-0.003
33	-0.003
33	-0.0028
33	-0.0028
33	-0.003
33	-0.003
33	-0.003
33	-0.003
33	-0.003
33	-0.003
33	-0.0029
33	-0.003
33	-0.0031
33	-0.0031
33	-0.0032
33	-0.0032
33	-0.0032
33	-0.0032
33	-0.0031
33	-0.0033
33	-0.0033
33	-0.0034
33	-0.0034
33	-0.0035
33	-0.0035
33	-0.0034
33	-0.0034
33	-0.0034
33	-0.0035
33	-0.0036
33	-0.0036
33	-0.0036
33	-0.0036
33	-0.0037
33	-0.0037
33	-0.0036
33	-0.0036
33	-0.0036
33	-0.0037
33	-0.0038
33	-0.0038
33	-0.0038
33	-0.0038
33	-0.0037
33	-0.0037
33	-0.0037
33	-0.0038
33	-0.004
33	-0.004
33	-0.0041
33	-0.004
33	-0.0039
33	-0.0039
33	-0.0039
33	-0.004
33	-0.0041
33	-0.0042
33	-0.0042
33	-0.0042
33	-0.0041
33	-0.0041
33	-0.0041
33	-0.0041
33	-0.0042
34	-0.0043
34	-0.0043
34	-0.0043
34	-0.0042
34	-0.0042
34	-0.0042
34	-0.0043
34	-0.0044
34	-0.0044
34	-0.0044
34	-0.0043
34	-0.0043
34	-0.0043
34	-0.0043
34	-0.0044
34	-0.0046
34	-0.0046
34	-0.0046
34	-0.0045
34	-0.0045
34	-0.0046
34	-0.0046
34	-0.0046
34	-0.0047
34	-0.0049
34	-0.0049
34	-0.0048
34	-0.0047
34	-0.0047
34	-0.0047
34	-0.0047
34	-0.0048
34	-0.0048
34	-0.0049
34	-0.005
34	-0.0049
34	-0.0049
34	-0.0049
34	-0.005
34	-0.005
34	-0.0051
34	-0.0052
34	-0.0051
34	-0.0051
34	-0.0051
34	-0.0051
34	-0.0052
34	-0.0052
34	-0.0053
34	-0.0054
34	-0.0054
34	-0.0054
34	-0.0054
34	-0.0054
34	-0.0055
34	-0.0055
34	-0.0056
34	-0.0057
34	-0.0057
34	-0.0057
34	-0.0057
34	-0.0057
34	-0.0058
34	-0.0058
34	-0.006
34	-0.0061
34	-0.006
34	-0.006
34	-0.0061
34	-0.0061
34	-0.0061
34	-0.0062
34	-0.0063
34	-0.0063
34	-0.0062
34	-0.0062
34	-0.0063
34	-0.0063
34	-0.0063
34	-0.0063
34	-0.0064
34	-0.0065
34	-0.0065
34	-0.0065
34	-0.0064
34	-0.0064
34	-0.0064
34	-0.0064
34	-0.0064
34	-0.0064
34	-0.0064
34	-0.0065
34	-0.0065
34	-0.0065
34	-0.0065
34	-0.0065
34	-0.0065
34	-0.0066
34	-0.0066
34	-0.0067
34	-0.0067
34	-0.0067
34	-0.0067
34	-0.0067
34	-0.0067
34	-0.0067
34	-0.0067
34	-0.0067
34	-0.0067
34	-0.0067
34	-0.0067
34	-0.0067
35	-0.0067
35	-0.0068
35	-0.0068
35	-0.0067
35	-0.0067
35	-0.0067
35	-0.0067
35	-0.0067
35	-0.0068
35	-0.0068
35	-0.0066
35	-0.0065
35	-0.0065
35	-0.0065
35	-0.0066
35	-0.0066
35	-0.0068
35	-0.0068
35	-0.0067
35	-0.0067
35	-0.0067
35	-0.0067
35	-0.0067
35	-0.0067
35	-0.0068
35	-0.0068
35	-0.0068
35	-0.0067
35	-0.0066
35	-0.0066
35	-0.0066
35	-0.0066
35	-0.0066
35	-0.0067
35	-0.0068
35	-0.0068
35	-0.0067
35	-0.0065
35	-0.0065
35	-0.0065
35	-0.0065
35	-0.0067
35	-0.0069
35	-0.007
35	-0.0069
35	-0.0067
35	-0.0067
35	-0.0067
35	-0.0067
35	-0.0067
35	-0.0068
35	-0.0069
35	-0.007
35	-0.007
35	-0.007
35	-0.007
35	-0.0071
35	-0.0072
35	-0.0073
35	-0.0073
35	-0.0072
35	-0.0071
35	-0.0071
35	-0.0072
35	-0.0072
35	-0.0074
35	-0.0075
35	-0.0075
35	-0.0073
35	-0.0073
35	-0.0074
35	-0.0074
35	-0.0075
36	-0.0076
36	-0.0076
36	-0.0074
36	-0.0073
36	-0.0073
36	-0.0073
36	-0.0074
36	-0.0074
36	-0.0076
36	-0.0077
36	-0.0077
36	-0.0076
36	-0.0076
36	-0.0076
36	-0.0077
36	-0.0077
36	-0.0077
36	-0.0078
36	-0.0078
36	-0.0078
36	-0.0078
36	-0.0078
36	-0.0078
36	-0.0078
36	-0.0078
36	-0.0079
36	-0.0079
36	-0.0079
36	-0.0079
36	-0.0078
36	-0.0079
36	-0.0079
36	-0.0079
36	-0.0079
36	-0.0079
36	-0.008
36	-0.0081
36	-0.0081
36	-0.0081
36	-0.008
36	-0.008
36	-0.0081
36	-0.008
36	-0.008
36	-0.008
36	-0.008
36	-0.008
36	-0.0079
36	-0.0079
36	-0.0078
36	-0.0079
36	-0.0079
36	-0.0079
36	-0.0079
36	-0.0079
36	-0.008
36	-0.008
36	-0.0079
36	-0.0079
36	-0.0079
36	-0.0079
36	-0.0079
36	-0.0079
36	-0.0081
36	-0.0081
36	-0.0082
36	-0.0081
36	-0.008
36	-0.008
36	-0.008
36	-0.008
36	-0.008
36	-0.0079
36	-0.008
36	-0.008
36	-0.008
36	-0.0079
36	-0.0079
36	-0.0079
36	-0.008
36	-0.008
36	-0.0082
36	-0.0082
36	-0.0083
36	-0.0083
36	-0.0083
36	-0.0083
36	-0.0083
36	-0.0083
36	-0.0084
36	-0.0084
36	-0.0084
36	-0.0084
36	-0.0084
36	-0.0084
36	-0.0084
36	-0.0084
36	-0.0084
36	-0.0085
36	-0.0085
36	-0.0085
36	-0.0085
36	-0.0086
36	-0.0086
36	-0.0086
36	-0.0086
36	-0.0087
36	-0.0087
36	-0.0087
36	-0.0087
36	-0.0087
36	-0.0087
36	-0.0087
36	-0.0087
36	-0.0087
36	-0.0088
36	-0.0089
36	-0.0089
37	-0.0089
37	-0.0089
37	-0.0089
37	-0.0089
37	-0.009
37	-0.0089
37	-0.0089
37	-0.0089
37	-0.0089
37	-0.0089
37	-0.0089
37	-0.0089
37	-0.0088
37	-0.0089
37	-0.0089
37	-0.0089
37	-0.0089
37	-0.0089
37	-0.009
37	-0.009
37	-0.0089
37	-0.009
37	-0.0091
37	-0.0091
37	-0.0091
37	-0.0091
37	-0.0091
37	-0.009
37	-0.009
37	-0.0092
37	-0.0092
37	-0.0093
37	-0.0093
37	-0.0093
37	-0.0093
37	-0.0091
37	-0.0092
37	-0.0093
37	-0.0093
37	-0.0093
37	-0.0093
37	-0.0093
37	-0.0093
37	-0.0092
37	-0.0092
37	-0.0093
37	-0.0093
37	-0.0093
37	-0.0093
37	-0.0094
37	-0.0093
37	-0.0092
37	-0.0093
37	-0.0094
37	-0.0095
37	-0.0095
37	-0.0095
37	-0.0095
37	-0.0095
37	-0.0095
37	-0.0095
37	-0.0096
37	-0.0095
37	-0.0095
37	-0.0095
37	-0.0095
37	-0.0096
37	-0.0096
37	-0.0095
37	-0.0094
37	-0.0095
37	-0.0095
37	-0.0096
37	-0.0097
37	-0.0097
37	-0.0096
37	-0.0095
37	-0.0096
37	-0.0096
37	-0.0096
37	-0.0098
37	-0.0099
38	-0.01
38	-0.01
38	-0.0099
38	-0.0099
38	-0.0099
38	-0.01
38	-0.0101
38	-0.0101
38	-0.0101
38	-0.0101
38	-0.01
38	-0.01
38	-0.01
38	-0.0101
38	-0.0103
38	-0.0103
38	-0.0103
38	-0.0102
38	-0.0102
38	-0.0102
38	-0.0102
38	-0.0103
38	-0.0104
38	-0.0104
38	-0.0104
38	-0.0103
38	-0.0103
38	-0.0103
38	-0.0103
38	-0.0103
38	-0.0104
38	-0.0105
38	-0.0105
38	-0.0105
38	-0.0104
38	-0.0103
38	-0.0103
38	-0.0103
38	-0.0104
38	-0.0105
38	-0.0105
38	-0.0105
38	-0.0105
38	-0.0104
38	-0.0104
38	-0.0104
38	-0.0104
38	-0.0104
38	-0.0105
38	-0.0107
38	-0.0107
38	-0.0107
38	-0.0105
38	-0.0105
38	-0.0105
38	-0.0106
38	-0.0107
38	-0.0108
38	-0.0108
38	-0.0107
38	-0.0107
38	-0.0107
38	-0.0107
38	-0.0107
38	-0.0108
38	-0.0109
38	-0.0109
38	-0.0108
38	-0.0108
38	-0.0108
38	-0.0108
38	-0.0108
38	-0.0109
38	-0.0109
38	-0.0109
38	-0.0109
38	-0.0109
38	-0.0109
38	-0.0109
38	-0.0109
38	-0.0109
38	-0.0109
38	-0.011
38	-0.011
38	-0.011
38	-0.011
38	-0.011
38	-0.011
38	-0.0111
38	-0.0111
38	-0.0111
38	-0.011
38	-0.011
38	-0.0111
38	-0.0111
38	-0.0111
38	-0.0111
38	-0.0111
38	-0.0112
38	-0.0112
38	-0.0111
38	-0.0111
38	-0.0112
38	-0.0112
38	-0.0112
39	-0.0113
39	-0.0113
39	-0.0113
39	-0.0111
39	-0.0111
39	-0.0111
39	-0.0111
39	-0.0112
39	-0.0113
39	-0.0113
39	-0.0113
39	-0.0112
39	-0.0112
39	-0.0112
39	-0.0112
39	-0.0112
39	-0.0112
39	-0.0113
39	-0.0113
39	-0.0113
39	-0.0113
39	-0.0113
39	-0.0113
39	-0.0113
39	-0.0114
39	-0.0115
39	-0.0115
39	-0.0115
39	-0.0115
39	-0.0116
39	-0.0116
39	-0.0116
39	-0.0117
39	-0.0117
39	-0.0117
39	-0.0117
39	-0.0117
39	-0.0117
39	-0.0117
39	-0.0117
39	-0.0119
39	-0.012
39	-0.012
39	-0.0119
39	-0.0118
39	-0.0119
39	-0.0119
39	-0.012
39	-0.0121
39	-0.0121
39	-0.0121
39	-0.012
39	-0.012
39	-0.012
39	-0.012
39	-0.0121
39	-0.0122
39	-0.0122
39	-0.0121
39	-0.012
39	-0.0121
39	-0.0121
39	-0.0121
39	-0.0121
39	-0.0121
39	-0.0121
39	-0.0121
39	-0.0121
39	-0.0121
39	-0.0121
39	-0.0121
39	-0.0121
39	-0.0121
39	-0.0122
39	-0.0122
39	-0.0122
39	-0.0122
39	-0.0122
39	-0.0123
39	-0.0123
39	-0.0123
39	-0.0124
39	-0.0125
39	-0.0125
39	-0.0125
39	-0.0126
39	-0.0126
39	-0.0127
39	-0.0127
39	-0.0129
39	-0.013
39	-0.0129
39	-0.0129
39	-0.0129
39	-0.0129
39	-0.013
39	-0.0131
39	-0.0131
39	-0.0131
39	-0.0131
39	-0.0131
39	-0.0131
39	-0.013
39	-0.0131
39	-0.0133
39	-0.0134
39	-0.0134
39	-0.0135
39	-0.0134
39	-0.0134
39	-0.0134
39	-0.0134
39	-0.0136
39	-0.0137
39	-0.0136
39	-0.0136
39	-0.0136
39	-0.0136
39	-0.0136
39	-0.0136
39	-0.0136
39	-0.0136
39	-0.0137
39	-0.0137
39	-0.0138
40	-0.0138
40	-0.0138
40	-0.0138
40	-0.0137
40	-0.0138
40	-0.0138
40	-0.0138
40	-0.0139
40	-0.0139
40	-0.0139
40	-0.0139
40	-0.0139
40	-0.014
40	-0.0141
40	-0.0141
40	-0.0141
40	-0.0141
40	-0.0142
40	-0.0142
40	-0.0142
40	-0.0142
40	-0.0142
40	-0.0143
40	-0.0143
40	-0.0144
40	-0.0145
40	-0.0146
40	-0.0146
40	-0.0146
40	-0.0146
40	-0.0147
40	-0.0147
40	-0.0148
40	-0.0149
40	-0.0149
40	-0.0148
40	-0.0148
40	-0.0149
40	-0.0149
40	-0.0149
40	-0.0149
40	-0.0151
40	-0.0152
40	-0.0152
40	-0.0151
40	-0.0151
40	-0.0151
40	-0.0152
40	-0.0152
40	-0.0152
40	-0.0154
40	-0.0154
40	-0.0154
40	-0.0154
40	-0.0154
40	-0.0154
40	-0.0154
40	-0.0155
40	-0.0157
40	-0.0156
40	-0.0156
40	-0.0156
40	-0.0157
40	-0.0157
40	-0.0157
40	-0.0159
40	-0.016
40	-0.016
40	-0.016
40	-0.016
40	-0.016
40	-0.0161
40	-0.0161
40	-0.0163
40	-0.0163
40	-0.0162
40	-0.0162
40	-0.0163
40	-0.0164
40	-0.0165
40	-0.0166
40	-0.0167
40	-0.0166
40	-0.0167
40	-0.0167
40	-0.0167
40	-0.0168
40	-0.0169
41	-0.017
41	-0.017
41	-0.0169
41	-0.0168
41	-0.0168
41	-0.0168
41	-0.0169
41	-0.017
41	-0.0172
41	-0.0173
41	-0.0173
41	-0.0173
41	-0.0173
41	-0.0173
41	-0.0173
41	-0.0173
41	-0.0173
41	-0.0174
41	-0.0177
41	-0.0177
41	-0.0176
41	-0.0176
41	-0.0176
41	-0.0176
41	-0.0176
41	-0.0177
41	-0.0178
41	-0.0177
41	-0.0177
41	-0.0177
41	-0.0177
41	-0.0178
41	-0.0179
41	-0.018
41	-0.0178
41	-0.0178
41	-0.0178
41	-0.0178
41	-0.0178
41	-0.0179
41	-0.018
41	-0.018
41	-0.018
41	-0.0179
41	-0.0179
41	-0.018
41	-0.018
41	-0.0181
41	-0.0182
41	-0.0182
41	-0.0181
41	-0.0181
41	-0.0181
41	-0.0182
41	-0.0182
41	-0.0182
41	-0.0183
41	-0.0183
41	-0.0183
41	-0.0183
41	-0.0183
41	-0.0183
41	-0.0183
41	-0.0184
41	-0.0185
41	-0.0186
41	-0.0185
41	-0.0184
41	-0.0184
41	-0.0184
41	-0.0184
41	-0.0184
41	-0.0185
41	-0.0186
41	-0.0186
41	-0.0186
41	-0.0186
41	-0.0187
41	-0.0187
41	-0.0187
41	-0.0188
41	-0.0189
41	-0.0189
41	-0.0188
41	-0.0188
41	-0.0188
41	-0.0188
41	-0.0189
41	-0.019
41	-0.019
41	-0.0189
41	-0.0189
41	-0.0189
41	-0.019
41	-0.019
41	-0.0191
41	-0.0192
41	-0.0192
41	-0.0191
41	-0.0191
41	-0.0191
41	-0.0191
41	-0.0191
41	-0.0192
42	-0.0193
42	-0.0193
42	-0.0193
42	-0.0192
42	-0.0192
42	-0.0193
42	-0.0194
42	-0.0195
42	-0.0195
42	-0.0195
42	-0.0194
42	-0.0194
42	-0.0194
42	-0.0194
42	-0.0195
42	-0.0196
42	-0.0197
42	-0.0197
42	-0.0197
42	-0.0197
42	-0.0195
42	-0.0195
42	-0.0195
42	-0.0196
42	-0.0197
42	-0.0198
42	-0.0198
42	-0.0198
42	-0.0198
42	-0.0196
42	-0.0197
42	-0.0198
42	-0.0199
42	-0.02
42	-0.02
42	-0.02
42	-0.02
42	-0.0199
42	-0.0199
42	-0.0201
42	-0.0201
42	-0.0201
42	-0.0201
42	-0.0201
42	-0.02
42	-0.02
42	-0.02
42	-0.0202
42	-0.0203
42	-0.0203
42	-0.0203
42	-0.0203
42	-0.0202
42	-0.0202
42	-0.0203
42	-0.0205
42	-0.0205
42	-0.0205
42	-0.0206
42	-0.0206
42	-0.0205
42	-0.0205
42	-0.0206
42	-0.0207
42	-0.0208
42	-0.0208
42	-0.0208
42	-0.0207
42	-0.0207
42	-0.0207
42	-0.0208
42	-0.0209
42	-0.021
42	-0.021
42	-0.021
42	-0.0211
42	-0.0211
42	-0.0211
42	-0.021
42	-0.021
42	-0.0211
42	-0.0212
42	-0.0212
42	-0.0213
42	-0.0213
42	-0.0212
42	-0.0212
42	-0.0212
42	-0.0212
42	-0.0214
42	-0.0214
42	-0.0215
42	-0.0215
42	-0.0214
42	-0.0214
42	-0.0214
42	-0.0215
42	-0.0217
43	-0.0218
43	-0.0218
43	-0.0218
43	-0.0217
43	-0.0217
43	-0.0217
43	-0.0218
43	-0.0219
43	-0.0219
43	-0.0219
43	-0.0218
43	-0.0219
43	-0.0219
43	-0.0219
43	-0.0221
43	-0.0222
43	-0.0222
43	-0.0222
43	-0.0222
43	-0.0222
43	-0.0222
43	-0.0223
43	-0.0224
43	-0.0224
43	-0.0223
43	-0.0223
43	-0.0224
43	-0.0224
43	-0.0224
43	-0.0225
43	-0.0226
43	-0.0226
43	-0.0226
43	-0.0227
43	-0.0226
43	-0.0226
43	-0.0226
43	-0.0226
43	-0.0226
43	-0.0227
43	-0.0229
43	-0.0229
43	-0.0229
43	-0.0228
43	-0.0229
43	-0.0229
43	-0.0229
43	-0.023
43	-0.0231
43	-0.0231
43	-0.023
43	-0.0231
43	-0.0231
43	-0.0231
43	-0.0232
43	-0.0233
43	-0.0234
43	-0.0233
43	-0.0233
43	-0.0233
43	-0.0233
43	-0.0234
43	-0.0236
43	-0.0236
43	-0.0236
43	-0.0235
43	-0.0236
43	-0.0236
43	-0.0236
43	-0.0236
43	-0.0238
43	-0.0238
43	-0.0238
43	-0.0238
43	-0.0238
43	-0.0238
43	-0.0239
43	-0.0239
43	-0.0239
43	-0.024
43	-0.024
43	-0.024
43	-0.024
43	-0.024
43	-0.024
43	-0.024
43	-0.0241
43	-0.0243
43	-0.0243
43	-0.0242
43	-0.0241
43	-0.0242
43	-0.0242
43	-0.0242
43	-0.0243
43	-0.0243
43	-0.0244
43	-0.0244
43	-0.0244
43	-0.0244
43	-0.0244
43	-0.0245
44	-0.0245
44	-0.0245
44	-0.0245
44	-0.0246
44	-0.0246
44	-0.0246
44	-0.0246
44	-0.0246
44	-0.0246
44	-0.0246
44	-0.0247
44	-0.0247
44	-0.0247
44	-0.0247
44	-0.0247
44	-0.0247
44	-0.0247
44	-0.0247
44	-0.0247
44	-0.0247
44	-0.0247
44	-0.0247
44	-0.0247
44	-0.0248
44	-0.0248
44	-0.0248
44	-0.0249
44	-0.0249
44	-0.0249
44	-0.0249
44	-0.025
44	-0.025
44	-0.0251
44	-0.0252
44	-0.0252
44	-0.0252
44	-0.0252
44	-0.0252
44	-0.0252
44	-0.0252
44	-0.0252
44	-0.0254
44	-0.0254
44	-0.0254
44	-0.0254
44	-0.0253
44	-0.0253
44	-0.0253
44	-0.0253
44	-0.0253
44	-0.0254
44	-0.0255
44	-0.0255
44	-0.0255
44	-0.0255
44	-0.0256
44	-0.0255
44	-0.0256
44	-0.0256
44	-0.0257
44	-0.0257
44	-0.0257
44	-0.0257
44	-0.0257
44	-0.0258
44	-0.0259
44	-0.0259
44	-0.026
44	-0.026
44	-0.026
44	-0.0261
44	-0.0261
44	-0.0261
44	-0.0261
44	-0.0262
44	-0.0262
44	-0.0261
44	-0.0262
44	-0.0262
44	-0.0263
44	-0.0264
44	-0.0264
44	-0.0265
44	-0.0266
44	-0.0266
44	-0.0267
44	-0.0268
45	-0.0268
45	-0.0268
45	-0.0269
45	-0.0268
45	-0.0268
45	-0.0268
45	-0.0268
45	-0.0268
45	-0.0269
45	-0.0269
45	-0.027
45	-0.027
45	-0.0269
45	-0.0269
45	-0.027
45	-0.027
45	-0.0271
45	-0.0271
45	-0.0271
45	-0.0271
45	-0.0271
45	-0.0271
45	-0.027
45	-0.027
45	-0.0271
45	-0.0271
45	-0.0271
45	-0.0272
45	-0.0273
45	-0.0273
45	-0.0273
45	-0.0274
45	-0.0274
45	-0.0274
45	-0.0275
45	-0.0276
45	-0.0275
45	-0.0274
45	-0.0274
45	-0.0274
45	-0.0275
45	-0.0275
45	-0.0277
45	-0.0277
45	-0.0276
45	-0.0276
45	-0.0277
45	-0.0277
45	-0.0277
45	-0.0278
45	-0.0278
45	-0.0278
45	-0.0277
45	-0.0277
45	-0.0277
45	-0.0277
45	-0.0277
45	-0.0277
45	-0.0278
45	-0.0279
45	-0.0279
45	-0.0279
45	-0.0279
45	-0.0279
45	-0.0279
45	-0.028
45	-0.0281
45	-0.0282
45	-0.0282
45	-0.0281
45	-0.028
45	-0.028
45	-0.028
45	-0.028
45	-0.0281
45	-0.0281
45	-0.028
45	-0.0281
45	-0.0281
45	-0.0282
45	-0.0282
45	-0.0282
45	-0.0282
45	-0.0282
45	-0.0282
45	-0.0281
45	-0.0282
45	-0.0282
45	-0.0282
45	-0.0282
45	-0.0282
45	-0.0282
45	-0.0282
45	-0.0282
45	-0.0282
45	-0.0283
45	-0.0283
45	-0.0283
45	-0.0283
46	-0.0283
46	-0.0283
46	-0.0284
46	-0.0284
46	-0.0284
46	-0.0284
46	-0.0284
46	-0.0284
46	-0.0284
46	-0.0284
46	-0.0283
46	-0.0283
46	-0.0284
46	-0.0284
46	-0.0284
46	-0.0284
46	-0.0284
46	-0.0284
46	-0.0284
46	-0.0284
46	-0.0284
46	-0.0284
46	-0.0285
46	-0.0285
46	-0.0285
46	-0.0285
46	-0.0285
46	-0.0286
46	-0.0285
46	-0.0284
46	-0.0284
46	-0.0284
46	-0.0284
46	-0.0284
46	-0.0284
46	-0.0284
46	-0.0284
46	-0.0285
46	-0.0286
46	-0.0286
46	-0.0286
46	-0.0286
46	-0.0286
46	-0.0285
46	-0.0284
46	-0.0284
46	-0.0286
46	-0.0287
46	-0.0287
46	-0.0287
46	-0.0287
46	-0.0286
46	-0.0286
46	-0.0287
46	-0.0288
46	-0.0289
46	-0.0289
46	-0.0289
46	-0.0288
46	-0.0288
46	-0.0287
46	-0.0288
46	-0.0289
46	-0.0289
46	-0.029
46	-0.0291
46	-0.0291
46	-0.0291
46	-0.0291
46	-0.029
46	-0.029
46	-0.029
46	-0.0289
46	-0.0289
46	-0.0289
46	-0.0289
46	-0.0288
46	-0.0289
46	-0.0289
46	-0.0289
46	-0.0289
47	-0.0289
47	-0.029
47	-0.0292
47	-0.0292
47	-0.0291
47	-0.029
47	-0.029
47	-0.029
47	-0.029
47	-0.029
47	-0.029
47	-0.029
47	-0.0291
47	-0.0291
47	-0.029
47	-0.0291
47	-0.0291
47	-0.0291
47	-0.0292
47	-0.0293
47	-0.0293
47	-0.0293
47	-0.0292
47	-0.0292
47	-0.0292
47	-0.0292
47	-0.0292
47	-0.0293
47	-0.0293
47	-0.0293
47	-0.0293
47	-0.0293
47	-0.0293
47	-0.0294
47	-0.0295
47	-0.0296
47	-0.0296
47	-0.0296
47	-0.0296
47	-0.0295
47	-0.0295
47	-0.0294
47	-0.0295
47	-0.0295
47	-0.0294
47	-0.0294
47	-0.0294
47	-0.0294
47	-0.0294
47	-0.0294
47	-0.0296
47	-0.0296
47	-0.0295
47	-0.0295
47	-0.0295
47	-0.0295
47	-0.0295
47	-0.0296
47	-0.0298
47	-0.0298
47	-0.0298
47	-0.0297
47	-0.0297
47	-0.0297
47	-0.0297
47	-0.0297
47	-0.0298
47	-0.0299
47	-0.0299
47	-0.0299
47	-0.0299
47	-0.0299
47	-0.0299
47	-0.0299
47	-0.03
47	-0.03
47	-0.03
47	-0.03
47	-0.0301
47	-0.0301
47	-0.0301
47	-0.0302
47	-0.0303
47	-0.0303
47	-0.0302
47	-0.0302
47	-0.0302
47	-0.0303
47	-0.0303
47	-0.0303
47	-0.0304
47	-0.0305
47	-0.0304
47	-0.0305
47	-0.0305
47	-0.0306
47	-0.0306
47	-0.0307
47	-0.0308
47	-0.0308
47	-0.0308
47	-0.0308
47	-0.0308
47	-0.0309
47	-0.0309
48	-0.0311
48	-0.0311
48	-0.0311
48	-0.0311
48	-0.0311
48	-0.0311
48	-0.0312
48	-0.0313
48	-0.0315
48	-0.0315
48	-0.0315
48	-0.0314
48	-0.0314
48	-0.0313
48	-0.0313
48	-0.0313
48	-0.0314
48	-0.0315
48	-0.0315
48	-0.0315
48	-0.0314
48	-0.0315
48	-0.0315
48	-0.0315
48	-0.0315
48	-0.0316
48	-0.0316
48	-0.0316
48	-0.0316
48	-0.0316
48	-0.0317
48	-0.0317
48	-0.0319
48	-0.0321
48	-0.0321
48	-0.032
48	-0.0321
48	-0.0321
48	-0.0321
48	-0.0321
48	-0.0322
48	-0.0322
48	-0.0322
48	-0.0322
48	-0.0322
48	-0.0322
48	-0.0322
48	-0.0322
48	-0.0322
48	-0.0322
48	-0.0323
48	-0.0323
48	-0.0323
48	-0.0323
48	-0.0323
[truncated: 89,778 more rows]
