# Supplementary material for: Constructing multiple active sites in iron oxide catalysts for improving carbonylation reactions
Source: Nat Commun. 2023 Aug 17;14:4973. doi: 10.1038/s41467-023-40640-z (PMC10435489; doi:10.1038/s41467-023-40640-z)
Supplement: Supplementary file 3 — Source Data [file 41467_2023_40640_MOESM3_ESM.zip › H2-TPR/1.0 Fe2O3-Ovac.txt]

32	0.1022
32	0.1023
32	0.1022
32	0.1022
32	0.1022
32	0.1022
32	0.1023
32	0.1023
32	0.1023
32	0.1023
32	0.1023
32	0.1023
32	0.1022
32	0.1021
32	0.1022
32	0.1022
32	0.1022
32	0.1023
32	0.1022
32	0.1022
32	0.1022
32	0.1024
32	0.1025
32	0.1025
32	0.1026
32	0.1026
32	0.1025
32	0.1025
32	0.1025
32	0.1026
32	0.1026
32	0.1027
32	0.1027
32	0.1027
32	0.1026
32	0.1026
32	0.1026
32	0.1026
32	0.1027
32	0.1028
32	0.1028
32	0.1028
32	0.1028
32	0.1028
32	0.1028
32	0.1028
32	0.1028
32	0.103
32	0.103
32	0.103
32	0.103
32	0.103
32	0.103
32	0.103
32	0.103
32	0.103
32	0.103
32	0.1029
32	0.1029
32	0.1029
32	0.1029
32	0.103
32	0.103
32	0.1031
32	0.1032
32	0.1031
32	0.1031
32	0.1031
32	0.1032
32	0.1032
32	0.1032
32	0.1034
32	0.1034
32	0.1034
32	0.1034
32	0.1034
32	0.1034
32	0.1034
32	0.1035
32	0.1035
32	0.1036
32	0.1036
32	0.1036
32	0.1035
32	0.1035
32	0.1036
32	0.1036
32	0.1037
32	0.1038
32	0.1038
32	0.1038
32	0.1038
32	0.1038
32	0.1038
32	0.1038
32	0.104
32	0.104
32	0.104
32	0.104
32	0.104
32	0.104
32	0.104
32	0.104
32	0.1042
32	0.1042
32	0.1042
32	0.1042
32	0.1042
32	0.1042
32	0.1043
32	0.1045
32	0.1046
32	0.1046
32	0.1046
32	0.1046
32	0.1046
32	0.1046
32	0.1045
32	0.1045
32	0.1046
32	0.1047
32	0.1047
32	0.1047
32	0.1047
32	0.1047
32	0.1047
32	0.1047
32	0.1047
32	0.1048
32	0.1048
32	0.1048
32	0.1048
32	0.1048
32	0.1048
32	0.1049
32	0.105
32	0.105
32	0.105
32	0.1051
32	0.1051
32	0.1051
32	0.105
32	0.1051
32	0.1053
32	0.1053
32	0.1053
32	0.1053
32	0.1054
32	0.1053
32	0.1053
32	0.1054
32	0.1054
32	0.1055
32	0.1055
32	0.1055
32	0.1055
32	0.1055
32	0.1054
32	0.1055
32	0.1055
32	0.1056
32	0.1056
32	0.1056
32	0.1056
32	0.1056
32	0.1056
32	0.1056
32	0.1057
32	0.1057
32	0.1057
32	0.1057
32	0.1057
32	0.1057
32	0.1057
32	0.1056
32	0.1057
32	0.1057
32	0.1058
32	0.1058
32	0.1058
32	0.1058
32	0.1058
32	0.1058
32	0.1058
32	0.1059
32	0.106
32	0.106
32	0.106
32	0.106
32	0.106
32	0.106
32	0.106
32	0.106
32	0.1061
32	0.1061
32	0.1061
32	0.1061
32	0.1061
32	0.1061
32	0.1061
32	0.1061
32	0.1062
32	0.1063
32	0.1063
32	0.1063
32	0.1062
32	0.1062
32	0.1062
32	0.1062
32	0.1064
32	0.1064
32	0.1064
32	0.1064
32	0.1064
32	0.1063
32	0.1063
32	0.1064
32	0.1064
32	0.1065
32	0.1065
32	0.1065
32	0.1065
32	0.1065
32	0.1065
32	0.1065
32	0.1066
32	0.1066
32	0.1066
32	0.1066
32	0.1066
32	0.1066
32	0.1065
32	0.1064
32	0.1064
32	0.1064
32	0.1065
32	0.1065
32	0.1065
32	0.1065
32	0.1064
32	0.1064
32	0.1064
32	0.1064
32	0.1065
32	0.1065
32	0.1065
32	0.1064
32	0.1063
32	0.1063
32	0.1063
32	0.1064
32	0.1064
32	0.1065
32	0.1065
32	0.1064
32	0.1064
32	0.1064
32	0.1064
32	0.1065
32	0.1065
32	0.1065
32	0.1064
32	0.1064
32	0.1064
32	0.1064
32	0.1065
32	0.1066
32	0.1066
32	0.1066
32	0.1066
32	0.1066
32	0.1066
32	0.1066
32	0.1067
32	0.1068
32	0.1068
32	0.1068
32	0.1068
32	0.1067
32	0.1067
32	0.1067
32	0.1067
32	0.1068
32	0.1068
32	0.1067
32	0.1067
32	0.1067
32	0.1065
32	0.1065
32	0.1065
32	0.1065
32	0.1066
32	0.1067
32	0.1067
32	0.1067
32	0.1066
32	0.1065
32	0.1065
32	0.1065
32	0.1065
32	0.1066
32	0.1066
32	0.1066
32	0.1066
32	0.1066
32	0.1066
32	0.1066
32	0.1065
32	0.1066
32	0.1066
32	0.1065
32	0.1064
32	0.1064
32	0.1064
32	0.1063
32	0.1063
32	0.1064
32	0.1065
32	0.1065
32	0.1064
32	0.1064
32	0.1064
32	0.1064
32	0.1063
32	0.1063
32	0.1064
32	0.1063
32	0.1062
32	0.1062
32	0.1062
32	0.1062
32	0.1062
32	0.1062
32	0.1063
32	0.1063
32	0.1062
32	0.1061
32	0.1061
32	0.1061
32	0.1061
32	0.1062
32	0.1062
32	0.1062
32	0.1062
32	0.1061
32	0.106
32	0.106
32	0.106
32	0.106
32	0.1061
32	0.1061
32	0.1061
32	0.106
32	0.1059
32	0.1059
32	0.1059
32	0.1059
32	0.106
32	0.106
32	0.106
32	0.1059
32	0.1058
32	0.1058
32	0.1057
32	0.1057
32	0.1058
32	0.1058
32	0.1057
32	0.1057
32	0.1056
32	0.1056
32	0.1056
32	0.1057
32	0.1057
32	0.1057
32	0.1056
32	0.1056
32	0.1055
32	0.1055
32	0.1055
32	0.1056
32	0.1056
32	0.1055
32	0.1055
32	0.1055
32	0.1054
32	0.1054
32	0.1054
32	0.1055
32	0.1055
32	0.1055
32	0.1054
32	0.1054
32	0.1053
32	0.1053
32	0.1054
32	0.1054
32	0.1053
32	0.1053
32	0.1052
32	0.1052
32	0.1051
32	0.1051
32	0.105
32	0.1051
32	0.1051
32	0.1051
32	0.1051
32	0.1051
32	0.105
32	0.1049
32	0.1049
32	0.105
32	0.105
32	0.105
32	0.1049
32	0.1049
32	0.1048
32	0.1047
32	0.1047
32	0.1048
32	0.1048
32	0.1047
32	0.1047
32	0.1046
32	0.1045
32	0.1044
32	0.1044
32	0.1045
32	0.1045
32	0.1044
32	0.1044
33	0.1044
33	0.1043
33	0.1043
33	0.1042
33	0.1042
33	0.1042
33	0.1042
33	0.1041
33	0.1041
33	0.104
33	0.104
33	0.104
33	0.104
33	0.1039
33	0.1039
33	0.1039
33	0.1038
33	0.1038
33	0.1039
33	0.1039
33	0.1038
33	0.1037
33	0.1037
33	0.1036
33	0.1036
33	0.1036
33	0.1035
33	0.1035
33	0.1035
33	0.1034
33	0.1034
33	0.1033
33	0.1033
33	0.1033
33	0.1032
33	0.1032
33	0.1032
33	0.1032
33	0.1031
33	0.1031
33	0.1031
33	0.103
33	0.103
33	0.103
33	0.103
33	0.1029
33	0.1028
33	0.1028
33	0.1027
33	0.1027
33	0.1027
33	0.1027
33	0.1027
33	0.1026
33	0.1026
33	0.1025
33	0.1025
33	0.1025
33	0.1025
33	0.1026
33	0.1025
33	0.1024
33	0.1023
33	0.1023
33	0.1023
33	0.1023
33	0.1024
33	0.1024
33	0.1024
33	0.1023
33	0.1022
33	0.1022
33	0.1022
33	0.1022
33	0.1023
33	0.1022
33	0.1022
33	0.1022
33	0.1021
33	0.102
33	0.1019
33	0.1019
33	0.1019
33	0.1019
33	0.1019
33	0.1017
33	0.1017
33	0.1017
33	0.1016
33	0.1016
33	0.1015
33	0.1015
33	0.1015
33	0.1015
33	0.1015
33	0.1014
33	0.1014
33	0.1014
33	0.1015
33	0.1014
33	0.1014
33	0.1014
33	0.1013
33	0.1013
33	0.1013
33	0.1013
33	0.1013
33	0.1012
33	0.1012
33	0.1011
33	0.1011
33	0.1011
33	0.1011
33	0.1012
33	0.1011
33	0.1011
33	0.1011
33	0.101
33	0.101
33	0.101
33	0.1011
33	0.101
33	0.101
33	0.101
33	0.1009
34	0.1009
34	0.1009
34	0.1009
34	0.1009
34	0.1008
34	0.1007
34	0.1007
34	0.1007
34	0.1006
34	0.1006
34	0.1005
34	0.1005
34	0.1004
34	0.1004
34	0.1004
34	0.1004
34	0.1003
34	0.1003
34	0.1003
34	0.1002
34	0.1002
34	0.1002
34	0.1002
34	0.1001
34	0.1001
34	0.1
34	0.1
34	0.1
34	0.1
34	0.1
34	0.1
34	0.0999
34	0.0998
34	0.0998
34	0.0998
34	0.0997
34	0.0998
34	0.0998
34	0.0997
34	0.0997
34	0.0997
34	0.0996
34	0.0996
34	0.0996
34	0.0996
34	0.0996
34	0.0995
34	0.0995
34	0.0994
34	0.0994
34	0.0994
34	0.0995
34	0.0995
34	0.0993
34	0.0993
34	0.0993
34	0.0992
34	0.0992
34	0.0992
34	0.0992
34	0.0992
34	0.0991
34	0.099
34	0.0989
34	0.0989
34	0.0989
34	0.0988
34	0.0988
34	0.0988
34	0.0987
34	0.0987
34	0.0987
34	0.0986
34	0.0986
34	0.0986
34	0.0985
34	0.0985
34	0.0985
34	0.0985
34	0.0985
34	0.0984
34	0.0984
34	0.0984
34	0.0983
34	0.0983
34	0.0983
34	0.0983
34	0.0982
34	0.0982
34	0.0981
34	0.0981
34	0.0981
34	0.0982
34	0.0983
34	0.0982
34	0.0982
34	0.0982
34	0.0981
34	0.0981
35	0.098
35	0.098
35	0.0981
35	0.098
35	0.0979
35	0.0978
35	0.0978
35	0.0978
35	0.0978
35	0.0978
35	0.0979
35	0.0979
35	0.0978
35	0.0978
35	0.0978
35	0.0977
35	0.0977
35	0.0977
35	0.0977
35	0.0977
35	0.0976
35	0.0976
35	0.0976
35	0.0976
35	0.0976
35	0.0975
35	0.0975
35	0.0974
35	0.0974
35	0.0975
35	0.0975
35	0.0975
35	0.0975
35	0.0975
35	0.0974
35	0.0974
35	0.0974
35	0.0973
35	0.0973
35	0.0973
35	0.0973
35	0.0972
35	0.0972
35	0.0972
35	0.0971
35	0.0972
35	0.0972
35	0.0972
35	0.0971
35	0.0971
35	0.0971
35	0.0971
35	0.0971
35	0.0971
35	0.0971
35	0.097
35	0.097
35	0.097
35	0.097
35	0.0969
35	0.0969
35	0.0969
35	0.0969
35	0.0968
35	0.0968
35	0.0968
35	0.0968
35	0.0968
35	0.0968
35	0.0967
35	0.0967
35	0.0967
35	0.0967
35	0.0967
35	0.0967
35	0.0967
35	0.0967
35	0.0966
35	0.0966
35	0.0966
35	0.0966
35	0.0966
35	0.0966
35	0.0966
35	0.0965
35	0.0965
35	0.0966
35	0.0966
35	0.0966
35	0.0966
35	0.0966
36	0.0965
36	0.0965
36	0.0966
36	0.0966
36	0.0965
36	0.0965
36	0.0965
36	0.0965
36	0.0965
36	0.0964
36	0.0965
36	0.0965
36	0.0965
36	0.0964
36	0.0964
36	0.0964
36	0.0964
36	0.0964
36	0.0964
36	0.0964
36	0.0964
36	0.0963
36	0.0963
36	0.0963
36	0.0963
36	0.0962
36	0.0962
36	0.0962
36	0.0962
36	0.0962
36	0.0962
36	0.0962
36	0.0962
36	0.0962
36	0.0961
36	0.0961
36	0.0961
36	0.0961
36	0.0961
36	0.096
36	0.096
36	0.096
36	0.0959
36	0.096
36	0.096
36	0.096
36	0.096
36	0.096
36	0.096
36	0.0959
36	0.0959
36	0.0959
36	0.0959
36	0.096
36	0.0961
36	0.096
36	0.096
36	0.096
36	0.096
36	0.0959
36	0.0958
36	0.0959
36	0.096
36	0.096
36	0.096
36	0.096
36	0.096
36	0.096
36	0.0959
36	0.096
36	0.096
36	0.096
36	0.096
36	0.096
36	0.096
36	0.0959
36	0.0958
36	0.0959
36	0.096
36	0.096
36	0.096
36	0.096
36	0.0959
36	0.0958
36	0.0958
36	0.0959
36	0.0959
36	0.0959
36	0.0959
36	0.0959
36	0.0958
36	0.0958
36	0.0958
36	0.0959
36	0.0959
36	0.0959
36	0.0959
36	0.0959
36	0.0958
36	0.0957
36	0.0958
36	0.0959
36	0.0959
36	0.0959
36	0.0959
36	0.0958
36	0.0957
36	0.0957
36	0.0957
36	0.0956
36	0.0956
36	0.0957
36	0.0958
36	0.0957
36	0.0957
36	0.0957
36	0.0956
36	0.0956
36	0.0956
36	0.0957
36	0.0957
36	0.0957
36	0.0957
36	0.0957
36	0.0956
37	0.0955
37	0.0955
37	0.0955
37	0.0956
37	0.0956
37	0.0956
37	0.0956
37	0.0955
37	0.0955
37	0.0955
37	0.0956
37	0.0956
37	0.0956
37	0.0956
37	0.0955
37	0.0955
37	0.0954
37	0.0954
37	0.0955
37	0.0955
37	0.0955
37	0.0955
37	0.0955
37	0.0955
37	0.0955
37	0.0955
37	0.0955
37	0.0955
37	0.0955
37	0.0955
37	0.0954
37	0.0955
37	0.0955
37	0.0955
37	0.0954
37	0.0954
37	0.0955
37	0.0955
37	0.0955
37	0.0956
37	0.0955
37	0.0956
37	0.0956
37	0.0956
37	0.0956
37	0.0956
37	0.0956
37	0.0956
37	0.0956
37	0.0957
37	0.0957
37	0.0956
37	0.0956
37	0.0956
37	0.0956
37	0.0956
37	0.0956
37	0.0957
37	0.0957
37	0.0957
37	0.0956
37	0.0956
37	0.0956
37	0.0956
37	0.0957
37	0.0957
37	0.0957
37	0.0957
37	0.0956
37	0.0956
37	0.0955
37	0.0956
37	0.0956
37	0.0956
37	0.0956
37	0.0956
37	0.0955
37	0.0955
37	0.0955
37	0.0955
37	0.0956
37	0.0956
37	0.0956
37	0.0955
37	0.0955
37	0.0955
37	0.0955
37	0.0955
37	0.0955
37	0.0956
37	0.0955
37	0.0954
37	0.0954
37	0.0954
37	0.0953
37	0.0953
37	0.0953
37	0.0953
37	0.0953
37	0.0953
37	0.0953
37	0.0953
37	0.0953
37	0.0952
37	0.0952
37	0.0952
37	0.0952
37	0.0952
37	0.0951
37	0.0951
37	0.0951
37	0.095
37	0.095
37	0.095
37	0.095
37	0.095
37	0.095
37	0.095
37	0.095
37	0.0949
37	0.0949
37	0.0949
37	0.0949
37	0.0949
37	0.0949
37	0.0949
37	0.0948
37	0.0948
37	0.0948
37	0.0948
37	0.0947
37	0.0947
37	0.0948
37	0.0947
37	0.0947
37	0.0947
37	0.0947
38	0.0947
38	0.0948
38	0.0949
38	0.0949
38	0.0949
38	0.0949
38	0.0949
38	0.0949
38	0.0948
38	0.0947
38	0.0947
38	0.0948
38	0.0948
38	0.0947
38	0.0947
38	0.0947
38	0.0946
38	0.0945
38	0.0945
38	0.0945
38	0.0945
38	0.0946
38	0.0946
38	0.0946
38	0.0946
38	0.0945
38	0.0944
38	0.0944
38	0.0944
38	0.0945
38	0.0944
38	0.0944
38	0.0944
38	0.0944
38	0.0943
38	0.0943
38	0.0944
38	0.0944
38	0.0943
38	0.0943
38	0.0943
38	0.0943
38	0.0942
38	0.0942
38	0.0942
38	0.0941
38	0.0941
38	0.0941
38	0.094
38	0.094
38	0.0939
38	0.0939
38	0.0939
38	0.0939
38	0.0939
38	0.0938
38	0.0938
38	0.0937
38	0.0936
38	0.0936
38	0.0936
38	0.0936
38	0.0936
38	0.0936
38	0.0935
38	0.0935
38	0.0934
38	0.0934
38	0.0934
38	0.0935
38	0.0934
38	0.0934
38	0.0934
38	0.0933
38	0.0932
38	0.0932
38	0.0932
38	0.0932
38	0.0933
38	0.0932
38	0.0932
38	0.0932
38	0.0931
38	0.093
38	0.093
38	0.093
38	0.0931
38	0.093
38	0.093
38	0.093
38	0.0929
38	0.0928
38	0.0928
38	0.0928
38	0.0928
38	0.0928
38	0.0928
38	0.0925
38	0.0924
38	0.0923
38	0.0924
38	0.0924
38	0.0924
38	0.0924
38	0.0923
38	0.0922
38	0.0921
38	0.0921
38	0.0922
38	0.0922
38	0.0922
38	0.0921
38	0.092
38	0.0919
38	0.0918
38	0.0918
38	0.0919
38	0.0918
38	0.0918
38	0.0918
38	0.0917
38	0.0916
38	0.0916
38	0.0916
38	0.0916
38	0.0916
38	0.0916
38	0.0915
38	0.0914
38	0.0913
38	0.0913
38	0.0913
38	0.0913
38	0.0913
38	0.0914
38	0.0914
38	0.0914
38	0.0913
38	0.0912
39	0.0911
39	0.0911
39	0.0912
39	0.0912
39	0.0912
39	0.0911
39	0.0911
39	0.091
39	0.0909
39	0.0909
39	0.091
39	0.091
39	0.0909
39	0.0909
39	0.0909
39	0.0908
39	0.0907
39	0.0906
39	0.0906
39	0.0907
39	0.0906
39	0.0906
39	0.0906
39	0.0905
39	0.0904
39	0.0904
39	0.0904
39	0.0905
39	0.0905
39	0.0904
39	0.0903
39	0.0903
39	0.0902
39	0.0901
39	0.0901
39	0.0902
39	0.0902
39	0.0901
39	0.0901
39	0.09
39	0.0899
39	0.0898
39	0.0898
39	0.0899
39	0.0899
39	0.0898
39	0.0898
39	0.0897
39	0.0896
39	0.0896
39	0.0895
39	0.0895
39	0.0895
39	0.0896
39	0.0896
39	0.0895
39	0.0895
39	0.0894
39	0.0893
39	0.0893
39	0.0892
39	0.0892
39	0.0893
39	0.0892
39	0.0892
39	0.0891
39	0.089
39	0.089
39	0.089
39	0.089
39	0.0891
39	0.089
39	0.089
39	0.0889
39	0.0888
39	0.0887
39	0.0887
39	0.0888
39	0.0888
39	0.0887
39	0.0887
39	0.0886
39	0.0885
39	0.0884
39	0.0885
39	0.0885
39	0.0885
39	0.0885
39	0.0884
39	0.0883
39	0.0883
39	0.0882
39	0.0882
39	0.0883
39	0.0883
39	0.0883
39	0.0882
39	0.0882
39	0.088
39	0.088
39	0.088
39	0.088
39	0.088
39	0.088
39	0.0879
39	0.0878
39	0.0877
40	0.0877
40	0.0876
40	0.0876
40	0.0876
40	0.0876
40	0.0876
40	0.0876
40	0.0876
40	0.0875
40	0.0874
40	0.0873
40	0.0873
40	0.0873
40	0.0873
40	0.0872
40	0.0872
40	0.0871
40	0.0869
40	0.0869
40	0.087
40	0.087
40	0.0869
40	0.0869
40	0.0868
40	0.0867
40	0.0867
40	0.0867
40	0.0867
40	0.0867
40	0.0866
40	0.0866
40	0.0865
40	0.0864
40	0.0863
40	0.0864
40	0.0864
40	0.0863
40	0.0863
40	0.0862
40	0.0861
40	0.086
40	0.086
40	0.086
40	0.086
40	0.086
40	0.0859
40	0.0859
40	0.0858
40	0.0857
40	0.0857
40	0.0857
40	0.0857
40	0.0857
40	0.0856
40	0.0855
40	0.0854
40	0.0853
40	0.0853
40	0.0852
40	0.0852
40	0.0852
40	0.0852
40	0.0852
40	0.0851
40	0.0851
40	0.085
40	0.0849
40	0.0849
40	0.085
40	0.0849
40	0.0849
40	0.0849
40	0.0848
40	0.0848
40	0.0847
40	0.0847
40	0.0847
40	0.0846
40	0.0846
40	0.0846
40	0.0845
40	0.0845
40	0.0845
40	0.0845
40	0.0844
40	0.0844
40	0.0843
40	0.0843
40	0.0843
40	0.0843
40	0.0842
40	0.0842
40	0.0842
40	0.0841
40	0.0841
41	0.084
41	0.0839
41	0.0839
41	0.0839
41	0.0839
41	0.0838
41	0.0838
41	0.0838
41	0.0838
41	0.0837
41	0.0837
41	0.0837
41	0.0836
41	0.0836
41	0.0836
41	0.0836
41	0.0836
41	0.0835
41	0.0834
41	0.0834
41	0.0834
41	0.0834
41	0.0834
41	0.0834
41	0.0833
41	0.0833
41	0.0833
41	0.0833
41	0.0833
41	0.0832
41	0.0832
41	0.0832
41	0.0831
41	0.0831
41	0.0831
41	0.0831
41	0.0831
41	0.083
41	0.083
41	0.0829
41	0.0829
41	0.0829
41	0.0829
41	0.0829
41	0.0829
41	0.0828
41	0.0828
41	0.0828
41	0.0827
41	0.0827
41	0.0827
41	0.0827
41	0.0827
41	0.0826
41	0.0825
41	0.0825
41	0.0824
41	0.0824
41	0.0824
41	0.0824
41	0.0823
41	0.0823
41	0.0822
41	0.0822
41	0.0822
41	0.0822
41	0.0821
41	0.0821
41	0.0821
41	0.082
41	0.082
41	0.082
41	0.0819
41	0.0819
41	0.0818
41	0.0818
41	0.0817
41	0.0816
41	0.0817
41	0.0817
41	0.0816
41	0.0816
41	0.0816
41	0.0815
41	0.0815
41	0.0815
41	0.0815
41	0.0814
41	0.0814
41	0.0813
41	0.0813
42	0.0813
42	0.0812
42	0.0813
42	0.0812
42	0.0811
42	0.081
42	0.081
42	0.081
42	0.081
42	0.081
42	0.081
42	0.0809
42	0.0808
42	0.0807
42	0.0807
42	0.0806
42	0.0807
42	0.0807
42	0.0807
42	0.0806
42	0.0806
42	0.0805
42	0.0805
42	0.0804
42	0.0804
42	0.0805
42	0.0805
42	0.0804
42	0.0803
42	0.0802
42	0.0802
42	0.0801
42	0.0802
42	0.0802
42	0.0802
42	0.0802
42	0.08
42	0.0799
42	0.0799
42	0.0798
42	0.0798
42	0.0798
42	0.0799
42	0.0799
42	0.0797
42	0.0796
42	0.0796
42	0.0796
42	0.0795
42	0.0795
42	0.0796
42	0.0796
42	0.0795
42	0.0795
42	0.0794
42	0.0793
42	0.0792
42	0.0793
42	0.0793
42	0.0793
42	0.0793
42	0.0792
42	0.0791
42	0.079
42	0.079
42	0.0791
42	0.0791
42	0.0791
42	0.079
42	0.079
42	0.0788
42	0.0788
42	0.0789
42	0.0789
42	0.0788
42	0.0788
42	0.0788
42	0.0787
43	0.0786
43	0.0785
43	0.0786
43	0.0787
43	0.0786
43	0.0786
43	0.0786
43	0.0785
43	0.0784
43	0.0784
43	0.0784
43	0.0784
43	0.0784
43	0.0784
43	0.0783
43	0.0782
43	0.0781
43	0.0781
43	0.0781
43	0.078
43	0.0781
43	0.0781
43	0.0781
43	0.078
43	0.078
43	0.078
43	0.0779
43	0.0779
43	0.0779
43	0.078
43	0.078
43	0.0779
43	0.0778
43	0.0778
43	0.0777
43	0.0777
43	0.0777
43	0.0777
43	0.0778
43	0.0776
43	0.0775
43	0.0775
43	0.0774
43	0.0774
43	0.0774
43	0.0774
43	0.0774
43	0.0774
43	0.0773
43	0.0772
43	0.0772
43	0.0772
43	0.0772
43	0.0772
43	0.0772
43	0.0771
43	0.077
43	0.077
43	0.077
43	0.0769
43	0.0769
43	0.077
43	0.077
43	0.077
43	0.0769
43	0.0768
43	0.0768
43	0.0768
43	0.0767
43	0.0768
43	0.0768
43	0.0768
43	0.0766
43	0.0766
43	0.0766
43	0.0766
43	0.0765
43	0.0765
43	0.0765
43	0.0766
43	0.0765
43	0.0765
43	0.0764
43	0.0764
43	0.0764
43	0.0763
43	0.0764
43	0.0764
43	0.0764
43	0.0763
43	0.0762
43	0.0761
43	0.0761
43	0.0761
43	0.0761
43	0.0761
43	0.0761
43	0.0761
43	0.076
43	0.0759
43	0.0759
43	0.0759
43	0.0759
43	0.076
43	0.076
43	0.076
43	0.0758
43	0.0758
43	0.0757
44	0.0757
44	0.0757
44	0.0759
44	0.0759
44	0.0758
44	0.0757
44	0.0757
44	0.0757
44	0.0756
44	0.0757
44	0.0758
44	0.0758
44	0.0757
44	0.0756
44	0.0755
44	0.0755
44	0.0755
44	0.0755
44	0.0756
44	0.0756
44	0.0755
44	0.0754
44	0.0754
44	0.0753
44	0.0753
44	0.0753
44	0.0753
44	0.0753
44	0.0753
44	0.0753
44	0.0753
44	0.0752
44	0.0752
44	0.0752
44	0.0752
44	0.0752
44	0.0752
44	0.0753
44	0.0753
44	0.0751
44	0.0751
44	0.075
44	0.075
44	0.075
44	0.075
44	0.0751
44	0.0749
44	0.0749
44	0.0749
44	0.0749
44	0.0749
44	0.0748
44	0.0749
44	0.0749
44	0.0748
44	0.0748
44	0.0748
44	0.0748
44	0.0748
44	0.0748
44	0.0748
44	0.0748
44	0.0748
44	0.0748
44	0.0747
44	0.0747
44	0.0747
44	0.0747
44	0.0747
44	0.0747
44	0.0746
44	0.0746
44	0.0745
44	0.0745
44	0.0745
44	0.0746
44	0.0746
44	0.0745
44	0.0745
44	0.0745
44	0.0744
44	0.0744
44	0.0744
44	0.0744
44	0.0744
44	0.0744
44	0.0744
44	0.0743
44	0.0743
44	0.0743
44	0.0743
44	0.0743
44	0.0743
44	0.0743
44	0.0743
44	0.0742
44	0.0741
44	0.0741
44	0.0741
44	0.0741
44	0.0742
44	0.0742
44	0.0742
44	0.0741
44	0.074
45	0.074
45	0.074
45	0.0741
45	0.0741
45	0.074
45	0.0739
45	0.0739
45	0.0738
45	0.0738
45	0.0738
45	0.0739
45	0.0739
45	0.0738
45	0.0737
45	0.0736
45	0.0736
45	0.0736
45	0.0736
45	0.0736
45	0.0737
45	0.0736
45	0.0736
45	0.0735
45	0.0734
45	0.0734
45	0.0734
45	0.0734
45	0.0735
45	0.0734
45	0.0733
45	0.0733
45	0.0732
45	0.0732
45	0.0732
45	0.0732
45	0.0731
45	0.0731
45	0.073
45	0.0731
45	0.0731
45	0.073
45	0.073
45	0.073
45	0.073
45	0.073
45	0.073
45	0.073
45	0.0729
45	0.0728
45	0.0728
45	0.0728
45	0.0728
45	0.0727
45	0.0728
45	0.0728
45	0.0727
45	0.0727
45	0.0727
45	0.0727
45	0.0727
45	0.0726
45	0.0726
45	0.0726
45	0.0726
45	0.0726
45	0.0726
45	0.0725
45	0.0725
45	0.0725
45	0.0724
45	0.0724
45	0.0724
45	0.0724
45	0.0723
45	0.0723
45	0.0723
45	0.0723
45	0.0723
45	0.0722
45	0.0722
45	0.0721
45	0.0721
45	0.0721
45	0.0721
45	0.0721
45	0.0722
45	0.0721
45	0.072
45	0.072
45	0.072
45	0.072
45	0.0719
45	0.0719
45	0.0718
45	0.0718
45	0.0719
45	0.0718
45	0.0718
45	0.0718
45	0.0717
45	0.0717
45	0.0717
45	0.0717
45	0.0717
45	0.0716
45	0.0716
45	0.0715
45	0.0715
45	0.0715
45	0.0714
45	0.0714
45	0.0714
45	0.0713
45	0.0713
45	0.0713
45	0.0713
45	0.0712
45	0.0712
45	0.0712
45	0.0711
45	0.0711
45	0.0711
45	0.0711
45	0.071
45	0.071
45	0.071
45	0.071
45	0.071
45	0.071
45	0.0709
45	0.0709
45	0.0708
45	0.0708
46	0.0708
46	0.0708
46	0.0708
46	0.0707
46	0.0707
46	0.0706
46	0.0706
46	0.0706
46	0.0705
46	0.0706
46	0.0705
46	0.0704
46	0.0703
46	0.0703
46	0.0702
46	0.0702
46	0.0702
46	0.0701
46	0.0701
46	0.07
46	0.07
46	0.07
46	0.0699
46	0.0699
46	0.0699
46	0.0698
46	0.0698
46	0.0699
46	0.0698
46	0.0697
46	0.0697
46	0.0696
46	0.0696
46	0.0695
46	0.0695
46	0.0696
46	0.0695
46	0.0695
46	0.0694
46	0.0694
46	0.0693
46	0.0693
46	0.0693
46	0.0693
46	0.0692
46	0.0692
46	0.0691
46	0.069
46	0.069
46	0.0689
46	0.0689
46	0.0688
46	0.0688
46	0.0687
46	0.0687
46	0.0687
46	0.0686
46	0.0686
46	0.0685
46	0.0685
46	0.0684
46	0.0684
46	0.0684
46	0.0684
46	0.0683
46	0.0683
46	0.0683
46	0.0683
46	0.0682
46	0.0681
46	0.0681
46	0.068
46	0.068
46	0.0679
46	0.0679
46	0.0678
46	0.0678
46	0.0678
46	0.0678
46	0.0678
46	0.0677
46	0.0677
46	0.0677
46	0.0676
46	0.0676
46	0.0677
46	0.0676
46	0.0674
46	0.0674
46	0.0674
46	0.0673
46	0.0673
46	0.0673
46	0.0673
46	0.0672
46	0.0671
46	0.0671
46	0.0671
46	0.067
46	0.067
46	0.067
46	0.0669
46	0.0668
46	0.0668
46	0.0667
46	0.0667
47	0.0666
47	0.0666
47	0.0666
47	0.0665
47	0.0665
47	0.0664
47	0.0664
47	0.0664
47	0.0663
47	0.0664
47	0.0664
47	0.0662
47	0.0662
47	0.0662
47	0.0661
47	0.0661
47	0.0661
47	0.066
47	0.0661
47	0.066
47	0.0659
47	0.0659
47	0.0658
47	0.0658
47	0.0657
47	0.0657
47	0.0656
47	0.0656
[truncated: 90,313 more rows]
