# Supplementary material for: Constructing multiple active sites in iron oxide catalysts for improving carbonylation reactions
Source: Nat Commun. 2023 Aug 17;14:4973. doi: 10.1038/s41467-023-40640-z (PMC10435489; doi:10.1038/s41467-023-40640-z)
Supplement: Supplementary file 3 — Source Data [file 41467_2023_40640_MOESM3_ESM.zip › H2-TPR/Fe2O3.txt]

31	0.0021
31	0.0021
31	0.0021
31	0.0021
31	0.0021
31	0.0022
31	0.0023
31	0.0023
31	0.0023
31	0.0023
31	0.0023
31	0.0024
31	0.0025
31	0.0024
31	0.0024
31	0.0024
31	0.0024
32	0.0024
32	0.0024
32	0.0025
32	0.0026
32	0.0026
32	0.0025
32	0.0025
32	0.0025
31	0.0024
31	0.0025
31	0.0025
31	0.0026
31	0.0026
31	0.0025
31	0.0025
31	0.0025
31	0.0025
31	0.0026
31	0.0027
31	0.0027
31	0.0027
31	0.0026
31	0.0025
31	0.0025
31	0.0025
31	0.0025
31	0.0025
31	0.0025
31	0.0025
31	0.0025
31	0.0025
31	0.0025
31	0.0025
31	0.0025
31	0.0025
31	0.0025
31	0.0024
31	0.0024
31	0.0024
31	0.0024
31	0.0023
31	0.0023
31	0.0023
31	0.0024
31	0.0024
31	0.0024
31	0.0024
31	0.0023
31	0.0023
31	0.0022
31	0.0023
31	0.0023
31	0.0022
31	0.0022
31	0.0022
31	0.0022
31	0.0022
31	0.0022
31	0.0022
31	0.0022
31	0.0023
31	0.0022
31	0.0021
31	0.0021
31	0.002
31	0.002
31	0.002
31	0.0021
31	0.0021
31	0.002
31	0.0019
31	0.0019
31	0.0019
31	0.0018
31	0.0018
31	0.002
31	0.002
31	0.0018
31	0.0018
31	0.0018
31	0.0018
31	0.0018
31	0.0017
31	0.0017
31	0.0017
31	0.0017
31	0.0017
31	0.0017
31	0.0017
31	0.0017
31	0.0017
31	0.0017
31	0.0016
31	0.0016
31	0.0016
31	0.0016
31	0.0016
31	0.0016
31	0.0016
31	0.0016
31	0.0016
31	0.0016
31	0.0016
31	0.0016
31	0.0015
31	0.0015
31	0.0015
31	0.0015
31	0.0015
31	0.0015
31	0.0015
31	0.0015
31	0.0015
31	0.0015
31	0.0015
31	0.0015
31	0.0016
31	0.0016
31	0.0016
31	0.0014
31	0.0014
31	0.0014
31	0.0014
31	0.0014
31	0.0015
31	0.0015
31	0.0014
31	0.0014
31	0.0013
31	0.0013
31	0.0013
31	0.0013
31	0.0014
31	0.0013
31	0.0012
31	0.0011
31	0.0011
31	0.0011
31	0.001
31	0.001
31	9E-4
31	8E-4
31	9E-4
31	9E-4
31	9E-4
31	9E-4
31	9E-4
31	9E-4
31	8E-4
31	7E-4
31	7E-4
31	8E-4
31	8E-4
31	8E-4
31	7E-4
31	7E-4
31	6E-4
31	5E-4
31	6E-4
31	6E-4
31	7E-4
31	6E-4
31	6E-4
31	6E-4
31	4E-4
31	4E-4
31	3E-4
31	4E-4
31	5E-4
31	5E-4
31	4E-4
31	4E-4
31	4E-4
31	3E-4
31	2E-4
31	2E-4
31	2E-4
31	2E-4
31	2E-4
31	2E-4
31	2E-4
31	1E-4
31	1E-4
31	1E-4
31	2E-4
31	2E-4
31	2E-4
31	2E-4
31	1E-4
31	1E-4
31	0
31	1E-4
31	1E-4
31	1E-4
31	1E-4
31	0
31	0
31	-1E-4
31	-2E-4
31	-2E-4
31	-2E-4
31	-2E-4
31	-2E-4
31	-2E-4
31	-3E-4
31	-4E-4
31	-6E-4
31	-6E-4
31	-5E-4
31	-5E-4
31	-5E-4
31	-5E-4
31	-5E-4
32	-6E-4
32	-8E-4
32	-7E-4
32	-7E-4
32	-7E-4
32	-7E-4
32	-8E-4
32	-8E-4
31	-9E-4
31	-0.001
31	-9E-4
31	-9E-4
31	-0.001
31	-0.001
31	-0.001
31	-0.001
31	-0.0011
31	-0.0011
31	-0.0011
31	-0.0012
31	-0.0012
31	-0.0012
31	-0.0012
32	-0.0013
32	-0.0013
32	-0.0013
32	-0.0013
32	-0.0014
32	-0.0014
32	-0.0014
32	-0.0014
32	-0.0015
32	-0.0014
32	-0.0015
32	-0.0015
32	-0.0016
32	-0.0016
32	-0.0016
32	-0.0017
32	-0.0017
32	-0.0018
32	-0.0019
32	-0.0018
32	-0.0018
32	-0.0019
32	-0.0019
32	-0.0019
32	-0.002
32	-0.002
32	-0.0021
32	-0.0021
32	-0.0021
32	-0.0021
32	-0.0021
32	-0.0022
32	-0.0022
32	-0.0023
32	-0.0023
32	-0.0023
32	-0.0023
32	-0.0024
32	-0.0024
32	-0.0024
32	-0.0025
32	-0.0025
32	-0.0025
32	-0.0026
32	-0.0026
32	-0.0026
32	-0.0027
32	-0.0027
32	-0.0028
32	-0.0027
32	-0.0027
32	-0.0029
32	-0.0029
32	-0.0029
32	-0.003
32	-0.003
32	-0.003
32	-0.003
32	-0.0029
32	-0.0031
32	-0.0031
32	-0.0031
32	-0.0031
32	-0.0032
32	-0.0032
32	-0.0031
32	-0.0032
32	-0.0033
32	-0.0034
32	-0.0034
32	-0.0034
32	-0.0035
32	-0.0035
32	-0.0035
32	-0.0035
32	-0.0036
32	-0.0036
32	-0.0036
32	-0.0036
32	-0.0036
32	-0.0037
32	-0.0037
32	-0.0038
32	-0.0038
32	-0.0039
32	-0.0039
32	-0.0039
32	-0.004
32	-0.004
32	-0.0041
32	-0.0041
32	-0.0041
32	-0.0041
32	-0.0041
32	-0.0041
32	-0.0042
32	-0.0042
32	-0.0041
32	-0.0041
32	-0.0041
32	-0.0042
32	-0.0042
32	-0.0042
32	-0.0043
32	-0.0043
32	-0.0042
32	-0.0042
32	-0.0043
32	-0.0044
32	-0.0045
32	-0.0045
32	-0.0045
32	-0.0045
32	-0.0045
32	-0.0045
32	-0.0046
32	-0.0046
32	-0.0047
32	-0.0047
32	-0.0048
32	-0.0048
32	-0.0047
32	-0.0047
32	-0.0048
32	-0.0049
32	-0.005
32	-0.005
32	-0.0051
32	-0.0051
32	-0.0051
32	-0.0051
32	-0.0051
32	-0.0052
32	-0.0053
32	-0.0053
32	-0.0054
32	-0.0054
32	-0.0054
32	-0.0053
32	-0.0054
32	-0.0054
32	-0.0056
32	-0.0056
32	-0.0056
32	-0.0057
32	-0.0057
32	-0.0056
32	-0.0056
32	-0.0057
32	-0.0059
32	-0.0059
32	-0.006
32	-0.006
32	-0.006
32	-0.006
32	-0.006
32	-0.0061
32	-0.0062
32	-0.0062
32	-0.0062
32	-0.0063
32	-0.0063
32	-0.0063
32	-0.0063
32	-0.0063
32	-0.0064
32	-0.0065
32	-0.0065
32	-0.0066
32	-0.0066
32	-0.0066
32	-0.0065
32	-0.0066
32	-0.0066
32	-0.0067
32	-0.0068
32	-0.0068
32	-0.0069
32	-0.0068
32	-0.0069
32	-0.0069
32	-0.007
32	-0.0071
33	-0.0072
33	-0.0072
33	-0.0072
33	-0.0073
33	-0.0072
33	-0.0072
33	-0.0073
33	-0.0074
33	-0.0074
33	-0.0075
33	-0.0075
33	-0.0076
33	-0.0076
33	-0.0075
33	-0.0076
33	-0.0077
33	-0.0077
33	-0.0077
33	-0.0078
33	-0.0077
33	-0.0077
33	-0.0076
33	-0.0077
33	-0.0077
33	-0.0078
33	-0.0078
33	-0.0078
33	-0.0078
33	-0.0078
33	-0.0078
33	-0.0079
33	-0.008
33	-0.0081
33	-0.0081
33	-0.0081
33	-0.0082
33	-0.0081
33	-0.0081
33	-0.0081
33	-0.0081
33	-0.0083
33	-0.0084
33	-0.0084
33	-0.0084
33	-0.0084
33	-0.0084
33	-0.0084
33	-0.0084
33	-0.0085
33	-0.0086
33	-0.0086
33	-0.0087
33	-0.0087
33	-0.0086
33	-0.0086
33	-0.0087
33	-0.0089
33	-0.0089
33	-0.009
33	-0.009
33	-0.0091
33	-0.0091
33	-0.0091
33	-0.0091
33	-0.0091
33	-0.0093
33	-0.0093
33	-0.0094
33	-0.0094
33	-0.0094
33	-0.0095
33	-0.0095
33	-0.0095
33	-0.0096
33	-0.0097
33	-0.0097
33	-0.0098
33	-0.0098
33	-0.0098
33	-0.0098
33	-0.0098
33	-0.01
33	-0.01
33	-0.0101
33	-0.0102
33	-0.0102
33	-0.0102
33	-0.0102
33	-0.0103
33	-0.0104
33	-0.0104
33	-0.0104
33	-0.0105
33	-0.0105
33	-0.0105
33	-0.0104
33	-0.0104
33	-0.0105
33	-0.0107
33	-0.0107
33	-0.0108
33	-0.0108
33	-0.0107
33	-0.0107
33	-0.0107
33	-0.0109
33	-0.011
33	-0.011
34	-0.011
34	-0.0111
34	-0.011
34	-0.0109
34	-0.0111
34	-0.0111
34	-0.0112
34	-0.0112
34	-0.0112
34	-0.0112
34	-0.0113
34	-0.0113
34	-0.0114
34	-0.0114
34	-0.0114
34	-0.0114
34	-0.0114
34	-0.0114
34	-0.0115
34	-0.0115
34	-0.0116
34	-0.0116
34	-0.0116
34	-0.0116
34	-0.0116
34	-0.0117
34	-0.0117
34	-0.0118
34	-0.0118
34	-0.0118
34	-0.0118
34	-0.0118
34	-0.0118
34	-0.0119
34	-0.012
34	-0.012
34	-0.0119
34	-0.0119
34	-0.012
34	-0.012
34	-0.012
34	-0.012
34	-0.012
34	-0.0121
34	-0.0121
34	-0.0121
34	-0.0121
34	-0.0122
34	-0.0122
34	-0.0122
34	-0.0122
34	-0.0123
34	-0.0123
34	-0.0123
34	-0.0123
34	-0.0123
34	-0.0123
34	-0.0123
34	-0.0123
34	-0.0123
34	-0.0124
34	-0.0124
34	-0.0124
34	-0.0124
34	-0.0124
34	-0.0125
34	-0.0126
34	-0.0126
34	-0.0125
34	-0.0126
34	-0.0126
34	-0.0126
34	-0.0126
34	-0.0126
34	-0.0127
34	-0.0128
34	-0.0128
34	-0.0128
34	-0.0128
34	-0.0129
34	-0.0129
35	-0.0129
35	-0.013
35	-0.013
35	-0.0131
35	-0.0131
35	-0.0131
35	-0.0131
35	-0.0132
35	-0.0132
35	-0.0133
35	-0.0132
35	-0.0132
35	-0.0133
35	-0.0133
35	-0.0133
35	-0.0133
35	-0.0133
35	-0.0133
35	-0.0133
35	-0.0134
35	-0.0134
35	-0.0135
35	-0.0135
35	-0.0135
35	-0.0135
35	-0.0135
35	-0.0135
35	-0.0135
35	-0.0136
35	-0.0136
35	-0.0136
35	-0.0136
35	-0.0136
35	-0.0136
35	-0.0136
35	-0.0137
35	-0.0137
35	-0.0137
35	-0.0138
35	-0.0138
35	-0.0138
35	-0.0139
35	-0.014
35	-0.0141
35	-0.014
35	-0.014
35	-0.014
35	-0.0141
35	-0.0142
35	-0.0142
35	-0.0143
35	-0.0143
35	-0.0143
35	-0.0142
35	-0.0142
35	-0.0143
35	-0.0144
35	-0.0145
35	-0.0145
35	-0.0144
35	-0.0144
35	-0.0144
35	-0.0144
35	-0.0145
35	-0.0146
35	-0.0146
35	-0.0146
35	-0.0146
35	-0.0146
35	-0.0146
35	-0.0146
35	-0.0146
35	-0.0146
35	-0.0147
35	-0.0148
35	-0.0148
35	-0.0148
35	-0.0148
35	-0.0148
35	-0.0148
35	-0.0149
35	-0.015
35	-0.015
35	-0.015
35	-0.0149
35	-0.0149
35	-0.0149
35	-0.015
35	-0.015
35	-0.0151
36	-0.0152
36	-0.0152
36	-0.0151
36	-0.0151
36	-0.0151
36	-0.0152
36	-0.0153
36	-0.0154
36	-0.0154
36	-0.0154
36	-0.0154
36	-0.0154
36	-0.0153
36	-0.0154
36	-0.0155
36	-0.0156
36	-0.0156
36	-0.0156
36	-0.0157
36	-0.0156
36	-0.0156
36	-0.0157
36	-0.0158
36	-0.0158
36	-0.0159
36	-0.0159
36	-0.0159
36	-0.0159
36	-0.0159
36	-0.016
36	-0.016
36	-0.0161
36	-0.0161
36	-0.0161
36	-0.0162
36	-0.0161
36	-0.0161
36	-0.0161
36	-0.0162
36	-0.0163
36	-0.0163
36	-0.0163
36	-0.0163
36	-0.0162
36	-0.0162
36	-0.0162
36	-0.0163
36	-0.0164
36	-0.0164
36	-0.0164
36	-0.0164
36	-0.0163
36	-0.0164
36	-0.0164
36	-0.0166
36	-0.0166
36	-0.0167
36	-0.0167
36	-0.0166
36	-0.0166
36	-0.0167
36	-0.0167
36	-0.0168
36	-0.0168
36	-0.0169
36	-0.0169
36	-0.0169
36	-0.0169
36	-0.0169
36	-0.0169
36	-0.017
36	-0.0171
36	-0.0171
36	-0.0171
36	-0.0171
36	-0.0171
36	-0.0171
36	-0.0171
36	-0.0172
36	-0.0172
36	-0.0172
36	-0.0173
36	-0.0173
36	-0.0173
36	-0.0173
36	-0.0173
36	-0.0173
36	-0.0174
36	-0.0174
36	-0.0174
37	-0.0174
37	-0.0174
37	-0.0174
37	-0.0175
37	-0.0175
37	-0.0176
37	-0.0177
37	-0.0177
37	-0.0177
37	-0.0177
37	-0.0177
37	-0.0177
37	-0.0178
37	-0.0179
37	-0.018
37	-0.018
37	-0.018
37	-0.018
37	-0.018
37	-0.018
37	-0.0181
37	-0.0182
37	-0.0183
37	-0.0183
37	-0.0183
37	-0.0182
37	-0.0183
37	-0.0183
37	-0.0184
37	-0.0185
37	-0.0186
37	-0.0186
37	-0.0187
37	-0.0187
37	-0.0187
37	-0.0186
37	-0.0187
37	-0.0188
37	-0.0188
37	-0.0188
37	-0.0189
37	-0.0188
37	-0.0188
37	-0.0189
37	-0.0189
37	-0.019
37	-0.019
37	-0.019
37	-0.0191
37	-0.019
37	-0.0191
37	-0.0191
37	-0.0192
37	-0.0192
37	-0.0193
37	-0.0193
37	-0.0193
37	-0.0192
37	-0.0193
37	-0.0193
37	-0.0194
37	-0.0195
37	-0.0196
37	-0.0196
37	-0.0196
37	-0.0195
37	-0.0195
37	-0.0195
37	-0.0195
37	-0.0197
37	-0.0197
37	-0.0196
37	-0.0196
37	-0.0196
37	-0.0196
37	-0.0196
37	-0.0197
38	-0.0199
38	-0.0199
38	-0.0199
38	-0.0198
38	-0.0198
38	-0.0199
38	-0.0199
38	-0.02
38	-0.0201
38	-0.0201
38	-0.0201
38	-0.0201
38	-0.0201
38	-0.0201
38	-0.0201
38	-0.0202
38	-0.0203
38	-0.0204
38	-0.0204
38	-0.0204
38	-0.0204
38	-0.0203
38	-0.0203
38	-0.0204
38	-0.0205
38	-0.0205
38	-0.0205
38	-0.0206
38	-0.0206
38	-0.0205
38	-0.0205
38	-0.0206
38	-0.0207
38	-0.0207
38	-0.0208
38	-0.0208
38	-0.0208
38	-0.0207
38	-0.0207
38	-0.0207
38	-0.0208
38	-0.0209
38	-0.021
38	-0.021
38	-0.021
38	-0.0209
38	-0.0209
38	-0.021
38	-0.0211
38	-0.0212
38	-0.0212
38	-0.0212
38	-0.0211
38	-0.021
38	-0.0211
38	-0.0211
38	-0.0212
38	-0.0212
38	-0.0213
38	-0.0213
38	-0.0212
38	-0.0212
38	-0.0212
38	-0.0213
38	-0.0214
38	-0.0214
38	-0.0215
38	-0.0215
38	-0.0215
38	-0.0215
38	-0.0215
38	-0.0216
38	-0.0216
38	-0.0217
38	-0.0217
38	-0.0217
38	-0.0217
38	-0.0218
38	-0.0218
38	-0.0218
38	-0.0218
38	-0.0218
38	-0.0219
38	-0.0219
38	-0.0219
38	-0.0219
38	-0.0219
38	-0.0219
38	-0.022
38	-0.022
38	-0.022
38	-0.0221
38	-0.0221
38	-0.0221
38	-0.022
38	-0.022
38	-0.0221
38	-0.0221
38	-0.0223
38	-0.0223
39	-0.0224
39	-0.0224
39	-0.0224
39	-0.0223
39	-0.0223
39	-0.0223
39	-0.0224
39	-0.0225
39	-0.0226
39	-0.0226
39	-0.0226
39	-0.0225
39	-0.0226
39	-0.0226
39	-0.0226
39	-0.0227
39	-0.0228
39	-0.0229
39	-0.0228
39	-0.0228
39	-0.0228
39	-0.0229
39	-0.0229
39	-0.023
39	-0.0231
39	-0.0231
39	-0.0231
39	-0.0231
39	-0.023
39	-0.023
39	-0.023
39	-0.0231
39	-0.0232
39	-0.0233
39	-0.0233
39	-0.0232
39	-0.0232
39	-0.0232
39	-0.0233
39	-0.0234
39	-0.0235
39	-0.0235
39	-0.0235
39	-0.0234
39	-0.0235
39	-0.0235
39	-0.0235
39	-0.0236
39	-0.0238
39	-0.0238
39	-0.0238
39	-0.0237
39	-0.0237
39	-0.0237
39	-0.0238
39	-0.0239
39	-0.024
39	-0.0241
39	-0.0241
39	-0.024
39	-0.024
39	-0.0241
39	-0.0241
39	-0.0241
39	-0.0242
39	-0.0243
39	-0.0243
39	-0.0242
39	-0.0242
39	-0.0242
39	-0.0243
39	-0.0244
39	-0.0245
39	-0.0245
39	-0.0245
39	-0.0244
39	-0.0244
39	-0.0244
39	-0.0245
39	-0.0246
39	-0.0246
39	-0.0246
39	-0.0247
39	-0.0247
39	-0.0247
39	-0.0246
39	-0.0247
39	-0.0248
39	-0.0248
39	-0.0249
40	-0.0249
40	-0.0249
40	-0.0249
40	-0.0248
40	-0.0249
40	-0.025
40	-0.0251
40	-0.0251
40	-0.0251
40	-0.0251
40	-0.0251
40	-0.0251
40	-0.0252
40	-0.0252
40	-0.0253
40	-0.0253
40	-0.0253
40	-0.0253
40	-0.0252
40	-0.0252
40	-0.0253
40	-0.0253
40	-0.0253
40	-0.0254
40	-0.0254
40	-0.0254
40	-0.0253
40	-0.0253
40	-0.0253
40	-0.0254
40	-0.0255
40	-0.0255
40	-0.0255
40	-0.0254
40	-0.0254
40	-0.0255
40	-0.0255
40	-0.0256
40	-0.0257
40	-0.0256
40	-0.0256
40	-0.0255
40	-0.0256
40	-0.0256
40	-0.0256
40	-0.0257
40	-0.0258
40	-0.0258
40	-0.0258
40	-0.0258
40	-0.0257
40	-0.0256
40	-0.0256
40	-0.0257
40	-0.0258
40	-0.0259
40	-0.0259
40	-0.0258
40	-0.0258
40	-0.0258
40	-0.0258
40	-0.026
40	-0.026
40	-0.0261
40	-0.0261
40	-0.026
40	-0.026
40	-0.026
40	-0.0261
40	-0.0262
40	-0.0262
40	-0.0262
40	-0.0262
40	-0.0262
40	-0.0262
40	-0.0262
40	-0.0262
40	-0.0262
40	-0.0262
40	-0.0262
40	-0.0262
40	-0.0262
40	-0.0263
40	-0.0263
40	-0.0263
40	-0.0263
40	-0.0264
40	-0.0264
40	-0.0264
40	-0.0264
40	-0.0264
40	-0.0264
40	-0.0264
40	-0.0265
40	-0.0266
40	-0.0266
40	-0.0266
40	-0.0266
40	-0.0266
40	-0.0266
40	-0.0267
40	-0.0267
40	-0.0267
40	-0.0269
40	-0.0269
40	-0.0269
40	-0.0268
40	-0.0269
40	-0.0269
40	-0.0269
41	-0.0269
41	-0.027
41	-0.027
41	-0.027
41	-0.027
41	-0.027
41	-0.027
41	-0.027
41	-0.0271
41	-0.0272
41	-0.0272
41	-0.0271
41	-0.0271
41	-0.0272
41	-0.0272
41	-0.0272
41	-0.0273
41	-0.0273
41	-0.0273
41	-0.0273
41	-0.0273
41	-0.0273
41	-0.0273
41	-0.0274
41	-0.0274
41	-0.0274
41	-0.0274
41	-0.0275
41	-0.0275
41	-0.0275
41	-0.0276
41	-0.0276
41	-0.0276
41	-0.0276
41	-0.0275
41	-0.0275
41	-0.0276
41	-0.0276
41	-0.0276
41	-0.0277
41	-0.0277
41	-0.0278
41	-0.0278
41	-0.0278
41	-0.0278
41	-0.0278
41	-0.0279
41	-0.0279
41	-0.028
41	-0.0281
41	-0.0281
41	-0.0281
41	-0.0281
41	-0.0279
41	-0.0279
41	-0.028
41	-0.0281
41	-0.0281
41	-0.0282
41	-0.0282
41	-0.0282
41	-0.0281
41	-0.0281
41	-0.0282
41	-0.0282
41	-0.0284
41	-0.0284
41	-0.0284
41	-0.0284
41	-0.0284
41	-0.0284
41	-0.0285
41	-0.0285
41	-0.0286
41	-0.0287
41	-0.0287
41	-0.0287
41	-0.0286
41	-0.0286
41	-0.0287
41	-0.0287
41	-0.0288
41	-0.0289
41	-0.029
41	-0.029
41	-0.0289
41	-0.0289
41	-0.0289
41	-0.029
41	-0.0291
41	-0.0292
41	-0.0292
41	-0.0292
41	-0.0291
41	-0.0291
41	-0.0292
41	-0.0292
41	-0.0293
41	-0.0294
41	-0.0294
41	-0.0294
41	-0.0294
41	-0.0294
41	-0.0294
41	-0.0295
41	-0.0295
41	-0.0297
42	-0.0297
42	-0.0298
42	-0.0298
42	-0.0298
42	-0.0298
42	-0.0298
42	-0.0298
42	-0.03
42	-0.0301
42	-0.0301
42	-0.0301
42	-0.0302
42	-0.0302
42	-0.0301
42	-0.0302
42	-0.0303
42	-0.0304
42	-0.0304
42	-0.0304
42	-0.0305
42	-0.0305
42	-0.0304
42	-0.0305
42	-0.0306
42	-0.0307
42	-0.0307
42	-0.0307
42	-0.0307
42	-0.0307
42	-0.0307
42	-0.0306
42	-0.0306
42	-0.0307
42	-0.0308
42	-0.0308
42	-0.0309
42	-0.0309
42	-0.0308
42	-0.0308
42	-0.0309
42	-0.0309
42	-0.031
42	-0.0311
42	-0.0311
42	-0.0311
42	-0.031
42	-0.031
42	-0.0311
42	-0.0312
42	-0.0313
42	-0.0313
42	-0.0313
42	-0.0313
42	-0.0312
42	-0.0312
42	-0.0313
42	-0.0314
42	-0.0314
42	-0.0314
42	-0.0315
42	-0.0315
42	-0.0315
42	-0.0316
42	-0.0317
42	-0.0317
42	-0.0317
42	-0.0318
42	-0.0318
42	-0.0318
42	-0.0318
42	-0.0318
42	-0.0319
42	-0.0319
42	-0.0319
42	-0.0319
42	-0.032
42	-0.032
42	-0.032
42	-0.0321
42	-0.0321
42	-0.0322
42	-0.0322
42	-0.0323
42	-0.0323
42	-0.0323
42	-0.0323
42	-0.0322
42	-0.0323
42	-0.0323
42	-0.0324
42	-0.0325
42	-0.0325
42	-0.0325
42	-0.0325
42	-0.0325
42	-0.0325
42	-0.0326
42	-0.0327
42	-0.0328
42	-0.0328
42	-0.0328
42	-0.0327
42	-0.0327
42	-0.0327
42	-0.0328
42	-0.033
43	-0.033
43	-0.033
43	-0.033
43	-0.033
43	-0.033
43	-0.0331
43	-0.0332
43	-0.0333
43	-0.0333
43	-0.0333
43	-0.0334
43	-0.0333
43	-0.0333
43	-0.0333
43	-0.0334
43	-0.0335
43	-0.0335
43	-0.0335
43	-0.0335
43	-0.0335
43	-0.0334
43	-0.0335
43	-0.0336
43	-0.0337
43	-0.0337
43	-0.0338
43	-0.0338
43	-0.0337
43	-0.0337
43	-0.0338
43	-0.0338
43	-0.0338
43	-0.0339
43	-0.0339
43	-0.0338
43	-0.0338
43	-0.0338
43	-0.0338
43	-0.034
43	-0.034
43	-0.0341
43	-0.0341
43	-0.034
43	-0.0341
43	-0.0341
43	-0.0341
43	-0.0342
43	-0.0343
43	-0.0344
43	-0.0343
43	-0.0342
43	-0.0342
43	-0.0343
43	-0.0343
43	-0.0344
43	-0.0345
43	-0.0346
43	-0.0346
43	-0.0345
43	-0.0345
43	-0.0346
43	-0.0346
43	-0.0347
43	-0.0348
43	-0.0348
43	-0.0348
43	-0.0347
43	-0.0347
43	-0.0347
43	-0.0347
43	-0.0348
43	-0.0349
43	-0.035
43	-0.035
43	-0.0349
43	-0.0349
43	-0.0349
43	-0.035
43	-0.0351
43	-0.0352
43	-0.0352
43	-0.0352
43	-0.0352
43	-0.0351
43	-0.0352
43	-0.0352
43	-0.0353
43	-0.0355
43	-0.0355
43	-0.0355
43	-0.0355
43	-0.0355
43	-0.0355
43	-0.0355
43	-0.0355
44	-0.0356
44	-0.0357
44	-0.0357
44	-0.0357
44	-0.0357
44	-0.0358
44	-0.0358
44	-0.0358
44	-0.0359
44	-0.036
44	-0.0361
44	-0.036
44	-0.036
44	-0.036
44	-0.0361
44	-0.0361
44	-0.0362
44	-0.0363
44	-0.0364
44	-0.0364
44	-0.0363
44	-0.0363
44	-0.0364
44	-0.0364
44	-0.0364
44	-0.0365
44	-0.0366
44	-0.0367
44	-0.0367
44	-0.0367
44	-0.0366
44	-0.0366
44	-0.0367
44	-0.0369
44	-0.0369
44	-0.0369
44	-0.037
44	-0.037
44	-0.0369
44	-0.0369
44	-0.0369
44	-0.037
44	-0.0371
44	-0.0371
44	-0.0371
44	-0.0371
44	-0.0371
44	-0.0371
44	-0.0372
44	-0.0372
44	-0.0373
44	-0.0373
44	-0.0373
44	-0.0374
44	-0.0373
44	-0.0373
44	-0.0373
44	-0.0374
44	-0.0375
44	-0.0375
44	-0.0375
44	-0.0375
44	-0.0375
44	-0.0374
44	-0.0375
44	-0.0377
44	-0.0378
44	-0.0378
44	-0.0378
44	-0.0377
44	-0.0377
44	-0.0377
44	-0.0379
44	-0.0379
44	-0.038
44	-0.038
44	-0.038
44	-0.0379
44	-0.0379
44	-0.038
44	-0.0381
44	-0.0382
44	-0.0382
44	-0.0383
44	-0.0383
44	-0.0383
44	-0.0383
44	-0.0383
44	-0.0384
44	-0.0385
44	-0.0385
45	-0.0385
45	-0.0385
45	-0.0385
45	-0.0384
45	-0.0384
45	-0.0384
45	-0.0385
45	-0.0386
45	-0.0386
45	-0.0386
45	-0.0386
45	-0.0385
45	-0.0385
45	-0.0386
45	-0.0387
45	-0.0387
45	-0.0387
45	-0.0388
45	-0.0388
45	-0.0387
45	-0.0387
45	-0.0388
45	-0.0388
45	-0.0388
45	-0.0389
45	-0.0389
45	-0.0389
45	-0.0389
45	-0.0389
45	-0.039
45	-0.039
45	-0.039
45	-0.039
45	-0.0391
45	-0.0391
45	-0.0392
45	-0.0392
45	-0.0393
45	-0.0393
45	-0.0393
45	-0.0394
45	-0.0394
45	-0.0394
45	-0.0394
45	-0.0395
45	-0.0395
45	-0.0395
45	-0.0396
45	-0.0396
45	-0.0398
45	-0.0398
45	-0.0398
45	-0.0397
45	-0.0397
45	-0.0397
45	-0.0398
45	-0.0398
45	-0.0399
45	-0.04
45	-0.04
45	-0.0399
45	-0.0399
45	-0.0399
45	-0.0399
45	-0.04
45	-0.0401
45	-0.0402
45	-0.0401
45	-0.0401
45	-0.0401
45	-0.0401
45	-0.0401
45	-0.0402
45	-0.0403
45	-0.0403
45	-0.0402
45	-0.0402
45	-0.0402
45	-0.0402
45	-0.0402
45	-0.0403
45	-0.0404
45	-0.0404
45	-0.0404
45	-0.0404
45	-0.0404
45	-0.0404
45	-0.0404
46	-0.0405
46	-0.0405
46	-0.0405
46	-0.0405
46	-0.0405
46	-0.0405
46	-0.0405
46	-0.0405
46	-0.0405
46	-0.0405
46	-0.0405
46	-0.0405
46	-0.0405
46	-0.0405
46	-0.0406
46	-0.0406
46	-0.0406
46	-0.0408
46	-0.0408
46	-0.0407
46	-0.0407
46	-0.0407
46	-0.0407
46	-0.0407
46	-0.0408
46	-0.0409
46	-0.0408
46	-0.0408
46	-0.0408
46	-0.0408
46	-0.0408
46	-0.0408
46	-0.0409
46	-0.041
46	-0.0409
46	-0.0409
46	-0.0409
46	-0.0409
46	-0.0409
46	-0.0409
46	-0.041
46	-0.041
46	-0.041
46	-0.041
46	-0.041
46	-0.0411
46	-0.0411
46	-0.0411
46	-0.0411
46	-0.0411
46	-0.0411
46	-0.0411
46	-0.0412
46	-0.0412
46	-0.0412
46	-0.0413
46	-0.0413
46	-0.0412
46	-0.0413
46	-0.0413
46	-0.0414
46	-0.0414
46	-0.0414
46	-0.0414
46	-0.0414
46	-0.0414
46	-0.0414
46	-0.0415
46	-0.0415
46	-0.0415
46	-0.0415
46	-0.0415
46	-0.0416
46	-0.0417
46	-0.0417
46	-0.0416
46	-0.0416
46	-0.0416
46	-0.0417
46	-0.0417
46	-0.0417
46	-0.0418
46	-0.0418
46	-0.0418
46	-0.0418
46	-0.0418
46	-0.0418
46	-0.0418
46	-0.0419
46	-0.042
46	-0.042
46	-0.0419
46	-0.0419
46	-0.0419
46	-0.0419
46	-0.0419
46	-0.042
47	-0.0421
47	-0.0421
47	-0.0421
47	-0.042
47	-0.042
47	-0.042
47	-0.042
47	-0.0421
47	-0.0421
47	-0.0421
47	-0.0421
47	-0.0421
47	-0.0421
47	-0.0421
47	-0.0422
47	-0.0422
47	-0.0422
47	-0.0422
47	-0.0423
47	-0.0422
47	-0.0422
47	-0.0422
47	-0.0423
47	-0.0423
47	-0.0423
47	-0.0423
47	-0.0423
47	-0.0423
47	-0.0423
47	-0.0423
47	-0.0424
47	-0.0424
47	-0.0424
47	-0.0424
47	-0.0425
47	-0.0425
47	-0.0424
47	-0.0423
47	-0.0423
47	-0.0423
47	-0.0423
47	-0.0424
47	-0.0425
47	-0.0425
47	-0.0424
47	-0.0424
47	-0.0423
47	-0.0423
47	-0.0423
47	-0.0424
47	-0.0425
47	-0.0425
47	-0.0425
47	-0.0424
47	-0.0424
47	-0.0424
47	-0.0424
47	-0.0425
47	-0.0426
47	-0.0426
47	-0.0425
47	-0.0424
47	-0.0424
47	-0.0424
47	-0.0424
47	-0.0424
47	-0.0425
47	-0.0425
47	-0.0425
47	-0.0425
47	-0.0425
47	-0.0425
47	-0.0425
47	-0.0425
47	-0.0425
47	-0.0426
47	-0.0427
47	-0.0427
47	-0.0427
47	-0.0427
47	-0.0427
47	-0.0427
47	-0.0428
47	-0.0428
47	-0.0428
47	-0.0428
47	-0.0428
47	-0.0428
47	-0.0428
47	-0.0428
47	-0.0429
47	-0.0429
47	-0.0429
47	-0.0429
47	-0.0429
47	-0.0429
47	-0.0429
47	-0.043
47	-0.0431
47	-0.0431
47	-0.043
47	-0.043
47	-0.043
47	-0.043
47	-0.043
47	-0.0432
47	-0.0432
47	-0.0432
47	-0.0431
47	-0.0431
47	-0.0431
47	-0.0431
47	-0.0431
47	-0.0433
47	-0.0433
47	-0.0432
47	-0.0432
47	-0.0432
47	-0.0432
47	-0.0432
47	-0.0432
47	-0.0432
47	-0.0433
47	-0.0434
47	-0.0434
47	-0.0434
47	-0.0434
47	-0.0434
47	-0.0434
47	-0.0434
47	-0.0435
47	-0.0436
47	-0.0436
47	-0.0436
47	-0.0436
47	-0.0436
47	-0.0436
47	-0.0436
47	-0.0437
47	-0.0437
47	-0.0437
47	-0.0437
47	-0.0437
47	-0.0438
47	-0.0438
47	-0.0438
47	-0.0439
47	-0.044
47	-0.0441
47	-0.044
47	-0.044
47	-0.0441
47	-0.0441
47	-0.0441
47	-0.0441
47	-0.0441
47	-0.0441
47	-0.0441
47	-0.0441
47	-0.0441
47	-0.0441
47	-0.0442
47	-0.0442
47	-0.0443
47	-0.0443
47	-0.0443
47	-0.0444
47	-0.0444
47	-0.0444
48	-0.0444
48	-0.0445
48	-0.0446
48	-0.0445
48	-0.0445
48	-0.0445
48	-0.0446
48	-0.0446
48	-0.0446
48	-0.0446
48	-0.0445
48	-0.0446
48	-0.0446
48	-0.0447
48	-0.0447
48	-0.0447
48	-0.0448
48	-0.0448
48	-0.0447
48	-0.0447
48	-0.0448
48	-0.0449
48	-0.0449
48	-0.0449
48	-0.0449
48	-0.0449
48	-0.0449
48	-0.045
48	-0.045
48	-0.045
48	-0.045
48	-0.045
48	-0.0451
48	-0.0451
48	-0.0451
48	-0.0452
48	-0.0451
48	-0.0451
48	-0.0451
48	-0.0451
48	-0.0451
48	-0.0451
48	-0.0451
48	-0.0451
48	-0.0452
48	-0.0452
48	-0.0452
48	-0.0452
48	-0.0453
48	-0.0452
48	-0.0451
48	-0.0452
48	-0.0453
48	-0.0453
48	-0.0454
48	-0.0454
48	-0.0454
48	-0.0453
48	-0.0453
48	-0.0454
48	-0.0455
48	-0.0455
48	-0.0455
48	-0.0455
48	-0.0454
[truncated: 89,358 more rows]
