# Supplementary material for: Constructing multiple active sites in iron oxide catalysts for improving carbonylation reactions
Source: Nat Commun. 2023 Aug 17;14:4973. doi: 10.1038/s41467-023-40640-z (PMC10435489; doi:10.1038/s41467-023-40640-z)
Supplement: Supplementary file 3 — Source Data [file 41467_2023_40640_MOESM3_ESM.zip › O2-TPD/0.5 Fe2O3-Ovac.txt]

31	-1E-4
31	-1E-4
31	-1E-4
31	-1E-4
31	-1E-4
31	-1E-4
31	-1E-4
31	-1E-4
31	-1E-4
32	-1E-4
32	-1E-4
32	-1E-4
32	-1E-4
32	-1E-4
32	-1E-4
32	-1E-4
32	-1E-4
31	-1E-4
31	-1E-4
31	-1E-4
31	-1E-4
31	-1E-4
31	-1E-4
31	-1E-4
31	-1E-4
31	-1E-4
31	-1E-4
31	-1E-4
31	-1E-4
31	-1E-4
31	-1E-4
31	-1E-4
31	-1E-4
31	-1E-4
31	-1E-4
31	-1E-4
31	-1E-4
31	-1E-4
31	-1E-4
31	-1E-4
31	-1E-4
31	-1E-4
31	-1E-4
31	-1E-4
31	-1E-4
31	-1E-4
31	-1E-4
31	-1E-4
31	-1E-4
31	-1E-4
31	-1E-4
31	-1E-4
31	-1E-4
31	-2E-4
31	-1E-4
31	-2E-4
31	-2E-4
31	-2E-4
31	-2E-4
31	-2E-4
31	-2E-4
31	-2E-4
31	-2E-4
31	-2E-4
31	-2E-4
31	-2E-4
31	-2E-4
31	-2E-4
31	-3E-4
31	-3E-4
31	-3E-4
31	-3E-4
31	-3E-4
31	-3E-4
31	-4E-4
31	-4E-4
31	-4E-4
31	-5E-4
31	-5E-4
31	-5E-4
31	-5E-4
31	-5E-4
31	-5E-4
31	-5E-4
31	-5E-4
31	-5E-4
31	-5E-4
31	-5E-4
31	-5E-4
31	-5E-4
31	-5E-4
31	-5E-4
31	-6E-4
31	-6E-4
31	-6E-4
31	-6E-4
31	-6E-4
31	-6E-4
31	-6E-4
31	-7E-4
31	-7E-4
31	-7E-4
31	-7E-4
31	-7E-4
31	-7E-4
31	-7E-4
31	-7E-4
31	-7E-4
31	-8E-4
31	-8E-4
31	-8E-4
31	-8E-4
31	-8E-4
31	-8E-4
31	-8E-4
31	-9E-4
31	-9E-4
31	-8E-4
31	-9E-4
31	-9E-4
31	-9E-4
31	-9E-4
31	-9E-4
31	-9E-4
31	-0.001
31	-0.001
31	-0.001
31	-0.001
31	-0.001
31	-0.001
31	-0.001
31	-0.0011
31	-0.0011
31	-0.0012
31	-0.0012
31	-0.0012
32	-0.0012
32	-0.0012
32	-0.0012
32	-0.0012
32	-0.0012
32	-0.0012
32	-0.0012
32	-0.0012
32	-0.0012
32	-0.0012
32	-0.0012
32	-0.0012
32	-0.0013
32	-0.0013
32	-0.0013
32	-0.0014
32	-0.0014
32	-0.0014
32	-0.0014
32	-0.0014
32	-0.0014
32	-0.0014
32	-0.0015
32	-0.0015
32	-0.0015
32	-0.0015
32	-0.0015
32	-0.0015
32	-0.0015
32	-0.0015
32	-0.0015
32	-0.0015
32	-0.0015
32	-0.0015
32	-0.0015
32	-0.0015
32	-0.0015
32	-0.0016
32	-0.0016
32	-0.0016
32	-0.0016
32	-0.0016
31	-0.0016
31	-0.0016
31	-0.0016
31	-0.0017
31	-0.0017
31	-0.0017
31	-0.0017
31	-0.0017
31	-0.0017
32	-0.0017
32	-0.0018
32	-0.0018
32	-0.0018
32	-0.0018
32	-0.0018
32	-0.0018
32	-0.0018
32	-0.0018
32	-0.0019
32	-0.002
32	-0.0021
32	-0.0022
32	-0.0021
32	-0.0021
32	-0.0021
32	-0.0021
32	-0.0021
32	-0.0022
32	-0.0022
32	-0.0022
32	-0.0022
32	-0.0022
32	-0.0022
32	-0.0022
32	-0.0022
32	-0.0022
32	-0.0023
32	-0.0023
32	-0.0023
32	-0.0023
32	-0.0023
32	-0.0023
32	-0.0023
32	-0.0024
32	-0.0024
32	-0.0024
32	-0.0024
32	-0.0024
32	-0.0024
32	-0.0024
32	-0.0024
32	-0.0024
32	-0.0025
32	-0.0025
32	-0.0025
32	-0.0025
32	-0.0025
32	-0.0025
32	-0.0025
32	-0.0026
32	-0.0026
32	-0.0026
32	-0.0026
32	-0.0026
32	-0.0026
32	-0.0026
32	-0.0026
32	-0.0026
32	-0.0026
32	-0.0026
32	-0.0026
32	-0.0026
32	-0.0026
32	-0.0026
32	-0.0026
32	-0.0026
32	-0.0026
32	-0.0027
32	-0.0027
32	-0.0027
32	-0.0027
32	-0.0027
32	-0.0027
32	-0.0027
32	-0.0027
32	-0.0028
32	-0.0028
32	-0.0028
32	-0.0028
32	-0.0028
32	-0.0028
32	-0.0028
32	-0.0028
32	-0.0028
32	-0.0029
32	-0.0029
32	-0.0029
32	-0.0029
32	-0.0029
32	-0.0029
32	-0.0029
32	-0.0029
32	-0.0029
32	-0.0029
32	-0.0029
32	-0.0029
32	-0.0029
32	-0.003
32	-0.003
32	-0.0031
32	-0.0031
32	-0.003
32	-0.003
32	-0.003
32	-0.003
32	-0.0031
32	-0.0031
32	-0.0031
32	-0.0032
32	-0.0032
32	-0.0032
32	-0.0032
32	-0.0032
32	-0.0032
32	-0.0032
32	-0.0032
32	-0.0032
32	-0.0032
32	-0.0032
32	-0.0032
32	-0.0032
32	-0.0032
32	-0.0032
32	-0.0032
32	-0.0032
32	-0.0032
32	-0.0032
32	-0.0032
32	-0.0032
32	-0.0032
32	-0.0032
32	-0.0032
32	-0.0032
32	-0.0032
32	-0.0032
32	-0.0032
32	-0.0032
32	-0.0033
32	-0.0033
32	-0.0034
32	-0.0034
32	-0.0034
32	-0.0034
32	-0.0034
32	-0.0034
32	-0.0034
32	-0.0034
32	-0.0034
32	-0.0034
32	-0.0034
32	-0.0034
32	-0.0034
33	-0.0034
33	-0.0034
33	-0.0035
33	-0.0035
33	-0.0035
33	-0.0035
33	-0.0035
33	-0.0035
33	-0.0035
33	-0.0035
33	-0.0036
33	-0.0036
33	-0.0036
33	-0.0036
33	-0.0036
33	-0.0036
33	-0.0036
33	-0.0036
33	-0.0036
33	-0.0036
33	-0.0036
33	-0.0036
33	-0.0036
33	-0.0036
33	-0.0036
33	-0.0036
33	-0.0037
33	-0.0037
33	-0.0037
33	-0.0037
33	-0.0037
33	-0.0037
33	-0.0037
33	-0.0037
33	-0.0037
33	-0.0038
33	-0.0038
33	-0.0038
33	-0.0038
33	-0.0038
33	-0.0038
33	-0.0038
33	-0.0038
33	-0.0039
33	-0.0039
33	-0.0039
33	-0.0039
33	-0.0039
33	-0.0039
33	-0.0039
33	-0.0039
33	-0.004
33	-0.004
33	-0.004
33	-0.004
33	-0.004
33	-0.004
33	-0.004
33	-0.004
33	-0.004
33	-0.004
33	-0.004
33	-0.004
33	-0.004
33	-0.004
33	-0.004
33	-0.0041
33	-0.0041
33	-0.0041
33	-0.0041
33	-0.0041
33	-0.0041
33	-0.0041
33	-0.0041
33	-0.0041
33	-0.0041
33	-0.0041
33	-0.0041
33	-0.0041
33	-0.0041
33	-0.0041
33	-0.0041
33	-0.0041
33	-0.0041
33	-0.0041
33	-0.0042
33	-0.0041
33	-0.0041
33	-0.0041
33	-0.0041
33	-0.0042
33	-0.0042
33	-0.0042
33	-0.0042
33	-0.0042
33	-0.0042
33	-0.0042
33	-0.0042
33	-0.0042
33	-0.0042
33	-0.0043
33	-0.0043
33	-0.0043
33	-0.0043
33	-0.0043
33	-0.0043
33	-0.0043
33	-0.0043
33	-0.0043
33	-0.0044
33	-0.0044
33	-0.0044
33	-0.0043
34	-0.0043
34	-0.0044
34	-0.0044
34	-0.0044
34	-0.0045
34	-0.0045
34	-0.0044
34	-0.0044
34	-0.0044
34	-0.0044
34	-0.0044
34	-0.0044
34	-0.0044
34	-0.0044
34	-0.0044
34	-0.0044
34	-0.0044
34	-0.0044
34	-0.0044
34	-0.0045
34	-0.0045
34	-0.0045
34	-0.0045
34	-0.0045
34	-0.0045
34	-0.0045
34	-0.0045
34	-0.0044
34	-0.0044
34	-0.0044
34	-0.0044
34	-0.0044
34	-0.0044
34	-0.0044
34	-0.0044
34	-0.0044
34	-0.0044
34	-0.0044
34	-0.0043
34	-0.0043
34	-0.0043
34	-0.0043
34	-0.0044
34	-0.0044
34	-0.0044
34	-0.0044
34	-0.0044
34	-0.0044
34	-0.0044
34	-0.0044
34	-0.0044
34	-0.0044
34	-0.0044
34	-0.0044
34	-0.0044
34	-0.0044
34	-0.0044
34	-0.0044
34	-0.0044
34	-0.0044
34	-0.0044
34	-0.0044
34	-0.0044
34	-0.0044
34	-0.0044
34	-0.0044
34	-0.0044
34	-0.0044
34	-0.0044
34	-0.0044
34	-0.0044
34	-0.0044
34	-0.0044
34	-0.0044
34	-0.0044
34	-0.0044
34	-0.0044
34	-0.0044
34	-0.0044
34	-0.0044
34	-0.0044
34	-0.0044
34	-0.0043
34	-0.0043
34	-0.0043
34	-0.0043
34	-0.0043
34	-0.0043
34	-0.0043
34	-0.0043
34	-0.0043
34	-0.0043
34	-0.0043
34	-0.0043
34	-0.0043
34	-0.0043
34	-0.0043
34	-0.0043
34	-0.0043
34	-0.0043
34	-0.0043
34	-0.0043
34	-0.0043
34	-0.0043
34	-0.0043
34	-0.0043
34	-0.0043
34	-0.0044
34	-0.0044
34	-0.0043
34	-0.0043
34	-0.0043
34	-0.0043
34	-0.0043
34	-0.0044
34	-0.0044
34	-0.0044
34	-0.0043
34	-0.0043
34	-0.0043
34	-0.0043
34	-0.0043
34	-0.0043
34	-0.0043
35	-0.0043
35	-0.0043
35	-0.0043
35	-0.0043
35	-0.0043
35	-0.0043
35	-0.0043
35	-0.0043
35	-0.0043
35	-0.0043
35	-0.0043
35	-0.0042
35	-0.0042
35	-0.0042
35	-0.0042
35	-0.0042
35	-0.0042
35	-0.0042
35	-0.0042
35	-0.0042
35	-0.0042
35	-0.0042
35	-0.0042
35	-0.0042
35	-0.0042
35	-0.0042
35	-0.0042
35	-0.0042
35	-0.0042
35	-0.0041
35	-0.0041
35	-0.0041
35	-0.0041
35	-0.0041
35	-0.0041
35	-0.0041
35	-0.0041
35	-0.0041
35	-0.0041
35	-0.0041
35	-0.0041
35	-0.0041
35	-0.0041
35	-0.0041
35	-0.0041
35	-0.0041
35	-0.0041
35	-0.004
35	-0.004
35	-0.004
35	-0.004
35	-0.004
35	-0.004
35	-0.004
35	-0.004
35	-0.004
35	-0.004
35	-0.004
35	-0.004
35	-0.004
35	-0.004
35	-0.004
35	-0.004
35	-0.0039
35	-0.0039
35	-0.0039
35	-0.0039
35	-0.0039
35	-0.0039
35	-0.0039
35	-0.0039
35	-0.0039
35	-0.0039
35	-0.0039
35	-0.0039
35	-0.0039
35	-0.0039
35	-0.0039
35	-0.0039
35	-0.0039
35	-0.0039
35	-0.0039
35	-0.0039
35	-0.0039
35	-0.0039
35	-0.0039
35	-0.0039
35	-0.0039
35	-0.0039
35	-0.0039
35	-0.0039
35	-0.0038
35	-0.0038
35	-0.0038
35	-0.0038
35	-0.0038
35	-0.0038
35	-0.0038
35	-0.0038
35	-0.0038
35	-0.0038
35	-0.0038
35	-0.0038
35	-0.0038
35	-0.0038
35	-0.0038
35	-0.0038
35	-0.0038
35	-0.0038
35	-0.0038
35	-0.0037
35	-0.0037
35	-0.0037
35	-0.0037
35	-0.0037
35	-0.0037
35	-0.0037
36	-0.0036
36	-0.0036
36	-0.0036
36	-0.0036
36	-0.0036
36	-0.0036
36	-0.0036
36	-0.0036
36	-0.0036
36	-0.0037
36	-0.0036
36	-0.0036
36	-0.0037
36	-0.0037
36	-0.0037
36	-0.0037
36	-0.0037
36	-0.0036
36	-0.0036
36	-0.0036
36	-0.0036
36	-0.0036
36	-0.0036
36	-0.0036
36	-0.0035
36	-0.0035
36	-0.0036
36	-0.0036
36	-0.0036
36	-0.0036
36	-0.0035
36	-0.0035
36	-0.0035
36	-0.0035
36	-0.0035
36	-0.0035
36	-0.0035
36	-0.0035
36	-0.0035
36	-0.0035
36	-0.0034
36	-0.0034
36	-0.0035
36	-0.0035
36	-0.0035
36	-0.0034
36	-0.0034
36	-0.0034
36	-0.0034
36	-0.0034
36	-0.0034
36	-0.0033
36	-0.0033
36	-0.0033
36	-0.0033
36	-0.0032
36	-0.0032
36	-0.0032
36	-0.0032
36	-0.0032
36	-0.0032
36	-0.0032
36	-0.0031
36	-0.0031
36	-0.0031
36	-0.0031
36	-0.0032
36	-0.0032
36	-0.0032
36	-0.0032
36	-0.0032
36	-0.0032
36	-0.0032
36	-0.0032
36	-0.0032
36	-0.0032
36	-0.0032
36	-0.0032
36	-0.0032
36	-0.0032
36	-0.0031
36	-0.0031
36	-0.0031
36	-0.0032
36	-0.0032
36	-0.0032
36	-0.0032
36	-0.0031
36	-0.0031
36	-0.0031
36	-0.0031
36	-0.0031
36	-0.0031
36	-0.0031
36	-0.0031
36	-0.0031
36	-0.003
36	-0.003
36	-0.003
36	-0.003
36	-0.003
36	-0.003
36	-0.003
36	-0.003
36	-0.003
36	-0.003
36	-0.003
36	-0.003
36	-0.003
36	-0.003
36	-0.003
36	-0.003
36	-0.0029
36	-0.0029
36	-0.0029
36	-0.0029
36	-0.0029
36	-0.0029
36	-0.0029
36	-0.0029
36	-0.0029
36	-0.0029
36	-0.0029
36	-0.0029
36	-0.0029
36	-0.0029
36	-0.0029
36	-0.0029
36	-0.0029
36	-0.0028
36	-0.0028
36	-0.0028
36	-0.0028
36	-0.0028
36	-0.0028
36	-0.0028
36	-0.0028
36	-0.0028
36	-0.0028
36	-0.0028
36	-0.0028
36	-0.0028
36	-0.0028
36	-0.0028
36	-0.0027
36	-0.0027
36	-0.0027
36	-0.0027
36	-0.0027
36	-0.0027
36	-0.0028
36	-0.0027
36	-0.0027
36	-0.0027
36	-0.0027
36	-0.0027
36	-0.0027
36	-0.0027
36	-0.0027
36	-0.0027
36	-0.0027
36	-0.0027
37	-0.0026
37	-0.0026
37	-0.0026
37	-0.0026
37	-0.0026
37	-0.0026
37	-0.0025
37	-0.0025
37	-0.0025
37	-0.0025
37	-0.0025
37	-0.0025
37	-0.0025
37	-0.0025
37	-0.0025
37	-0.0025
37	-0.0025
37	-0.0025
37	-0.0025
37	-0.0025
37	-0.0025
37	-0.0025
37	-0.0025
37	-0.0025
37	-0.0025
37	-0.0025
37	-0.0025
37	-0.0024
37	-0.0024
37	-0.0024
37	-0.0024
37	-0.0024
37	-0.0024
37	-0.0024
37	-0.0023
37	-0.0023
37	-0.0023
37	-0.0023
37	-0.0023
37	-0.0023
37	-0.0023
37	-0.0023
37	-0.0023
37	-0.0023
37	-0.0023
37	-0.0022
37	-0.0022
37	-0.0022
37	-0.0022
37	-0.0022
37	-0.0023
37	-0.0022
37	-0.0022
37	-0.0022
37	-0.0022
37	-0.0022
37	-0.0022
37	-0.0022
37	-0.0022
37	-0.0021
37	-0.0021
37	-0.0021
37	-0.0021
37	-0.0021
37	-0.0021
37	-0.0021
37	-0.0021
37	-0.0021
37	-0.0021
37	-0.0021
37	-0.0021
37	-0.0021
37	-0.0021
37	-0.0021
37	-0.0021
37	-0.0021
37	-0.0021
37	-0.002
37	-0.002
37	-0.002
37	-0.002
37	-0.002
37	-0.002
37	-0.002
37	-0.002
37	-0.002
37	-0.002
37	-0.002
37	-0.002
37	-0.0019
37	-0.0019
37	-0.0019
37	-0.002
37	-0.002
37	-0.002
37	-0.002
37	-0.002
37	-0.002
37	-0.0019
37	-0.002
37	-0.002
37	-0.0019
37	-0.0019
37	-0.0019
37	-0.0019
37	-0.0018
37	-0.0018
37	-0.0018
37	-0.0018
37	-0.0017
37	-0.0017
37	-0.0017
37	-0.0016
37	-0.0016
37	-0.0016
37	-0.0015
37	-0.0015
37	-0.0015
37	-0.0015
37	-0.0014
37	-0.0014
37	-0.0013
37	-0.0013
37	-0.0013
37	-0.0013
37	-0.0013
37	-0.0012
37	-0.0012
37	-0.0012
37	-0.0012
37	-0.0012
37	-0.0012
37	-0.0012
37	-0.0011
37	-0.0011
37	-0.001
37	-0.001
37	-0.001
37	-0.001
38	-0.001
38	-0.001
38	-0.001
38	-0.001
38	-0.001
38	-9E-4
38	-9E-4
38	-8E-4
38	-8E-4
38	-8E-4
38	-8E-4
38	-7E-4
38	-7E-4
38	-7E-4
38	-6E-4
38	-6E-4
38	-6E-4
38	-6E-4
38	-5E-4
38	-5E-4
38	-5E-4
38	-5E-4
38	-5E-4
38	-4E-4
38	-4E-4
38	-4E-4
38	-3E-4
38	-3E-4
38	-3E-4
38	-2E-4
38	-2E-4
38	-2E-4
38	-1E-4
38	-1E-4
38	0
38	0
38	0
38	0
38	1E-4
38	1E-4
38	1E-4
38	1E-4
38	1E-4
38	1E-4
38	1E-4
38	2E-4
38	2E-4
38	3E-4
38	3E-4
38	3E-4
38	4E-4
38	4E-4
38	4E-4
38	5E-4
38	5E-4
38	5E-4
38	5E-4
38	6E-4
38	6E-4
38	5E-4
38	5E-4
38	6E-4
38	6E-4
38	6E-4
38	7E-4
38	7E-4
38	7E-4
38	8E-4
38	8E-4
38	9E-4
38	9E-4
38	9E-4
38	9E-4
38	9E-4
38	9E-4
38	0.001
38	0.001
38	0.001
38	0.0011
38	0.0011
38	0.0011
38	0.0012
38	0.0012
38	0.0012
38	0.0013
38	0.0013
38	0.0014
38	0.0014
38	0.0014
38	0.0015
38	0.0015
38	0.0016
38	0.0016
38	0.0017
38	0.0017
38	0.0017
38	0.0017
38	0.0017
38	0.0017
38	0.0017
38	0.0018
38	0.0018
39	0.0019
39	0.0019
39	0.002
39	0.002
39	0.002
39	0.0021
39	0.0021
39	0.0021
39	0.0022
39	0.0022
39	0.0022
39	0.0022
39	0.0023
39	0.0023
39	0.0023
39	0.0024
39	0.0024
39	0.0025
39	0.0025
39	0.0025
39	0.0025
39	0.0026
39	0.0026
39	0.0027
39	0.0027
39	0.0027
39	0.0028
39	0.0028
39	0.0028
39	0.0028
39	0.0029
39	0.0029
39	0.003
39	0.003
39	0.003
39	0.0031
39	0.0031
39	0.0032
39	0.0032
39	0.0032
39	0.0032
39	0.0033
39	0.0033
39	0.0034
39	0.0034
39	0.0034
39	0.0034
39	0.0035
39	0.0035
39	0.0036
39	0.0036
39	0.0036
39	0.0036
39	0.0037
39	0.0037
39	0.0037
39	0.0038
39	0.0038
39	0.0038
39	0.0039
39	0.0039
39	0.004
39	0.004
39	0.004
39	0.0041
39	0.0041
39	0.0041
39	0.0042
39	0.0042
39	0.0042
39	0.0043
39	0.0044
39	0.0044
39	0.0044
39	0.0045
39	0.0045
39	0.0045
39	0.0046
39	0.0046
39	0.0046
39	0.0047
39	0.0047
39	0.0047
39	0.0048
39	0.0048
39	0.0048
39	0.0048
39	0.0049
39	0.0049
39	0.0049
40	0.005
40	0.005
40	0.005
40	0.005
40	0.0051
40	0.0051
40	0.0051
40	0.0051
40	0.0052
40	0.0052
40	0.0052
40	0.0052
40	0.0053
40	0.0053
40	0.0053
40	0.0054
40	0.0054
40	0.0054
40	0.0054
40	0.0054
40	0.0055
40	0.0055
40	0.0055
40	0.0056
40	0.0056
40	0.0057
40	0.0057
40	0.0057
40	0.0058
40	0.0058
40	0.0058
40	0.0059
40	0.0059
40	0.006
40	0.006
40	0.0061
40	0.0061
40	0.0061
40	0.0061
40	0.0062
40	0.0062
40	0.0063
40	0.0063
40	0.0063
40	0.0063
40	0.0064
40	0.0064
40	0.0064
40	0.0065
40	0.0065
40	0.0065
40	0.0065
40	0.0065
40	0.0066
40	0.0066
40	0.0066
40	0.0067
40	0.0067
40	0.0068
40	0.0069
40	0.0069
40	0.0069
40	0.007
40	0.007
40	0.007
40	0.0071
40	0.0071
40	0.0071
40	0.0072
40	0.0072
40	0.0072
40	0.0073
41	0.0073
41	0.0072
41	0.0072
41	0.0073
41	0.0074
41	0.0074
41	0.0074
41	0.0075
41	0.0075
41	0.0076
41	0.0077
41	0.0077
41	0.0078
41	0.0078
41	0.0078
41	0.0079
41	0.0079
41	0.008
41	0.008
41	0.008
41	0.008
41	0.008
41	0.008
41	0.008
41	0.0081
41	0.0081
41	0.0082
41	0.0082
41	0.0082
41	0.0083
41	0.0083
41	0.0083
41	0.0084
41	0.0084
41	0.0085
41	0.0085
41	0.0085
41	0.0086
41	0.0086
41	0.0086
41	0.0086
41	0.0087
41	0.0088
41	0.0088
41	0.0089
41	0.009
41	0.009
41	0.009
41	0.0091
41	0.0091
41	0.0091
41	0.0091
41	0.0091
41	0.0091
41	0.0092
41	0.0092
41	0.0092
42	0.0093
42	0.0093
42	0.0093
42	0.0093
42	0.0094
42	0.0094
42	0.0094
42	0.0095
42	0.0095
42	0.0096
42	0.0096
42	0.0096
42	0.0097
42	0.0097
42	0.0098
42	0.0098
42	0.0099
42	0.0099
42	0.0099
42	0.0099
42	0.0099
42	0.0099
42	0.01
42	0.01
42	0.0101
42	0.0101
42	0.0102
42	0.0102
42	0.0102
42	0.0102
42	0.0103
42	0.0103
42	0.0104
42	0.0104
42	0.0104
42	0.0105
42	0.0105
42	0.0105
42	0.0105
42	0.0106
42	0.0106
42	0.0107
42	0.0107
42	0.0107
42	0.0107
42	0.0108
42	0.0108
42	0.0108
42	0.0109
42	0.0109
42	0.0109
42	0.0109
42	0.011
42	0.011
42	0.011
42	0.0111
42	0.0111
42	0.0112
42	0.0112
42	0.0112
42	0.0112
42	0.0113
42	0.0113
42	0.0114
42	0.0114
42	0.0114
42	0.0115
42	0.0115
42	0.0116
42	0.0116
42	0.0116
42	0.0117
42	0.0117
42	0.0118
42	0.0118
42	0.0118
42	0.0119
42	0.0119
42	0.012
42	0.012
42	0.0121
42	0.0121
42	0.0121
42	0.0121
42	0.0122
42	0.0122
42	0.0123
42	0.0124
42	0.0124
42	0.0125
42	0.0125
42	0.0125
42	0.0126
42	0.0126
42	0.0126
42	0.0126
42	0.0127
42	0.0127
43	0.0128
43	0.0128
43	0.0128
43	0.0128
43	0.0129
43	0.0129
43	0.0129
43	0.013
43	0.013
43	0.013
43	0.0131
43	0.0131
43	0.0131
43	0.0132
43	0.0132
43	0.0133
43	0.0133
43	0.0133
43	0.0133
43	0.0133
43	0.0134
43	0.0134
43	0.0135
43	0.0135
43	0.0135
43	0.0135
43	0.0136
43	0.0136
43	0.0136
43	0.0137
43	0.0137
43	0.0138
43	0.0138
43	0.0138
43	0.0138
43	0.0139
43	0.0139
43	0.014
43	0.014
43	0.0141
43	0.0141
43	0.0141
43	0.0141
43	0.0142
43	0.0142
43	0.0143
43	0.0143
43	0.0144
43	0.0144
43	0.0144
43	0.0145
43	0.0145
43	0.0146
43	0.0146
43	0.0147
43	0.0147
43	0.0147
43	0.0148
43	0.0148
43	0.0148
43	0.0149
43	0.0149
43	0.0149
43	0.015
43	0.015
43	0.015
43	0.0151
43	0.0151
43	0.0151
43	0.0152
43	0.0152
43	0.0153
43	0.0153
43	0.0154
43	0.0154
43	0.0154
43	0.0155
43	0.0155
43	0.0156
43	0.0156
43	0.0156
43	0.0157
43	0.0157
43	0.0157
43	0.0158
43	0.0158
43	0.0159
43	0.0159
43	0.016
43	0.016
43	0.016
43	0.0161
44	0.0161
44	0.0162
44	0.0162
44	0.0162
44	0.0163
44	0.0163
44	0.0164
44	0.0164
44	0.0165
44	0.0165
44	0.0166
44	0.0166
44	0.0166
44	0.0166
44	0.0167
44	0.0167
44	0.0167
44	0.0168
44	0.0168
44	0.0169
44	0.0169
44	0.0169
44	0.017
44	0.017
44	0.0171
44	0.0171
44	0.0171
44	0.0172
44	0.0172
44	0.0173
44	0.0173
44	0.0173
44	0.0174
44	0.0174
44	0.0175
44	0.0175
44	0.0176
44	0.0176
44	0.0176
44	0.0177
44	0.0177
44	0.0178
44	0.0178
44	0.0178
44	0.0179
44	0.0179
44	0.018
44	0.018
44	0.018
44	0.0181
44	0.0181
44	0.0182
44	0.0182
44	0.0183
44	0.0183
44	0.0183
44	0.0184
44	0.0184
44	0.0185
44	0.0185
44	0.0186
44	0.0187
44	0.0187
44	0.0188
44	0.0188
44	0.0188
44	0.0189
44	0.0189
44	0.019
44	0.019
44	0.0191
44	0.0191
44	0.0192
44	0.0192
44	0.0193
44	0.0193
44	0.0194
44	0.0194
44	0.0195
44	0.0195
44	0.0195
44	0.0196
44	0.0196
44	0.0197
44	0.0197
44	0.0197
44	0.0197
44	0.0198
44	0.0198
44	0.0198
44	0.0199
44	0.02
44	0.02
44	0.02
44	0.0201
44	0.0201
44	0.0202
44	0.0202
44	0.0202
44	0.0203
44	0.0203
44	0.0203
44	0.0204
44	0.0204
45	0.0205
45	0.0204
45	0.0205
45	0.0205
45	0.0205
45	0.0206
45	0.0206
45	0.0206
45	0.0207
45	0.0207
45	0.0207
45	0.0208
45	0.0208
45	0.0209
45	0.0209
45	0.021
45	0.021
45	0.0211
45	0.0211
45	0.0211
45	0.0212
45	0.0212
45	0.0212
45	0.0213
45	0.0213
45	0.0213
45	0.0214
45	0.0214
45	0.0215
45	0.0215
45	0.0216
45	0.0216
45	0.0216
45	0.0217
45	0.0217
45	0.0217
45	0.0218
45	0.0219
45	0.0219
45	0.0219
45	0.022
45	0.022
45	0.0221
45	0.0221
45	0.0222
45	0.0222
45	0.0222
45	0.0223
45	0.0223
45	0.0224
45	0.0224
45	0.0224
45	0.0225
45	0.0225
45	0.0226
45	0.0226
45	0.0227
45	0.0227
45	0.0227
45	0.0228
45	0.0228
45	0.0229
45	0.0229
45	0.0229
45	0.023
45	0.023
45	0.023
45	0.0231
45	0.0231
45	0.0231
45	0.0232
45	0.0232
45	0.0232
45	0.0233
45	0.0233
45	0.0234
45	0.0234
45	0.0235
45	0.0235
45	0.0236
46	0.0236
46	0.0236
46	0.0236
46	0.0236
46	0.0237
46	0.0237
46	0.0238
46	0.0238
46	0.0238
46	0.0239
46	0.0239
46	0.0239
46	0.024
46	0.024
46	0.024
46	0.0241
46	0.0241
46	0.0241
46	0.0242
46	0.0242
46	0.0243
46	0.0244
46	0.0244
46	0.0244
46	0.0245
46	0.0245
46	0.0245
46	0.0246
46	0.0246
46	0.0246
46	0.0247
46	0.0247
46	0.0248
46	0.0248
46	0.0249
46	0.0249
46	0.025
46	0.025
46	0.025
46	0.0251
46	0.0251
46	0.0251
46	0.0251
46	0.0252
46	0.0252
46	0.0252
46	0.0252
46	0.0253
46	0.0253
46	0.0254
46	0.0254
46	0.0255
46	0.0255
46	0.0255
46	0.0256
46	0.0256
46	0.0257
46	0.0257
46	0.0258
46	0.0258
46	0.0259
46	0.0259
46	0.0259
46	0.026
46	0.026
46	0.0261
46	0.0261
46	0.0261
46	0.0261
46	0.0262
46	0.0262
46	0.0263
46	0.0263
46	0.0264
46	0.0264
46	0.0266
46	0.0266
46	0.0266
46	0.0267
46	0.0267
46	0.0268
46	0.0268
46	0.0268
46	0.0268
46	0.0269
46	0.0269
46	0.027
47	0.027
47	0.0271
47	0.0271
47	0.0272
47	0.0272
47	0.0273
47	0.0273
47	0.0274
47	0.0275
47	0.0275
47	0.0276
47	0.0276
47	0.0276
47	0.0277
47	0.0277
47	0.0278
47	0.0278
47	0.0279
47	0.028
47	0.028
47	0.028
47	0.0281
47	0.0281
47	0.0281
47	0.0282
47	0.0282
47	0.0283
47	0.0283
47	0.0284
47	0.0284
47	0.0285
47	0.0286
47	0.0286
47	0.0286
47	0.0287
47	0.0287
47	0.0288
47	0.0288
47	0.0288
47	0.0289
47	0.0289
47	0.029
47	0.029
47	0.0291
47	0.0291
47	0.0291
47	0.0292
47	0.0292
47	0.0293
47	0.0293
47	0.0294
47	0.0295
47	0.0295
47	0.0296
47	0.0296
47	0.0297
47	0.0297
47	0.0298
47	0.0298
47	0.0299
47	0.0299
47	0.03
47	0.03
47	0.03
47	0.0301
47	0.0301
47	0.0301
47	0.0302
47	0.0303
47	0.0303
47	0.0303
47	0.0304
47	0.0304
47	0.0304
47	0.0305
47	0.0305
47	0.0306
47	0.0306
47	0.0306
47	0.0307
47	0.0307
47	0.0308
47	0.0308
47	0.0309
47	0.0309
47	0.031
47	0.031
47	0.0311
47	0.0311
47	0.0311
47	0.0311
47	0.0312
47	0.0312
47	0.0313
47	0.0313
48	0.0313
48	0.0314
48	0.0314
48	0.0314
48	0.0315
48	0.0315
48	0.0316
48	0.0317
48	0.0317
48	0.0317
48	0.0318
48	0.0319
48	0.0319
48	0.032
48	0.032
48	0.0321
48	0.0321
48	0.0321
48	0.0322
48	0.0322
48	0.0322
48	0.0323
48	0.0323
48	0.0324
48	0.0324
48	0.0324
48	0.0325
48	0.0325
48	0.0325
48	0.0326
48	0.0326
48	0.0326
48	0.0327
48	0.0327
48	0.0328
48	0.0328
48	0.0328
48	0.0329
48	0.0329
48	0.0329
48	0.033
48	0.033
48	0.0331
48	0.0331
48	0.0331
48	0.0332
48	0.0332
48	0.0333
48	0.0333
48	0.0334
48	0.0334
48	0.0334
48	0.0335
48	0.0335
48	0.0335
48	0.0336
48	0.0336
48	0.0337
48	0.0337
48	0.0337
48	0.0339
48	0.0339
48	0.034
48	0.034
48	0.0341
48	0.0341
48	0.0342
48	0.0342
48	0.0342
48	0.0343
48	0.0343
48	0.0343
48	0.0344
48	0.0344
48	0.0345
48	0.0345
48	0.0346
48	0.0346
48	0.0346
48	0.0347
48	0.0347
48	0.0348
48	0.0348
48	0.0349
48	0.0349
48	0.0349
48	0.035
48	0.035
48	0.0351
48	0.0351
48	0.0352
48	0.0352
48	0.0352
48	0.0353
48	0.0353
48	0.0353
48	0.0353
48	0.0353
48	0.0353
48	0.0354
48	0.0354
48	0.0355
48	0.0355
48	0.0356
48	0.0356
48	0.0356
48	0.0357
48	0.0357
48	0.0358
48	0.0358
48	0.0359
48	0.0359
48	0.036
48	0.036
48	0.036
48	0.0361
48	0.0361
48	0.0361
48	0.0362
48	0.0362
48	0.0363
48	0.0363
48	0.0364
48	0.0364
48	0.0364
48	0.0365
48	0.0365
48	0.0365
[truncated: 60,894 more rows]
