# Supplementary material for: Constructing multiple active sites in iron oxide catalysts for improving carbonylation reactions
Source: Nat Commun. 2023 Aug 17;14:4973. doi: 10.1038/s41467-023-40640-z (PMC10435489; doi:10.1038/s41467-023-40640-z)
Supplement: Supplementary file 3 — Source Data [file 41467_2023_40640_MOESM3_ESM.zip › O2-TPD/1.0 Fe2O3-Ovac.txt]

33	-0.0085
33	-0.0085
33	-0.0085
33	-0.0085
33	-0.0085
33	-0.0086
33	-0.0086
33	-0.0087
33	-0.0086
33	-0.0086
33	-0.0086
33	-0.0086
33	-0.0086
33	-0.0086
33	-0.0087
33	-0.0087
33	-0.0087
33	-0.0087
33	-0.0087
33	-0.0087
33	-0.0088
33	-0.0088
33	-0.0088
33	-0.0088
33	-0.0088
33	-0.0088
33	-0.0088
33	-0.0088
33	-0.0088
33	-0.0089
33	-0.0089
33	-0.0089
33	-0.0089
33	-0.009
33	-0.009
33	-0.009
33	-0.0091
33	-0.0091
33	-0.0091
33	-0.0091
33	-0.0092
33	-0.0092
33	-0.0091
33	-0.0091
33	-0.0091
33	-0.0091
33	-0.0091
33	-0.0092
33	-0.0092
33	-0.0093
33	-0.0093
33	-0.0093
33	-0.0093
33	-0.0093
33	-0.0094
33	-0.0094
33	-0.0094
33	-0.0094
33	-0.0094
33	-0.0095
33	-0.0095
33	-0.0095
33	-0.0095
33	-0.0095
33	-0.0095
33	-0.0095
33	-0.0095
33	-0.0095
33	-0.0096
33	-0.0096
33	-0.0097
33	-0.0097
33	-0.0096
33	-0.0096
33	-0.0096
33	-0.0096
33	-0.0096
33	-0.0097
33	-0.0097
33	-0.0097
33	-0.0097
33	-0.0097
33	-0.0097
33	-0.0097
33	-0.0097
33	-0.0098
33	-0.0098
33	-0.0098
33	-0.0098
33	-0.0098
33	-0.0098
33	-0.0098
33	-0.0098
33	-0.0098
33	-0.0098
33	-0.0098
33	-0.0098
33	-0.0098
33	-0.0098
33	-0.0098
33	-0.0098
33	-0.0098
33	-0.0098
33	-0.0099
33	-0.0099
33	-0.0099
33	-0.0099
33	-0.0099
33	-0.0099
33	-0.0099
33	-0.01
33	-0.01
33	-0.01
33	-0.01
33	-0.01
33	-0.01
33	-0.01
33	-0.0101
33	-0.0101
33	-0.0101
33	-0.0101
33	-0.0101
33	-0.0101
33	-0.0102
33	-0.0102
33	-0.0102
33	-0.0102
33	-0.0103
33	-0.0103
33	-0.0103
33	-0.0103
33	-0.0103
33	-0.0103
33	-0.0103
33	-0.0103
33	-0.0103
33	-0.0103
33	-0.0103
33	-0.0102
33	-0.0102
33	-0.0102
33	-0.0103
33	-0.0103
33	-0.0103
33	-0.0103
33	-0.0103
33	-0.0103
33	-0.0103
33	-0.0103
33	-0.0103
33	-0.0104
33	-0.0104
33	-0.0104
33	-0.0105
33	-0.0105
33	-0.0105
33	-0.0105
33	-0.0104
33	-0.0104
33	-0.0104
33	-0.0104
33	-0.0104
33	-0.0104
33	-0.0104
33	-0.0104
33	-0.0104
33	-0.0104
33	-0.0104
33	-0.0104
33	-0.0105
33	-0.0105
33	-0.0105
33	-0.0105
33	-0.0105
33	-0.0105
33	-0.0105
33	-0.0106
33	-0.0106
33	-0.0105
33	-0.0105
33	-0.0105
33	-0.0105
33	-0.0105
33	-0.0106
33	-0.0106
33	-0.0106
33	-0.0106
33	-0.0106
33	-0.0106
33	-0.0106
33	-0.0106
33	-0.0107
33	-0.0107
33	-0.0107
33	-0.0107
33	-0.0107
33	-0.0107
33	-0.0107
33	-0.0109
33	-0.0109
33	-0.011
33	-0.011
33	-0.011
33	-0.0111
33	-0.011
33	-0.011
33	-0.011
33	-0.0111
33	-0.0111
33	-0.0111
33	-0.0111
33	-0.0112
33	-0.0111
33	-0.0111
33	-0.0111
33	-0.0112
33	-0.0113
33	-0.0113
33	-0.0113
33	-0.0113
33	-0.0113
33	-0.0113
33	-0.0113
33	-0.0114
33	-0.0114
33	-0.0115
33	-0.0114
33	-0.0114
33	-0.0114
33	-0.0114
33	-0.0115
33	-0.0115
33	-0.0116
33	-0.0116
33	-0.0116
33	-0.0116
33	-0.0116
33	-0.0116
33	-0.0116
33	-0.0116
33	-0.0117
33	-0.0117
33	-0.0117
33	-0.0117
33	-0.0116
33	-0.0116
33	-0.0116
33	-0.0118
33	-0.0118
33	-0.0119
33	-0.0118
33	-0.0118
33	-0.0118
33	-0.0118
33	-0.0118
33	-0.0118
33	-0.0118
33	-0.0118
33	-0.0118
33	-0.0118
33	-0.0118
33	-0.0118
33	-0.0118
33	-0.0118
33	-0.0118
33	-0.0119
33	-0.012
33	-0.012
33	-0.012
33	-0.012
33	-0.012
33	-0.012
33	-0.0121
33	-0.0121
33	-0.0121
33	-0.0121
33	-0.0121
33	-0.0121
33	-0.0121
33	-0.0121
33	-0.0122
33	-0.0122
33	-0.0122
33	-0.0122
33	-0.0122
33	-0.0122
33	-0.0122
34	-0.0123
34	-0.0123
34	-0.0123
34	-0.0123
34	-0.0123
34	-0.0124
34	-0.0123
34	-0.0124
34	-0.0124
34	-0.0124
34	-0.0124
34	-0.0124
34	-0.0124
34	-0.0124
34	-0.0124
34	-0.0125
34	-0.0125
34	-0.0125
34	-0.0125
34	-0.0126
34	-0.0126
34	-0.0126
34	-0.0126
34	-0.0126
34	-0.0126
34	-0.0127
34	-0.0127
34	-0.0127
34	-0.0126
34	-0.0126
34	-0.0126
34	-0.0126
34	-0.0126
34	-0.0126
34	-0.0126
34	-0.0126
34	-0.0126
34	-0.0126
34	-0.0126
34	-0.0126
34	-0.0126
34	-0.0126
34	-0.0126
34	-0.0125
34	-0.0125
34	-0.0125
34	-0.0126
34	-0.0126
34	-0.0127
34	-0.0127
34	-0.0126
34	-0.0126
34	-0.0126
34	-0.0126
34	-0.0126
34	-0.0127
34	-0.0128
34	-0.0127
34	-0.0127
34	-0.0127
34	-0.0127
34	-0.0127
34	-0.0127
34	-0.0128
34	-0.0128
34	-0.0128
34	-0.0128
34	-0.0127
34	-0.0127
34	-0.0127
34	-0.0128
34	-0.013
34	-0.013
34	-0.0129
34	-0.0129
34	-0.0129
34	-0.0129
34	-0.0129
34	-0.0129
34	-0.013
34	-0.013
34	-0.013
34	-0.013
34	-0.013
34	-0.013
34	-0.0129
34	-0.0129
34	-0.0129
34	-0.0129
34	-0.0129
34	-0.0129
34	-0.0129
34	-0.0129
34	-0.0129
34	-0.0129
34	-0.0129
34	-0.0132
34	-0.0132
34	-0.0132
34	-0.0132
34	-0.0132
34	-0.0132
34	-0.0132
34	-0.0132
34	-0.0133
34	-0.0133
34	-0.0133
34	-0.0133
34	-0.0132
34	-0.0132
34	-0.0133
34	-0.0133
34	-0.0134
34	-0.0134
34	-0.0134
34	-0.0134
34	-0.0133
34	-0.0133
34	-0.0133
34	-0.0134
34	-0.0134
34	-0.0134
34	-0.0134
34	-0.0134
34	-0.0134
35	-0.0134
35	-0.0135
35	-0.0136
35	-0.0136
35	-0.0136
35	-0.0136
35	-0.0136
35	-0.0135
35	-0.0135
35	-0.0135
35	-0.0135
35	-0.0135
35	-0.0136
35	-0.0136
35	-0.0136
35	-0.0136
35	-0.0136
35	-0.0135
35	-0.0136
35	-0.0136
35	-0.0136
35	-0.0137
35	-0.0137
35	-0.0136
35	-0.0136
35	-0.0136
35	-0.0136
35	-0.0137
35	-0.0138
35	-0.0138
35	-0.0137
35	-0.0137
35	-0.0137
35	-0.0137
35	-0.0138
35	-0.0139
35	-0.0139
35	-0.0139
35	-0.0139
35	-0.0139
35	-0.0138
35	-0.0139
35	-0.0139
35	-0.0139
35	-0.0139
35	-0.0139
35	-0.0139
35	-0.0138
35	-0.0138
35	-0.0138
35	-0.0139
35	-0.014
35	-0.014
35	-0.014
35	-0.014
35	-0.014
35	-0.014
35	-0.0139
35	-0.014
35	-0.014
35	-0.014
35	-0.014
35	-0.014
35	-0.0139
35	-0.0139
35	-0.0138
35	-0.0138
35	-0.0139
35	-0.0139
35	-0.0139
35	-0.0139
35	-0.0139
35	-0.0139
35	-0.0138
35	-0.0138
35	-0.0138
35	-0.0139
35	-0.0139
35	-0.0139
35	-0.0138
35	-0.0138
35	-0.0138
35	-0.0138
35	-0.0138
35	-0.0138
35	-0.0138
35	-0.0138
35	-0.0138
35	-0.0138
35	-0.0137
35	-0.0137
35	-0.0138
35	-0.0138
35	-0.0138
35	-0.0138
35	-0.0138
35	-0.0138
35	-0.0138
35	-0.0138
35	-0.0138
35	-0.0138
35	-0.0138
35	-0.0138
35	-0.0138
35	-0.0138
35	-0.0138
35	-0.0137
35	-0.0137
35	-0.0138
35	-0.0138
35	-0.0138
35	-0.0138
35	-0.0138
35	-0.0138
36	-0.0139
36	-0.0138
36	-0.0138
36	-0.0138
36	-0.0138
36	-0.0138
36	-0.0138
36	-0.0138
36	-0.0138
36	-0.0138
36	-0.0138
36	-0.0138
36	-0.0138
36	-0.0138
36	-0.0138
36	-0.0138
36	-0.0137
36	-0.0137
36	-0.0137
36	-0.0136
36	-0.0136
36	-0.0137
36	-0.0137
36	-0.0137
36	-0.0137
36	-0.0137
36	-0.0136
36	-0.0136
36	-0.0137
36	-0.0137
36	-0.0137
36	-0.0137
36	-0.0137
36	-0.0137
36	-0.0137
36	-0.0137
36	-0.0137
36	-0.0137
36	-0.0137
36	-0.0137
36	-0.0137
36	-0.0136
36	-0.0136
36	-0.0136
36	-0.0136
36	-0.0137
36	-0.0137
36	-0.0137
36	-0.0137
36	-0.0137
36	-0.0136
36	-0.0136
36	-0.0137
36	-0.0138
36	-0.0137
36	-0.0137
36	-0.0137
36	-0.0137
36	-0.0136
36	-0.0136
36	-0.0136
36	-0.0136
36	-0.0136
36	-0.0136
36	-0.0136
36	-0.0136
36	-0.0135
36	-0.0135
36	-0.0135
36	-0.0135
36	-0.0135
36	-0.0135
36	-0.0135
36	-0.0134
36	-0.0134
36	-0.0134
36	-0.0134
36	-0.0133
36	-0.0134
36	-0.0134
36	-0.0134
36	-0.0134
36	-0.0133
36	-0.0133
36	-0.0133
36	-0.0132
36	-0.0132
36	-0.0132
36	-0.0132
36	-0.0132
36	-0.0132
36	-0.0131
36	-0.0131
36	-0.0131
36	-0.0132
36	-0.0131
36	-0.0131
36	-0.0131
36	-0.013
36	-0.013
36	-0.013
36	-0.0131
36	-0.0131
36	-0.0131
36	-0.0131
36	-0.013
36	-0.013
36	-0.013
36	-0.013
36	-0.013
36	-0.013
36	-0.013
36	-0.0129
36	-0.0129
37	-0.0128
37	-0.0128
37	-0.0128
37	-0.0128
37	-0.0128
37	-0.0128
37	-0.0128
37	-0.0127
37	-0.0127
37	-0.0127
37	-0.0128
37	-0.0128
37	-0.0128
37	-0.0128
37	-0.0128
37	-0.0127
37	-0.0127
37	-0.0127
37	-0.0126
37	-0.0126
37	-0.0126
37	-0.0126
37	-0.0126
37	-0.0126
37	-0.0126
37	-0.0126
37	-0.0126
37	-0.0126
37	-0.0127
37	-0.0127
37	-0.0127
37	-0.0127
37	-0.0127
37	-0.0127
37	-0.0127
37	-0.0127
37	-0.0127
37	-0.0127
37	-0.0127
37	-0.0127
37	-0.0127
37	-0.0126
37	-0.0126
37	-0.0125
37	-0.0125
37	-0.0125
37	-0.0125
37	-0.0125
37	-0.0125
37	-0.0124
37	-0.0124
37	-0.0124
37	-0.0123
37	-0.0124
37	-0.0124
37	-0.0123
37	-0.0123
37	-0.0123
37	-0.0122
37	-0.0122
37	-0.0122
37	-0.0122
37	-0.0123
37	-0.0123
37	-0.0122
37	-0.0122
37	-0.0121
37	-0.0121
37	-0.0122
37	-0.0122
37	-0.0122
37	-0.0122
37	-0.0121
37	-0.0121
37	-0.0121
37	-0.0121
37	-0.0121
37	-0.0121
37	-0.0121
37	-0.012
37	-0.012
37	-0.012
37	-0.0119
37	-0.0119
37	-0.0119
37	-0.0119
37	-0.0119
37	-0.0119
37	-0.0119
37	-0.0118
37	-0.0118
37	-0.0118
37	-0.0118
37	-0.0118
37	-0.0118
37	-0.0118
37	-0.0118
37	-0.0117
37	-0.0117
37	-0.0117
37	-0.0117
37	-0.0117
37	-0.0117
37	-0.0117
37	-0.0116
38	-0.0116
38	-0.0116
38	-0.0116
38	-0.0118
38	-0.0117
38	-0.0117
38	-0.0116
38	-0.0116
38	-0.0116
38	-0.0115
38	-0.0115
38	-0.0116
38	-0.0116
38	-0.0115
38	-0.0115
38	-0.0115
38	-0.0114
38	-0.0114
38	-0.0114
38	-0.0114
38	-0.0113
38	-0.0113
38	-0.0113
38	-0.0112
38	-0.0112
38	-0.0112
38	-0.0112
38	-0.0112
38	-0.0112
38	-0.0112
38	-0.0112
38	-0.0112
38	-0.0111
38	-0.011
38	-0.011
38	-0.011
38	-0.011
38	-0.011
38	-0.011
38	-0.0109
38	-0.0109
38	-0.0109
38	-0.0109
38	-0.0109
38	-0.0109
38	-0.0109
38	-0.0109
38	-0.0109
38	-0.0108
38	-0.0108
38	-0.0108
38	-0.0108
38	-0.0108
38	-0.0108
38	-0.0107
38	-0.0107
38	-0.0107
38	-0.0107
38	-0.0107
38	-0.0107
38	-0.0107
38	-0.0107
38	-0.0106
38	-0.0106
38	-0.0106
38	-0.0106
38	-0.0105
38	-0.0105
38	-0.0104
38	-0.0104
38	-0.0103
38	-0.0103
38	-0.0103
38	-0.0103
38	-0.0102
38	-0.0102
38	-0.0102
38	-0.0102
38	-0.0102
38	-0.0101
38	-0.0101
38	-0.0101
38	-0.01
38	-0.01
38	-0.01
38	-0.01
38	-0.01
38	-0.0099
38	-0.0099
38	-0.0099
38	-0.0099
38	-0.0099
38	-0.0099
38	-0.0098
38	-0.0098
38	-0.0098
38	-0.0097
38	-0.0097
38	-0.0096
38	-0.0097
38	-0.0096
38	-0.0096
38	-0.0096
38	-0.0096
38	-0.0095
38	-0.0095
38	-0.0095
38	-0.0096
38	-0.0096
38	-0.0095
38	-0.0095
38	-0.0095
39	-0.0095
39	-0.0094
39	-0.0095
39	-0.0095
39	-0.0095
39	-0.0094
39	-0.0094
39	-0.0093
39	-0.0093
39	-0.0093
39	-0.0093
39	-0.0093
39	-0.0092
39	-0.0092
39	-0.0092
39	-0.0092
39	-0.0092
39	-0.0091
39	-0.0091
39	-0.0091
39	-0.0091
39	-0.0091
39	-0.0091
39	-0.009
39	-0.009
39	-0.0089
39	-0.0089
39	-0.0089
39	-0.0089
39	-0.0089
39	-0.0088
39	-0.0088
39	-0.0088
39	-0.0088
39	-0.0087
39	-0.0087
39	-0.0088
39	-0.0088
39	-0.0088
39	-0.0087
39	-0.0087
39	-0.0086
39	-0.0086
39	-0.0086
39	-0.0086
39	-0.0086
39	-0.0085
39	-0.0085
39	-0.0085
39	-0.0084
39	-0.0084
39	-0.0085
39	-0.0085
39	-0.0085
39	-0.0085
39	-0.0085
39	-0.0084
39	-0.0084
39	-0.0084
39	-0.0084
39	-0.0085
39	-0.0086
39	-0.0086
39	-0.0086
39	-0.0085
39	-0.0085
39	-0.0085
39	-0.0085
39	-0.0085
39	-0.0085
39	-0.0085
39	-0.0085
39	-0.0084
39	-0.0084
39	-0.0084
39	-0.0085
39	-0.0084
39	-0.0084
39	-0.0084
39	-0.0083
39	-0.0083
39	-0.0083
39	-0.0083
39	-0.0083
39	-0.0082
39	-0.0083
39	-0.0083
39	-0.0082
39	-0.0082
39	-0.0081
39	-0.008
39	-0.008
39	-0.008
39	-0.008
39	-0.008
39	-0.008
39	-0.0079
39	-0.0079
39	-0.0078
39	-0.0078
39	-0.0078
39	-0.0078
39	-0.0078
39	-0.0077
39	-0.0077
40	-0.0076
40	-0.0076
40	-0.0076
40	-0.0077
40	-0.0077
40	-0.0077
40	-0.0076
40	-0.0076
40	-0.0076
40	-0.0075
40	-0.0074
40	-0.0074
40	-0.0074
40	-0.0073
40	-0.0073
40	-0.0073
40	-0.0072
40	-0.0072
40	-0.0071
40	-0.0071
40	-0.0071
40	-0.007
40	-0.007
40	-0.007
40	-0.0069
40	-0.0069
40	-0.0069
40	-0.0069
40	-0.0069
40	-0.0069
40	-0.0069
40	-0.0068
40	-0.0068
40	-0.0068
40	-0.0067
40	-0.0067
40	-0.0067
40	-0.0066
40	-0.0066
40	-0.0066
40	-0.0066
40	-0.0066
40	-0.0065
40	-0.0065
40	-0.0065
40	-0.0064
40	-0.0065
40	-0.0065
40	-0.0064
40	-0.0064
40	-0.0063
40	-0.0063
40	-0.0062
40	-0.0062
40	-0.0062
40	-0.0062
40	-0.0061
40	-0.006
40	-0.006
40	-0.006
40	-0.0059
40	-0.0059
40	-0.0059
40	-0.0059
40	-0.0059
40	-0.0058
40	-0.0058
40	-0.0057
40	-0.0057
40	-0.0057
40	-0.0057
40	-0.0058
40	-0.0058
40	-0.0057
40	-0.0057
40	-0.0056
40	-0.0056
40	-0.0055
40	-0.0055
40	-0.0055
40	-0.0054
40	-0.0054
40	-0.0053
40	-0.0053
40	-0.0052
40	-0.0052
40	-0.0052
40	-0.0052
40	-0.0052
40	-0.0052
40	-0.0052
40	-0.0051
40	-0.0051
40	-0.005
40	-0.005
40	-0.0049
40	-0.0049
40	-0.0049
40	-0.0048
40	-0.0048
40	-0.0047
40	-0.0047
40	-0.0046
40	-0.0046
40	-0.0045
40	-0.0046
40	-0.0046
40	-0.0046
40	-0.0046
40	-0.0046
40	-0.0045
40	-0.0045
40	-0.0044
40	-0.0044
40	-0.0045
40	-0.0044
40	-0.0044
40	-0.0044
40	-0.0043
40	-0.0043
41	-0.0043
41	-0.0043
41	-0.0043
41	-0.0043
41	-0.0043
41	-0.0042
41	-0.0042
41	-0.0042
41	-0.0041
41	-0.0041
41	-0.0042
41	-0.0042
41	-0.0041
41	-0.0041
41	-0.0041
41	-0.0041
41	-0.0041
41	-0.004
41	-0.004
41	-0.0041
41	-0.004
41	-0.004
41	-0.0039
41	-0.0039
41	-0.0038
41	-0.0038
41	-0.0039
41	-0.0038
41	-0.0038
41	-0.0037
41	-0.0037
41	-0.0036
41	-0.0036
41	-0.0036
41	-0.0035
41	-0.0035
41	-0.0036
41	-0.0035
41	-0.0035
41	-0.0034
41	-0.0034
41	-0.0034
41	-0.0034
41	-0.0034
41	-0.0034
41	-0.0034
41	-0.0033
41	-0.0033
41	-0.0033
41	-0.0032
41	-0.0032
41	-0.0032
41	-0.0033
41	-0.0032
41	-0.0032
41	-0.0032
41	-0.0031
41	-0.0031
41	-0.0031
41	-0.0031
41	-0.0031
41	-0.0031
41	-0.0031
41	-0.003
41	-0.003
41	-0.0029
41	-0.0029
41	-0.0029
41	-0.0029
41	-0.0029
41	-0.0029
41	-0.0029
41	-0.0028
41	-0.0028
41	-0.0028
41	-0.0028
41	-0.0027
41	-0.0027
41	-0.0027
41	-0.0026
41	-0.0026
41	-0.0025
41	-0.0025
41	-0.0025
41	-0.0025
41	-0.0025
41	-0.0024
41	-0.0024
41	-0.0024
41	-0.0024
41	-0.0023
41	-0.0023
41	-0.0022
41	-0.0022
41	-0.0022
41	-0.0022
41	-0.0021
41	-0.0021
41	-0.0021
41	-0.0021
41	-0.002
41	-0.002
41	-0.002
41	-0.0021
41	-0.0021
41	-0.002
41	-0.0019
41	-0.0019
41	-0.0019
41	-0.0019
41	-0.0019
41	-0.0018
41	-0.0018
41	-0.0018
41	-0.0017
41	-0.0017
41	-0.0016
41	-0.0016
41	-0.0016
41	-0.0016
41	-0.0015
41	-0.0015
41	-0.0015
42	-0.0014
42	-0.0014
42	-0.0014
42	-0.0015
42	-0.0014
42	-0.0014
42	-0.0014
42	-0.0014
42	-0.0014
42	-0.0014
42	-0.0014
42	-0.0014
42	-0.0013
42	-0.0013
42	-0.0013
42	-0.0013
42	-0.0012
42	-0.0012
42	-0.0012
42	-0.0012
42	-0.0011
42	-0.0011
42	-0.0011
42	-0.0011
42	-0.0011
42	-0.0011
42	-0.001
42	-0.001
42	-0.001
42	-0.001
42	-0.001
42	-0.001
42	-9E-4
42	-9E-4
42	-9E-4
42	-8E-4
42	-8E-4
42	-8E-4
42	-7E-4
42	-7E-4
42	-6E-4
42	-6E-4
42	-6E-4
42	-6E-4
42	-6E-4
42	-7E-4
42	-6E-4
42	-6E-4
42	-5E-4
42	-4E-4
42	-3E-4
42	-3E-4
42	-4E-4
42	-4E-4
42	-4E-4
42	-3E-4
42	-3E-4
42	-3E-4
42	-3E-4
42	-2E-4
42	-3E-4
42	-3E-4
42	-2E-4
42	-2E-4
42	-2E-4
42	-2E-4
42	-2E-4
42	-2E-4
42	-1E-4
42	-1E-4
42	-1E-4
42	-1E-4
42	0
42	0
42	1E-4
42	1E-4
42	1E-4
42	0
42	0
42	0
42	0
42	1E-4
42	2E-4
42	2E-4
42	2E-4
42	3E-4
42	3E-4
42	2E-4
42	2E-4
42	3E-4
42	3E-4
42	4E-4
42	4E-4
42	4E-4
42	4E-4
42	4E-4
42	4E-4
42	4E-4
42	5E-4
42	5E-4
42	5E-4
42	6E-4
42	6E-4
42	5E-4
42	5E-4
42	6E-4
42	6E-4
42	7E-4
42	7E-4
42	7E-4
42	7E-4
42	7E-4
42	8E-4
42	8E-4
42	9E-4
42	9E-4
42	0.001
42	0.0011
42	0.001
42	0.001
42	0.001
42	0.001
42	0.0011
42	0.0012
42	0.0012
42	0.0013
42	0.0013
42	0.0013
42	0.0013
42	0.0013
42	0.0014
42	0.0014
42	0.0014
42	0.0015
42	0.0015
42	0.0015
42	0.0015
42	0.0015
42	0.0015
42	0.0016
42	0.0016
42	0.0017
42	0.0018
42	0.0019
42	0.0019
42	0.0019
42	0.0019
42	0.0019
42	0.0019
42	0.002
42	0.0021
42	0.0021
42	0.0022
42	0.0021
42	0.0021
42	0.0022
42	0.0022
42	0.0023
42	0.0023
43	0.0024
43	0.0024
43	0.0024
43	0.0024
43	0.0024
43	0.0024
43	0.0025
43	0.0025
43	0.0026
43	0.0027
43	0.0027
43	0.0026
43	0.0026
43	0.0026
43	0.0027
43	0.0027
43	0.0028
43	0.0029
43	0.0029
43	0.0028
43	0.0028
43	0.0028
43	0.0029
43	0.0029
43	0.0029
43	0.003
43	0.003
43	0.003
43	0.003
43	0.003
43	0.0031
43	0.0032
43	0.0032
43	0.0033
43	0.0033
43	0.0033
43	0.0033
43	0.0034
43	0.0034
43	0.0034
43	0.0034
43	0.0034
43	0.0035
43	0.0035
43	0.0035
43	0.0035
43	0.0036
43	0.0036
43	0.0037
43	0.0038
43	0.0038
43	0.0037
43	0.0037
43	0.0037
43	0.0037
43	0.0038
43	0.0039
43	0.0039
43	0.004
43	0.004
43	0.004
43	0.004
43	0.004
43	0.0041
43	0.0041
43	0.0042
43	0.0042
43	0.0041
43	0.0041
43	0.0041
43	0.0041
43	0.0042
43	0.0042
43	0.0043
43	0.0043
43	0.0043
43	0.0043
43	0.0044
43	0.0044
43	0.0044
43	0.0045
43	0.0044
43	0.0043
43	0.0041
43	0.0041
43	0.0041
43	0.0041
43	0.0041
43	0.0042
43	0.0042
43	0.0043
43	0.0042
43	0.0042
43	0.0043
43	0.0043
43	0.0043
43	0.0044
43	0.0044
43	0.0044
43	0.0044
43	0.0044
43	0.0044
43	0.0044
43	0.0044
43	0.0045
43	0.0045
43	0.0045
43	0.0045
43	0.0045
43	0.0045
43	0.0046
43	0.0046
43	0.0047
43	0.0047
43	0.0048
43	0.0048
43	0.0048
43	0.0048
43	0.0048
43	0.0048
43	0.0049
43	0.005
43	0.005
43	0.0051
43	0.0051
43	0.005
43	0.0051
43	0.0051
43	0.0051
44	0.0053
44	0.0053
44	0.0053
44	0.0053
44	0.0053
44	0.0053
44	0.0054
44	0.0055
43	0.0055
43	0.0055
43	0.0055
43	0.0055
43	0.0055
43	0.0055
43	0.0056
43	0.0056
44	0.0057
44	0.0056
44	0.0056
44	0.0056
44	0.0056
44	0.0056
44	0.0057
44	0.0057
44	0.0057
44	0.0058
44	0.0059
44	0.0059
44	0.0059
44	0.0059
44	0.0059
44	0.0059
44	0.006
44	0.006
44	0.0061
44	0.0061
44	0.0061
44	0.006
44	0.006
44	0.0061
44	0.0061
44	0.0062
44	0.0062
44	0.0062
44	0.0062
44	0.0062
44	0.0062
44	0.0062
44	0.0063
44	0.0063
44	0.0064
44	0.0064
44	0.0064
44	0.0064
44	0.0064
44	0.0064
44	0.0064
44	0.0065
44	0.0066
44	0.0066
44	0.0066
44	0.0066
44	0.0066
44	0.0067
44	0.0067
44	0.0068
44	0.0068
44	0.0068
44	0.0068
44	0.0068
44	0.0068
44	0.0068
44	0.0069
44	0.0069
44	0.007
44	0.0069
44	0.0069
44	0.0069
44	0.0069
44	0.007
44	0.007
44	0.007
44	0.0071
44	0.0071
44	0.0071
44	0.0072
44	0.0072
44	0.0072
44	0.0073
44	0.0073
44	0.0074
44	0.0074
44	0.0075
44	0.0075
44	0.0075
44	0.0075
44	0.0075
44	0.0075
44	0.0076
44	0.0076
44	0.0075
44	0.0074
44	0.0074
44	0.0075
44	0.0075
44	0.0075
44	0.0076
44	0.0076
44	0.0076
44	0.0076
44	0.0076
44	0.0076
44	0.0077
44	0.0077
44	0.0077
44	0.0078
44	0.0078
44	0.0077
44	0.0077
44	0.0077
44	0.0078
44	0.0078
44	0.0079
44	0.0079
44	0.0079
44	0.008
44	0.0079
44	0.008
44	0.008
44	0.0081
44	0.0081
44	0.0081
44	0.0081
44	0.0081
44	0.0081
44	0.0081
44	0.0082
44	0.0082
45	0.0082
45	0.0083
45	0.0083
45	0.0083
45	0.0083
45	0.0083
45	0.0083
45	0.0083
45	0.0084
45	0.0084
45	0.0084
45	0.0085
45	0.0085
45	0.0083
45	0.0083
45	0.0083
45	0.0084
45	0.0084
45	0.0084
45	0.0085
45	0.0084
45	0.0084
45	0.0084
45	0.0085
45	0.0085
45	0.0086
45	0.0086
45	0.0085
45	0.0085
45	0.0085
45	0.0086
45	0.0087
45	0.0087
45	0.0088
45	0.0088
45	0.0087
45	0.0087
45	0.0088
45	0.0088
45	0.0089
45	0.0089
45	0.0089
45	0.0089
45	0.0089
45	0.0089
45	0.009
45	0.009
45	0.009
45	0.009
45	0.009
45	0.009
45	0.009
45	0.009
45	0.009
45	0.009
45	0.0091
45	0.0091
45	0.0092
45	0.0092
45	0.0091
45	0.0091
45	0.0091
45	0.0092
45	0.0092
45	0.0093
45	0.0093
45	0.0093
45	0.0092
45	0.0092
45	0.0093
45	0.0093
45	0.0093
45	0.0094
45	0.0094
45	0.0095
45	0.0095
45	0.0094
45	0.0093
45	0.0094
45	0.0094
45	0.0094
45	0.0095
46	0.0095
46	0.0095
46	0.0094
46	0.0093
46	0.0093
46	0.0094
46	0.0094
46	0.0095
46	0.0096
46	0.0096
46	0.0095
46	0.0096
46	0.0096
46	0.0097
46	0.0097
46	0.0098
46	0.0098
46	0.0098
46	0.0097
46	0.0097
46	0.0097
46	0.0097
46	0.0098
46	0.0098
46	0.0098
46	0.0099
46	0.0099
46	0.0099
46	0.0099
46	0.01
46	0.0101
46	0.0101
46	0.0101
46	0.0102
46	0.0102
46	0.0102
46	0.0102
46	0.0102
46	0.0102
46	0.0103
46	0.0103
46	0.0103
46	0.0104
46	0.0104
46	0.0104
46	0.0103
46	0.0103
46	0.0104
46	0.0104
46	0.0105
46	0.0105
46	0.0106
46	0.0105
46	0.0104
46	0.0104
46	0.0104
46	0.0105
46	0.0106
46	0.0106
46	0.0106
46	0.0107
46	0.0106
46	0.0106
46	0.0106
46	0.0107
46	0.0107
46	0.0108
46	0.0108
46	0.0108
46	0.0107
46	0.0106
46	0.0107
46	0.0107
46	0.0108
46	0.0108
46	0.0109
46	0.0109
46	0.0109
46	0.0108
46	0.0109
46	0.0109
46	0.011
46	0.011
46	0.011
46	0.011
46	0.011
46	0.011
46	0.011
46	0.011
46	0.0111
46	0.0111
46	0.0111
46	0.0112
46	0.0112
46	0.0112
46	0.0111
46	0.0111
46	0.0111
46	0.0111
46	0.0112
46	0.0112
46	0.0113
46	0.0113
46	0.0113
46	0.0112
46	0.0112
46	0.0113
46	0.0113
46	0.0113
46	0.0113
46	0.0114
46	0.0114
46	0.0114
46	0.0114
46	0.0115
46	0.0115
46	0.0116
46	0.0116
47	0.0116
47	0.0116
47	0.0117
47	0.0116
47	0.0117
47	0.0117
47	0.0117
47	0.0118
47	0.0118
47	0.0114
47	0.0099
47	0.0061
47	0.0034
47	0.0034
47	0.0035
47	0.0035
47	0.0036
47	0.0036
47	0.0036
47	0.0036
47	0.0036
47	0.0036
47	0.0036
47	0.0037
47	0.0037
47	0.0037
47	0.0036
47	0.0035
47	0.0036
47	0.0036
47	0.0036
47	0.0037
47	0.0037
47	0.0038
47	0.0038
47	0.0039
47	0.0039
47	0.0039
47	0.0038
47	0.0038
47	0.0039
47	0.0039
47	0.0039
47	0.0039
47	0.0038
47	0.0038
47	0.0038
47	0.0038
47	0.0038
47	0.0039
47	0.0039
47	0.0039
47	0.0039
47	0.0038
47	0.0038
47	0.0038
47	0.0039
47	0.004
47	0.004
47	0.004
47	0.0039
47	0.0039
47	0.0039
47	0.0039
47	0.004
47	0.004
47	0.004
47	0.004
47	0.004
47	0.004
47	0.004
47	0.0041
47	0.0041
47	0.0042
47	0.0041
47	0.004
47	0.0041
47	0.0041
47	0.0042
47	0.0042
47	0.0043
47	0.0043
47	0.0041
47	0.0041
47	0.0041
47	0.0042
47	0.0042
47	0.0043
47	0.0043
47	0.0044
47	0.0045
47	0.0045
47	0.0044
47	0.0043
47	0.0043
47	0.0044
47	0.0045
47	0.0045
48	0.0045
48	0.0046
48	0.0046
48	0.0045
48	0.0046
48	0.0046
48	0.0046
48	0.0047
48	0.0047
48	0.0047
48	0.0046
48	0.0046
48	0.0047
48	0.0047
48	0.0048
48	0.0048
48	0.0049
48	0.0049
48	0.0049
48	0.0049
48	0.005
48	0.005
48	0.005
48	0.0051
48	0.0051
48	0.0051
48	0.0051
48	0.0051
48	0.0051
48	0.0052
48	0.0052
48	0.0053
48	0.0053
48	0.0053
48	0.0053
48	0.0053
48	0.0053
48	0.0054
48	0.0054
48	0.0055
48	0.0056
48	0.0056
48	0.0055
48	0.0055
48	0.0056
48	0.0056
48	0.0057
48	0.0057
48	0.0058
48	0.0058
48	0.0059
48	0.0059
48	0.0058
48	0.0058
48	0.0059
48	0.006
48	0.006
48	0.0061
48	0.0061
48	0.0061
48	0.006
48	0.006
48	0.006
48	0.0061
48	0.0062
48	0.0062
48	0.0063
48	0.0062
48	0.0062
48	0.0062
48	0.0062
[truncated: 61,954 more rows]
