# Supplementary material for: Constructing multiple active sites in iron oxide catalysts for improving carbonylation reactions
Source: Nat Commun. 2023 Aug 17;14:4973. doi: 10.1038/s41467-023-40640-z (PMC10435489; doi:10.1038/s41467-023-40640-z)
Supplement: Supplementary file 3 — Source Data [file 41467_2023_40640_MOESM3_ESM.zip › O2-TPD/Fe2O3.txt]

31	-0.6813
31	-0.6813
31	-0.6814
31	-0.6814
31	-0.6813
31	-0.6813
31	-0.6812
31	-0.6812
31	-0.6812
31	-0.6813
31	-0.6813
31	-0.6814
31	-0.6814
31	-0.6813
31	-0.6813
31	-0.6811
31	-0.6812
31	-0.6812
31	-0.6812
31	-0.6812
31	-0.6812
31	-0.6811
31	-0.681
31	-0.681
31	-0.6811
31	-0.6812
31	-0.6813
31	-0.6813
31	-0.6813
31	-0.6812
31	-0.6811
31	-0.6811
31	-0.6811
31	-0.6812
31	-0.6813
31	-0.6813
31	-0.6812
31	-0.6811
31	-0.6811
31	-0.6811
31	-0.6811
31	-0.6812
31	-0.6813
31	-0.6813
31	-0.6812
31	-0.681
31	-0.681
31	-0.681
31	-0.681
31	-0.6811
31	-0.6811
31	-0.6811
31	-0.681
31	-0.6809
31	-0.6809
31	-0.6809
31	-0.6811
31	-0.6812
31	-0.6812
31	-0.6811
31	-0.681
31	-0.681
31	-0.681
31	-0.681
31	-0.6811
31	-0.6812
31	-0.6812
31	-0.6812
31	-0.6811
31	-0.6811
31	-0.6809
31	-0.6809
31	-0.681
31	-0.6811
31	-0.6811
31	-0.6811
31	-0.6811
31	-0.681
31	-0.681
31	-0.681
31	-0.681
31	-0.681
31	-0.681
31	-0.681
31	-0.6811
31	-0.681
31	-0.681
31	-0.681
31	-0.681
31	-0.681
31	-0.681
31	-0.681
31	-0.681
31	-0.681
31	-0.681
31	-0.681
31	-0.681
31	-0.681
31	-0.681
31	-0.681
31	-0.681
31	-0.681
31	-0.6809
31	-0.681
31	-0.681
31	-0.681
31	-0.681
31	-0.681
31	-0.681
31	-0.681
31	-0.6809
31	-0.6809
31	-0.6809
31	-0.6809
31	-0.6809
31	-0.6809
31	-0.681
31	-0.681
31	-0.6809
31	-0.6809
31	-0.6809
31	-0.6809
31	-0.6809
31	-0.6809
31	-0.681
31	-0.681
31	-0.6809
31	-0.6808
31	-0.6807
31	-0.6807
31	-0.6807
31	-0.6808
31	-0.6809
31	-0.6809
31	-0.6809
31	-0.6807
31	-0.6806
31	-0.6806
31	-0.6806
31	-0.6806
31	-0.6806
31	-0.6807
31	-0.6807
31	-0.6807
31	-0.6806
31	-0.6806
31	-0.6806
31	-0.6806
31	-0.6806
31	-0.6807
31	-0.6806
31	-0.6805
31	-0.6805
31	-0.6805
31	-0.6805
31	-0.6805
31	-0.6805
31	-0.6805
31	-0.6805
31	-0.6804
31	-0.6804
31	-0.6804
31	-0.6804
31	-0.6804
31	-0.6804
31	-0.6805
31	-0.6805
31	-0.6804
31	-0.6804
31	-0.6804
31	-0.6804
31	-0.6804
31	-0.6805
31	-0.6805
31	-0.6804
31	-0.6803
31	-0.6803
31	-0.6803
31	-0.6803
31	-0.6803
32	-0.6804
32	-0.6805
32	-0.6805
32	-0.6805
32	-0.6804
32	-0.6804
32	-0.6804
32	-0.6804
32	-0.6804
32	-0.6805
31	-0.6805
31	-0.6805
31	-0.6803
31	-0.6803
31	-0.6803
31	-0.6803
31	-0.6803
31	-0.6803
31	-0.6803
31	-0.6803
31	-0.6801
31	-0.68
31	-0.6799
31	-0.6799
31	-0.6799
32	-0.6799
32	-0.6799
32	-0.6799
32	-0.6799
32	-0.6799
32	-0.6799
32	-0.6799
32	-0.6799
32	-0.6799
32	-0.6799
32	-0.6799
32	-0.6799
32	-0.6799
32	-0.6799
32	-0.6799
32	-0.6799
32	-0.6799
32	-0.68
32	-0.68
32	-0.68
32	-0.6799
32	-0.6799
32	-0.6799
32	-0.6799
32	-0.6799
32	-0.68
32	-0.68
32	-0.6798
32	-0.6798
32	-0.6798
32	-0.6798
32	-0.6798
32	-0.6799
32	-0.6799
32	-0.6799
32	-0.6799
32	-0.6799
32	-0.6797
32	-0.6797
32	-0.6797
32	-0.6797
32	-0.6798
32	-0.6798
32	-0.6798
32	-0.6798
32	-0.6796
32	-0.6795
32	-0.6795
32	-0.6795
32	-0.6795
32	-0.6796
32	-0.6796
32	-0.6796
32	-0.6795
32	-0.6794
32	-0.6794
32	-0.6794
32	-0.6794
32	-0.6795
32	-0.6795
32	-0.6795
32	-0.6793
32	-0.6792
32	-0.6792
32	-0.6792
32	-0.6793
32	-0.6793
32	-0.6794
32	-0.6793
32	-0.6792
32	-0.6791
32	-0.6791
32	-0.6791
32	-0.6792
32	-0.6793
32	-0.6793
32	-0.6792
32	-0.6791
32	-0.6791
32	-0.6791
32	-0.6791
32	-0.6791
32	-0.6792
32	-0.6792
32	-0.6791
32	-0.6791
32	-0.6791
32	-0.6791
32	-0.6791
32	-0.6791
32	-0.6792
32	-0.6793
32	-0.6792
32	-0.6792
32	-0.679
32	-0.679
32	-0.679
32	-0.6791
32	-0.6792
32	-0.6792
32	-0.6791
32	-0.679
32	-0.679
32	-0.6789
32	-0.6789
32	-0.6789
32	-0.6789
32	-0.6791
32	-0.679
32	-0.6789
32	-0.6788
32	-0.6788
32	-0.6788
32	-0.6788
32	-0.6789
32	-0.679
32	-0.6789
32	-0.6788
32	-0.6788
32	-0.6788
32	-0.6788
32	-0.6788
32	-0.6788
32	-0.6789
32	-0.6789
32	-0.6788
32	-0.6787
32	-0.6787
32	-0.6787
32	-0.6787
32	-0.6788
32	-0.6789
32	-0.6789
32	-0.6787
32	-0.6787
32	-0.6787
32	-0.6787
32	-0.6787
32	-0.6788
32	-0.6788
32	-0.6786
32	-0.6785
32	-0.6785
32	-0.6785
32	-0.6785
32	-0.6786
32	-0.6787
32	-0.6787
32	-0.6786
32	-0.6786
32	-0.6784
32	-0.6784
32	-0.6785
32	-0.6785
32	-0.6786
33	-0.6786
33	-0.6785
33	-0.6785
33	-0.6783
33	-0.6783
33	-0.6783
33	-0.6783
33	-0.6784
33	-0.6784
33	-0.6784
33	-0.6782
33	-0.6782
33	-0.6782
33	-0.6781
33	-0.6782
33	-0.6783
33	-0.6783
33	-0.6782
33	-0.6781
33	-0.6781
33	-0.6781
33	-0.6781
33	-0.6781
33	-0.6782
33	-0.6782
33	-0.6781
33	-0.678
33	-0.678
33	-0.678
33	-0.678
33	-0.678
33	-0.6781
33	-0.6781
33	-0.678
33	-0.6779
33	-0.6779
33	-0.6779
33	-0.678
33	-0.6781
33	-0.6781
33	-0.678
33	-0.6778
33	-0.6778
33	-0.6778
33	-0.6778
33	-0.6778
33	-0.6779
33	-0.6779
33	-0.6779
33	-0.6778
33	-0.6777
33	-0.6777
33	-0.6776
33	-0.6777
33	-0.6777
33	-0.6777
33	-0.6777
33	-0.6777
33	-0.6775
33	-0.6775
33	-0.6775
33	-0.6775
33	-0.6775
33	-0.6775
33	-0.6775
33	-0.6774
33	-0.6774
33	-0.6774
33	-0.6774
33	-0.6774
33	-0.6774
33	-0.6775
33	-0.6775
33	-0.6773
33	-0.6773
33	-0.6773
33	-0.6773
33	-0.6773
33	-0.6774
33	-0.6774
33	-0.6773
33	-0.6772
33	-0.6772
33	-0.6772
33	-0.6773
33	-0.6773
33	-0.6773
33	-0.6773
33	-0.6772
33	-0.6771
33	-0.6771
33	-0.6772
33	-0.6772
33	-0.6772
33	-0.6772
33	-0.6772
33	-0.6771
33	-0.6771
33	-0.6771
33	-0.6772
33	-0.6772
33	-0.6772
33	-0.6772
33	-0.6772
33	-0.6772
33	-0.6772
33	-0.6772
33	-0.6771
33	-0.6771
33	-0.6771
33	-0.6771
33	-0.6771
33	-0.6771
33	-0.677
33	-0.6768
33	-0.6769
33	-0.677
33	-0.677
33	-0.677
33	-0.677
33	-0.677
33	-0.6769
33	-0.6769
33	-0.6769
33	-0.677
33	-0.677
33	-0.677
33	-0.677
33	-0.6769
33	-0.6768
33	-0.6768
33	-0.6769
33	-0.6769
33	-0.6769
33	-0.6769
33	-0.6769
33	-0.6769
33	-0.6767
33	-0.6767
33	-0.6768
33	-0.6768
33	-0.6768
33	-0.6768
34	-0.6767
34	-0.6767
34	-0.6766
34	-0.6766
34	-0.6766
34	-0.6766
34	-0.6766
34	-0.6766
34	-0.6766
34	-0.6765
34	-0.6765
34	-0.6765
34	-0.6765
34	-0.6765
34	-0.6765
34	-0.6765
34	-0.6765
34	-0.6765
34	-0.6765
34	-0.6765
34	-0.6765
34	-0.6763
34	-0.6763
34	-0.6763
34	-0.6763
34	-0.6763
34	-0.6763
34	-0.6764
34	-0.6762
34	-0.6761
34	-0.6761
34	-0.6761
34	-0.6761
34	-0.6761
34	-0.6761
34	-0.6762
34	-0.6762
34	-0.6761
34	-0.6761
34	-0.6761
34	-0.676
34	-0.6761
34	-0.6762
34	-0.6762
34	-0.6761
34	-0.676
34	-0.6759
34	-0.6759
34	-0.6759
34	-0.6759
34	-0.6759
34	-0.6759
34	-0.6759
34	-0.6757
34	-0.6757
34	-0.6758
34	-0.6759
34	-0.6759
34	-0.6758
34	-0.6758
34	-0.6758
34	-0.6758
34	-0.6758
34	-0.6758
34	-0.6758
34	-0.6758
34	-0.6758
34	-0.6758
34	-0.6758
34	-0.6758
34	-0.6757
34	-0.6757
34	-0.6757
34	-0.6757
34	-0.6757
34	-0.6757
34	-0.6757
34	-0.6757
34	-0.6759
34	-0.6759
34	-0.6757
34	-0.6757
34	-0.6757
34	-0.6757
34	-0.6757
34	-0.6757
34	-0.6757
34	-0.6756
34	-0.6756
34	-0.6756
34	-0.6755
34	-0.6755
34	-0.6755
34	-0.6756
34	-0.6756
34	-0.6755
34	-0.6755
34	-0.6754
34	-0.6754
34	-0.6754
34	-0.6754
34	-0.6754
34	-0.6753
34	-0.6752
34	-0.6752
34	-0.6752
34	-0.6752
34	-0.6752
35	-0.6752
35	-0.6753
35	-0.6751
35	-0.675
35	-0.675
35	-0.675
35	-0.675
35	-0.675
35	-0.6751
35	-0.6751
35	-0.675
35	-0.6749
35	-0.6749
35	-0.6749
35	-0.6749
35	-0.675
35	-0.675
35	-0.6749
35	-0.6748
35	-0.6747
35	-0.6747
35	-0.6747
35	-0.6747
35	-0.6747
35	-0.6747
35	-0.6748
35	-0.6747
35	-0.6746
35	-0.6745
35	-0.6745
35	-0.6745
35	-0.6745
35	-0.6745
35	-0.6746
35	-0.6745
35	-0.6744
35	-0.6744
35	-0.6744
35	-0.6744
35	-0.6744
35	-0.6744
35	-0.6744
35	-0.6744
35	-0.6742
35	-0.6742
35	-0.6742
35	-0.6742
35	-0.6743
35	-0.6743
35	-0.6742
35	-0.6741
35	-0.6741
35	-0.6741
35	-0.6741
35	-0.6743
35	-0.6743
35	-0.6742
35	-0.6741
35	-0.6741
35	-0.6741
35	-0.674
35	-0.6741
35	-0.6742
35	-0.6742
35	-0.674
35	-0.674
35	-0.674
35	-0.674
35	-0.674
35	-0.6741
35	-0.6741
35	-0.6739
35	-0.6739
35	-0.6739
35	-0.6738
35	-0.6738
35	-0.6738
35	-0.6738
35	-0.6738
35	-0.6739
35	-0.6739
35	-0.6737
35	-0.6736
35	-0.6736
35	-0.6736
35	-0.6736
35	-0.6737
35	-0.6737
35	-0.6737
35	-0.6735
35	-0.6735
35	-0.6735
35	-0.6735
35	-0.6736
35	-0.6738
35	-0.6738
35	-0.6737
35	-0.6736
35	-0.6735
35	-0.6734
35	-0.6734
35	-0.6735
35	-0.6736
35	-0.6736
35	-0.6735
35	-0.6734
35	-0.6733
35	-0.6732
35	-0.6732
35	-0.6733
35	-0.6733
35	-0.6733
35	-0.6733
35	-0.6733
35	-0.6731
35	-0.6731
35	-0.6731
35	-0.6732
35	-0.6732
35	-0.6732
36	-0.6731
36	-0.6731
36	-0.673
36	-0.673
36	-0.673
36	-0.673
36	-0.673
36	-0.673
36	-0.673
36	-0.673
36	-0.6728
36	-0.6727
36	-0.6727
36	-0.6728
36	-0.6729
36	-0.6729
36	-0.6729
36	-0.6729
36	-0.6728
36	-0.6727
36	-0.6726
36	-0.6727
36	-0.6727
36	-0.6727
36	-0.6726
36	-0.6726
36	-0.6726
36	-0.6725
36	-0.6725
36	-0.6726
36	-0.6726
36	-0.6726
36	-0.6726
36	-0.6725
36	-0.6725
36	-0.6724
36	-0.6724
36	-0.6724
36	-0.6724
36	-0.6723
36	-0.6723
36	-0.6723
36	-0.6722
36	-0.6722
36	-0.6722
36	-0.6721
36	-0.6721
36	-0.6721
36	-0.6722
36	-0.6721
36	-0.672
36	-0.672
36	-0.672
36	-0.6719
36	-0.6719
36	-0.672
36	-0.6719
36	-0.6719
36	-0.6717
36	-0.6716
36	-0.6716
36	-0.6716
36	-0.6716
36	-0.6716
36	-0.6716
36	-0.6715
36	-0.6715
36	-0.6715
36	-0.6714
36	-0.6714
36	-0.6715
36	-0.6715
36	-0.6715
36	-0.6715
36	-0.6715
36	-0.6713
36	-0.6713
36	-0.6713
36	-0.6713
36	-0.6713
36	-0.6713
36	-0.6713
36	-0.6713
36	-0.6713
36	-0.6713
36	-0.6712
36	-0.6712
36	-0.6712
36	-0.6712
36	-0.6713
36	-0.6713
36	-0.6712
36	-0.6711
36	-0.671
36	-0.671
36	-0.671
37	-0.671
37	-0.6711
37	-0.671
37	-0.6709
37	-0.6709
37	-0.6709
37	-0.6708
37	-0.6708
37	-0.6708
37	-0.6708
37	-0.6707
37	-0.6707
37	-0.6706
37	-0.6706
37	-0.6706
37	-0.6706
37	-0.6706
37	-0.6705
37	-0.6705
37	-0.6705
37	-0.6705
37	-0.6705
37	-0.6705
37	-0.6704
37	-0.6704
37	-0.6703
37	-0.6703
37	-0.6703
37	-0.6702
37	-0.6702
37	-0.6702
37	-0.6702
37	-0.6702
37	-0.6702
37	-0.6701
37	-0.67
37	-0.67
37	-0.67
37	-0.6701
37	-0.67
37	-0.67
37	-0.6699
37	-0.6698
37	-0.6697
37	-0.6698
37	-0.6698
37	-0.6698
37	-0.6698
37	-0.6698
37	-0.6698
37	-0.6696
37	-0.6695
37	-0.6696
37	-0.6696
37	-0.6696
37	-0.6696
37	-0.6696
37	-0.6696
37	-0.6694
37	-0.6694
37	-0.6695
37	-0.6695
37	-0.6694
37	-0.6694
37	-0.6694
37	-0.6694
37	-0.6693
37	-0.6691
37	-0.6691
37	-0.6691
37	-0.6692
37	-0.6692
37	-0.6691
37	-0.669
37	-0.669
37	-0.6689
37	-0.6689
37	-0.669
37	-0.669
37	-0.669
37	-0.669
37	-0.6689
37	-0.6687
37	-0.6687
37	-0.6688
37	-0.6688
37	-0.6688
37	-0.6688
37	-0.6688
37	-0.6687
37	-0.6687
37	-0.6687
37	-0.6686
37	-0.6686
37	-0.6686
37	-0.6686
37	-0.6686
37	-0.6686
37	-0.6686
37	-0.6687
37	-0.6686
37	-0.6685
37	-0.6685
37	-0.6684
37	-0.6684
37	-0.6685
37	-0.6686
37	-0.6686
37	-0.6684
37	-0.6684
37	-0.6684
37	-0.6683
37	-0.6683
38	-0.6684
38	-0.6684
38	-0.6682
38	-0.6681
38	-0.6681
38	-0.6681
38	-0.6681
38	-0.6682
37	-0.6682
37	-0.6682
37	-0.6681
37	-0.668
37	-0.668
37	-0.668
37	-0.668
37	-0.6681
38	-0.6681
38	-0.668
38	-0.668
38	-0.6678
38	-0.6678
38	-0.6679
38	-0.6679
38	-0.6679
38	-0.6679
38	-0.6678
38	-0.6676
38	-0.6676
38	-0.6676
38	-0.6676
38	-0.6676
38	-0.6676
38	-0.6675
38	-0.6675
38	-0.6675
38	-0.6676
38	-0.6676
38	-0.6674
38	-0.6674
38	-0.6673
38	-0.6673
38	-0.6673
38	-0.6674
38	-0.6673
38	-0.6673
38	-0.6671
38	-0.6671
38	-0.6671
38	-0.667
38	-0.667
38	-0.6671
38	-0.6671
38	-0.667
38	-0.667
38	-0.6669
38	-0.6669
38	-0.6669
38	-0.6669
38	-0.6668
38	-0.6667
38	-0.6666
38	-0.6666
38	-0.6666
38	-0.6665
38	-0.6665
38	-0.6665
38	-0.6665
38	-0.6665
38	-0.6665
38	-0.6664
38	-0.6664
38	-0.6664
38	-0.6664
38	-0.6663
38	-0.6664
38	-0.6663
38	-0.6663
38	-0.6662
38	-0.6662
38	-0.6662
38	-0.6661
38	-0.6662
38	-0.6662
38	-0.6661
38	-0.6661
38	-0.666
38	-0.666
38	-0.666
38	-0.666
38	-0.666
38	-0.6661
38	-0.6661
38	-0.6661
38	-0.666
38	-0.6658
38	-0.6657
38	-0.6657
38	-0.6659
39	-0.6659
39	-0.6659
39	-0.6657
39	-0.6656
39	-0.6656
39	-0.6656
39	-0.6656
39	-0.6658
39	-0.6658
39	-0.6657
39	-0.6655
39	-0.6654
39	-0.6654
39	-0.6654
39	-0.6654
39	-0.6654
39	-0.6655
39	-0.6655
39	-0.6654
39	-0.6654
39	-0.6654
39	-0.6654
39	-0.6653
39	-0.6653
39	-0.6654
39	-0.6652
39	-0.6652
39	-0.6651
39	-0.6651
39	-0.6651
39	-0.6651
39	-0.6651
39	-0.6651
39	-0.665
39	-0.6649
39	-0.6649
39	-0.6649
39	-0.6648
39	-0.6648
39	-0.6647
39	-0.6647
39	-0.6647
39	-0.6646
39	-0.6646
39	-0.6646
39	-0.6645
39	-0.6645
39	-0.6645
39	-0.6647
39	-0.6647
39	-0.6646
39	-0.6645
39	-0.6644
39	-0.6644
39	-0.6644
39	-0.6644
39	-0.6645
39	-0.6645
39	-0.6644
39	-0.6643
39	-0.6642
39	-0.6641
39	-0.6641
39	-0.6641
39	-0.6642
39	-0.6642
39	-0.6642
39	-0.664
39	-0.6639
39	-0.6639
39	-0.6639
39	-0.6638
39	-0.6638
39	-0.6638
39	-0.6639
39	-0.6638
39	-0.6638
39	-0.6637
39	-0.6637
39	-0.6637
39	-0.6636
39	-0.6636
39	-0.6636
39	-0.6635
39	-0.6635
39	-0.6635
39	-0.6635
39	-0.6634
39	-0.6634
39	-0.6634
39	-0.6633
39	-0.6633
39	-0.6632
39	-0.6632
39	-0.6632
40	-0.6631
40	-0.6631
40	-0.6631
40	-0.6631
40	-0.663
40	-0.663
40	-0.663
40	-0.6629
40	-0.6629
40	-0.663
40	-0.663
40	-0.663
40	-0.6628
40	-0.6628
40	-0.6627
40	-0.6627
40	-0.6627
40	-0.6627
40	-0.6627
40	-0.6627
40	-0.6625
40	-0.6625
40	-0.6624
40	-0.6624
40	-0.6625
40	-0.6625
40	-0.6624
40	-0.6623
40	-0.6622
40	-0.6622
40	-0.6622
40	-0.6622
40	-0.6621
40	-0.6621
40	-0.662
40	-0.662
40	-0.662
40	-0.662
40	-0.662
40	-0.6619
40	-0.6619
40	-0.6618
40	-0.6618
40	-0.6618
40	-0.6618
40	-0.6618
40	-0.6617
40	-0.6617
40	-0.6617
40	-0.6616
40	-0.6615
40	-0.6616
40	-0.6616
40	-0.6616
40	-0.6615
40	-0.6615
40	-0.6614
40	-0.6613
40	-0.6614
40	-0.6614
40	-0.6613
40	-0.6613
40	-0.6613
40	-0.6612
40	-0.6611
40	-0.6611
40	-0.6611
40	-0.661
40	-0.661
40	-0.661
40	-0.6609
40	-0.6609
40	-0.6609
40	-0.6608
40	-0.6607
40	-0.6607
40	-0.6607
40	-0.6607
40	-0.6606
40	-0.6606
40	-0.6606
40	-0.6605
40	-0.6605
40	-0.6605
40	-0.6605
40	-0.6605
40	-0.6604
40	-0.6604
40	-0.6604
40	-0.6603
40	-0.6601
40	-0.66
40	-0.6602
40	-0.6602
40	-0.6602
40	-0.6602
40	-0.6601
40	-0.66
40	-0.6599
40	-0.6599
40	-0.6599
40	-0.66
40	-0.66
40	-0.66
40	-0.6599
40	-0.6598
40	-0.6597
40	-0.6597
40	-0.6598
40	-0.6599
40	-0.6598
41	-0.6598
41	-0.6598
41	-0.6597
41	-0.6596
41	-0.6595
41	-0.6595
41	-0.6596
41	-0.6597
41	-0.6596
41	-0.6596
41	-0.6596
41	-0.6596
41	-0.6594
41	-0.6595
41	-0.6596
41	-0.6595
41	-0.6595
41	-0.6595
41	-0.6595
41	-0.6594
41	-0.6594
41	-0.6594
41	-0.6594
41	-0.6593
41	-0.6593
41	-0.6593
41	-0.6593
41	-0.6592
41	-0.6591
41	-0.6591
41	-0.6591
41	-0.659
41	-0.659
41	-0.659
41	-0.659
41	-0.6589
41	-0.6587
41	-0.6586
41	-0.6586
41	-0.6588
41	-0.6588
41	-0.6587
41	-0.6587
41	-0.6587
41	-0.6585
41	-0.6584
41	-0.6585
41	-0.6586
41	-0.6586
41	-0.6586
41	-0.6586
41	-0.6586
41	-0.6585
41	-0.6584
41	-0.6583
41	-0.6584
41	-0.6584
41	-0.6584
41	-0.6584
41	-0.6583
41	-0.6582
41	-0.6581
41	-0.658
41	-0.6581
41	-0.6581
41	-0.6581
41	-0.6581
41	-0.6581
41	-0.658
41	-0.658
41	-0.658
41	-0.6579
41	-0.6579
41	-0.6579
41	-0.6578
41	-0.6578
41	-0.6578
41	-0.6578
41	-0.6578
41	-0.6578
41	-0.6576
41	-0.6576
41	-0.6576
41	-0.6575
41	-0.6575
41	-0.6576
41	-0.6578
41	-0.6577
41	-0.6576
41	-0.6575
41	-0.6574
41	-0.6574
41	-0.6574
41	-0.6574
41	-0.6573
41	-0.6574
41	-0.6574
41	-0.6573
41	-0.6573
41	-0.6573
41	-0.6572
41	-0.6572
41	-0.6572
41	-0.6572
41	-0.6571
41	-0.6571
41	-0.657
41	-0.657
41	-0.657
42	-0.657
42	-0.657
42	-0.657
42	-0.657
42	-0.6569
42	-0.6569
42	-0.6569
42	-0.6569
42	-0.6568
42	-0.6568
42	-0.6568
42	-0.6568
42	-0.6568
42	-0.6567
42	-0.6567
42	-0.6567
42	-0.6567
42	-0.6567
42	-0.6567
42	-0.6566
42	-0.6565
42	-0.6565
42	-0.6565
42	-0.6565
42	-0.6564
42	-0.6564
42	-0.6564
42	-0.6564
42	-0.6564
42	-0.6564
42	-0.6563
42	-0.6563
42	-0.6563
42	-0.6562
42	-0.6562
42	-0.6562
42	-0.6562
42	-0.6562
42	-0.6562
42	-0.6561
42	-0.6561
42	-0.656
42	-0.6559
42	-0.6558
42	-0.6559
42	-0.6559
42	-0.6559
42	-0.6559
42	-0.6559
42	-0.6558
42	-0.6557
42	-0.6557
42	-0.6557
42	-0.6557
42	-0.6557
42	-0.6557
42	-0.6557
42	-0.6555
42	-0.6555
42	-0.6556
42	-0.6556
42	-0.6556
42	-0.6556
42	-0.6556
42	-0.6555
42	-0.6553
42	-0.6553
42	-0.6554
42	-0.6554
42	-0.6554
42	-0.6554
42	-0.6553
42	-0.6553
42	-0.6553
42	-0.6553
42	-0.6552
42	-0.6551
42	-0.6551
42	-0.6551
42	-0.6551
43	-0.6551
43	-0.6551
43	-0.6551
43	-0.655
43	-0.6549
43	-0.6549
43	-0.6549
43	-0.6549
43	-0.6549
43	-0.6549
43	-0.655
43	-0.6549
43	-0.6548
43	-0.6548
43	-0.6548
43	-0.6548
43	-0.6547
43	-0.6547
43	-0.6547
43	-0.6545
43	-0.6545
43	-0.6546
43	-0.6546
43	-0.6546
43	-0.6546
43	-0.6546
43	-0.6545
43	-0.6545
43	-0.6544
43	-0.6544
43	-0.6544
43	-0.6544
43	-0.6543
43	-0.6543
43	-0.6543
43	-0.6542
43	-0.6543
43	-0.6543
43	-0.6543
43	-0.6543
43	-0.6542
43	-0.6542
43	-0.6542
43	-0.6541
43	-0.6541
43	-0.6541
43	-0.654
43	-0.654
43	-0.654
43	-0.654
43	-0.654
43	-0.6541
43	-0.6542
43	-0.6541
43	-0.6541
43	-0.6539
43	-0.6539
43	-0.6538
43	-0.6538
43	-0.6539
43	-0.6539
43	-0.6539
43	-0.6537
43	-0.6537
43	-0.6536
43	-0.6536
43	-0.6536
43	-0.6537
43	-0.6537
43	-0.6536
43	-0.6534
43	-0.6533
43	-0.6533
43	-0.6533
43	-0.6532
43	-0.6532
43	-0.6533
43	-0.6533
43	-0.6531
43	-0.6531
43	-0.6531
43	-0.6531
43	-0.653
43	-0.653
43	-0.6529
43	-0.6528
43	-0.6528
43	-0.6528
43	-0.6528
43	-0.6527
43	-0.6527
43	-0.6527
43	-0.6526
43	-0.6525
43	-0.6526
43	-0.6526
43	-0.6525
43	-0.6525
43	-0.6525
43	-0.6523
43	-0.6523
43	-0.6523
43	-0.6524
43	-0.6523
43	-0.6523
44	-0.6523
44	-0.6522
44	-0.6522
44	-0.6523
44	-0.6522
44	-0.652
44	-0.6519
44	-0.6519
44	-0.6519
44	-0.6518
44	-0.6518
44	-0.652
44	-0.652
44	-0.6518
44	-0.6517
44	-0.6517
44	-0.6516
44	-0.6516
44	-0.6516
44	-0.6517
44	-0.6517
44	-0.6515
44	-0.6514
44	-0.6514
44	-0.6514
44	-0.6513
44	-0.6513
44	-0.6513
44	-0.6513
44	-0.6513
44	-0.6512
44	-0.6512
44	-0.6512
44	-0.6512
44	-0.6511
44	-0.6511
44	-0.6511
44	-0.651
44	-0.651
44	-0.6509
44	-0.6509
44	-0.6509
44	-0.6509
44	-0.6509
44	-0.6508
44	-0.6507
44	-0.6507
44	-0.6507
44	-0.6506
44	-0.6506
44	-0.6507
44	-0.6507
44	-0.6506
44	-0.6505
44	-0.6505
44	-0.6505
44	-0.6504
44	-0.6504
44	-0.6505
44	-0.6506
44	-0.6505
44	-0.6504
44	-0.6502
44	-0.6502
44	-0.6501
44	-0.6501
44	-0.6503
44	-0.6503
44	-0.6502
44	-0.65
44	-0.65
44	-0.6499
44	-0.6499
44	-0.6499
44	-0.65
44	-0.65
44	-0.6499
44	-0.6497
44	-0.6496
44	-0.6496
44	-0.6496
44	-0.6496
44	-0.6495
44	-0.6495
44	-0.6496
44	-0.6496
44	-0.6495
44	-0.6495
44	-0.6494
44	-0.6494
44	-0.6494
44	-0.6494
44	-0.6494
44	-0.6494
44	-0.6493
44	-0.6493
44	-0.6493
44	-0.6492
44	-0.6493
44	-0.6493
44	-0.6492
44	-0.6491
44	-0.6491
44	-0.6491
44	-0.649
44	-0.649
44	-0.6491
44	-0.6491
44	-0.649
44	-0.649
44	-0.6489
44	-0.6489
44	-0.6489
44	-0.6489
44	-0.649
44	-0.649
44	-0.6488
44	-0.6487
44	-0.6485
44	-0.6485
44	-0.6485
44	-0.6484
44	-0.6485
44	-0.6486
45	-0.6486
45	-0.6485
45	-0.6483
45	-0.6483
45	-0.6482
45	-0.6482
45	-0.6483
45	-0.6484
45	-0.6484
45	-0.6484
45	-0.6481
45	-0.648
45	-0.648
45	-0.648
45	-0.648
45	-0.6479
45	-0.648
45	-0.6481
45	-0.648
45	-0.6479
45	-0.6479
45	-0.6479
45	-0.6479
45	-0.6478
45	-0.6479
45	-0.648
45	-0.6478
45	-0.6478
45	-0.6477
45	-0.6477
45	-0.6477
45	-0.6476
45	-0.6477
45	-0.6478
45	-0.6478
45	-0.6476
45	-0.6476
45	-0.6476
45	-0.6475
45	-0.6475
45	-0.6476
45	-0.6477
45	-0.6477
45	-0.6475
45	-0.6474
45	-0.6474
45	-0.6474
45	-0.6474
45	-0.6474
45	-0.6475
45	-0.6475
45	-0.6474
45	-0.6473
45	-0.6472
45	-0.6472
45	-0.6472
45	-0.6473
45	-0.6473
45	-0.6472
45	-0.6472
45	-0.647
45	-0.6469
45	-0.6469
45	-0.6469
45	-0.6469
45	-0.647
45	-0.6469
45	-0.6468
45	-0.6467
45	-0.6467
45	-0.6466
45	-0.6466
45	-0.6466
45	-0.6466
45	-0.6466
45	-0.6466
45	-0.6464
45	-0.6464
45	-0.6464
45	-0.6463
45	-0.6463
45	-0.6463
45	-0.6463
45	-0.6462
45	-0.6462
45	-0.6461
45	-0.6461
45	-0.6461
45	-0.6461
45	-0.6461
45	-0.646
45	-0.6459
45	-0.6459
45	-0.6459
45	-0.6458
45	-0.6458
45	-0.6459
45	-0.6459
45	-0.6458
45	-0.6458
45	-0.6457
45	-0.6457
45	-0.6456
45	-0.6457
45	-0.6458
45	-0.6458
45	-0.6458
45	-0.6457
45	-0.6456
45	-0.6456
45	-0.6455
45	-0.6456
45	-0.6456
45	-0.6457
45	-0.6456
45	-0.6455
45	-0.6454
45	-0.6454
45	-0.6455
45	-0.6456
45	-0.6457
45	-0.6456
45	-0.6455
45	-0.6454
45	-0.6453
45	-0.6452
45	-0.6452
45	-0.6452
45	-0.6452
46	-0.6453
46	-0.6453
46	-0.6451
46	-0.645
46	-0.645
46	-0.6449
46	-0.6449
46	-0.6449
46	-0.645
46	-0.6449
46	-0.6448
46	-0.6447
46	-0.6446
46	-0.6446
46	-0.6446
46	-0.6446
46	-0.6447
46	-0.6447
46	-0.6445
46	-0.6445
46	-0.6444
46	-0.6444
46	-0.6444
46	-0.6445
46	-0.6445
46	-0.6444
46	-0.6443
46	-0.6442
46	-0.6442
46	-0.6442
46	-0.6442
46	-0.6443
46	-0.6443
46	-0.6443
46	-0.6443
46	-0.6442
46	-0.6442
46	-0.644
46	-0.644
46	-0.644
46	-0.6441
46	-0.644
46	-0.644
46	-0.644
46	-0.6438
46	-0.6437
46	-0.6436
46	-0.6437
46	-0.6437
46	-0.6437
46	-0.6437
46	-0.6436
46	-0.6436
46	-0.6435
46	-0.6434
46	-0.6434
46	-0.6434
46	-0.6434
46	-0.6436
46	-0.6436
46	-0.6434
46	-0.6434
46	-0.6433
46	-0.6433
46	-0.6433
46	-0.6434
46	-0.6435
46	-0.6434
46	-0.6432
46	-0.6431
46	-0.6431
46	-0.6431
46	-0.6431
46	-0.6432
46	-0.6432
46	-0.643
46	-0.6429
46	-0.6428
46	-0.6428
46	-0.6428
46	-0.6429
46	-0.6429
46	-0.6429
46	-0.6427
46	-0.6426
46	-0.6426
46	-0.6426
46	-0.6426
46	-0.6427
46	-0.6427
46	-0.6426
46	-0.6426
46	-0.6426
46	-0.6424
46	-0.6424
46	-0.6424
46	-0.6426
46	-0.6425
46	-0.6425
46	-0.6425
46	-0.6423
46	-0.6422
46	-0.6422
46	-0.6423
46	-0.6424
47	-0.6424
47	-0.6424
47	-0.6423
47	-0.6422
47	-0.6421
47	-0.6421
47	-0.642
47	-0.642
47	-0.6421
47	-0.6422
47	-0.6422
47	-0.6421
47	-0.642
47	-0.6419
47	-0.6419
47	-0.6419
47	-0.642
47	-0.642
47	-0.642
47	-0.6419
47	-0.6417
47	-0.6417
47	-0.6416
47	-0.6417
47	-0.6417
47	-0.6417
47	-0.6416
47	-0.6415
47	-0.6414
47	-0.6414
47	-0.6414
47	-0.6415
47	-0.6416
47	-0.6416
47	-0.6414
47	-0.6413
47	-0.6413
47	-0.6413
47	-0.6414
47	-0.6416
47	-0.6416
47	-0.6416
47	-0.6415
47	-0.6415
47	-0.6413
47	-0.6413
47	-0.6413
47	-0.6414
47	-0.6414
47	-0.6414
47	-0.6414
47	-0.6413
47	-0.6411
47	-0.6411
47	-0.6412
47	-0.6412
47	-0.6412
47	-0.6412
47	-0.6412
47	-0.6411
47	-0.6409
47	-0.6408
47	-0.6408
47	-0.6408
47	-0.6409
47	-0.6409
47	-0.6409
47	-0.6408
47	-0.6407
47	-0.6405
47	-0.6405
47	-0.6406
47	-0.6407
47	-0.6407
47	-0.6406
47	-0.6406
47	-0.6405
47	-0.6404
47	-0.6404
47	-0.6405
47	-0.6405
47	-0.6405
47	-0.6404
47	-0.6404
47	-0.6403
47	-0.6401
47	-0.6402
47	-0.6402
47	-0.6402
47	-0.6402
47	-0.6401
47	-0.6401
47	-0.64
47	-0.6399
47	-0.6399
47	-0.64
47	-0.64
47	-0.6399
47	-0.6399
47	-0.6399
47	-0.6399
47	-0.6398
47	-0.6398
47	-0.6398
[truncated: 61,199 more rows]
