# Supplementary material for: Constructing multiple active sites in iron oxide catalysts for improving carbonylation reactions
Source: Nat Commun. 2023 Aug 17;14:4973. doi: 10.1038/s41467-023-40640-z (PMC10435489; doi:10.1038/s41467-023-40640-z)
Supplement: Supplementary file 3 — Source Data [file 41467_2023_40640_MOESM3_ESM.zip › Raman/0.5 Fe2O3-Ovac.txt]

101.097	196
102.935	204
104.773	196
106.613	200
108.45	188
110.287	212
112.123	204
113.959	212
115.797	200
117.633	200
119.468	184
121.303	200
123.139	200
124.973	176
126.807	184
128.64	200
130.473	188
132.305	192
134.14	192
135.972	196
137.803	200
139.634	196
141.465	196
143.295	200
145.125	188
146.957	184
148.787	196
150.615	184
152.444	184
154.272	192
156.1	188
157.928	192
159.755	188
161.582	196
163.408	204
165.234	204
167.06	204
168.885	188
170.71	188
172.535	188
174.359	176
176.183	200
178.009	180
179.83	196
181.653	172
183.475	180
185.298	192
187.119	184
188.941	192
190.762	184
192.583	184
194.403	192
196.223	200
198.043	180
199.862	192
201.681	204
203.5	176
205.318	200
207.136	188
208.953	188
210.77	240
212.585	216
214.402	232
216.218	264
218.033	268
219.849	280
221.664	312
223.479	304
225.291	284
227.105	276
228.918	236
230.732	216
232.545	212
234.355	220
236.167	188
237.979	212
239.791	204
241.602	184
243.41	200
245.221	196
247.031	204
248.841	192
250.648	204
252.457	220
254.266	212
256.074	204
257.88	200
259.688	204
261.495	192
263.3	204
265.106	208
266.912	220
268.718	220
270.522	216
272.327	220
274.132	232
275.934	228
277.738	244
279.54	252
281.343	260
283.146	260
284.947	264
286.749	256
288.551	276
290.351	264
292.152	252
293.951	264
295.751	240
297.552	240
299.349	228
301.149	212
302.946	220
304.745	216
306.541	224
308.34	208
310.135	196
311.933	196
313.728	192
315.524	184
317.319	192
319.115	180
320.908	192
322.704	172
324.497	176
326.291	184
328.084	180
329.878	172
331.669	180
333.462	156
335.253	168
337.044	180
338.836	188
340.626	176
342.417	180
344.206	180
345.995	196
347.785	184
349.573	192
351.363	180
353.151	168
354.938	176
356.726	188
358.513	188
360.299	180
362.086	176
363.872	196
365.657	168
367.443	184
369.227	176
371.011	188
372.797	168
374.58	188
376.363	188
378.146	184
379.93	188
381.712	184
383.493	196
385.274	208
387.057	184
388.838	188
390.618	196
392.397	204
394.179	196
395.958	192
397.737	208
399.515	204
401.293	196
403.073	188
404.85	204
406.627	208
408.404	204
410.18	224
411.956	208
413.732	196
415.509	200
417.284	168
419.059	188
420.833	176
422.607	184
424.38	172
426.154	188
427.927	192
429.699	176
431.471	180
433.245	176
435.017	156
436.788	188
438.559	192
440.329	180
442.1	176
443.869	176
445.639	180
447.408	180
449.177	164
450.945	196
452.713	176
454.481	176
456.248	180
458.016	168
459.782	176
461.549	180
463.315	180
465.078	172
466.844	168
468.609	160
470.374	176
472.138	160
473.902	176
475.666	184
477.429	176
479.192	176
480.955	176
482.715	172
484.477	184
486.239	188
488	188
489.761	180
491.522	176
493.282	184
495.04	180
496.799	180
498.559	184
500.318	172
502.076	188
503.832	184
505.59	172
507.348	188
509.105	184
510.86	172
512.617	168
514.373	172
516.129	184
517.882	172
519.638	192
521.392	180
523.147	184
524.899	176
526.653	172
528.407	188
530.158	164
531.911	196
533.663	180
535.413	172
537.165	176
538.917	176
540.666	172
542.417	168
544.167	184
545.915	180
547.665	180
549.413	176
551.162	188
552.911	184
554.657	188
556.406	202
558.151	170
559.899	190
561.644	182
563.391	178
565.135	178
566.881	182
568.627	186
570.371	178
572.116	182
573.859	182
575.603	202
577.345	206
579.089	186
580.831	178
582.574	190
584.315	190
586.055	182
587.797	194
589.537	174
591.279	194
593.018	198
594.758	198
596.497	190
598.235	190
599.975	190
601.712	202
603.452	182
605.188	186
606.925	182
608.663	190
610.399	198
612.134	210
613.872	182
615.606	194
617.341	186
619.077	186
620.811	190
622.544	190
624.28	182
626.012	174
627.745	182
629.479	190
631.211	182
632.942	190
634.674	186
636.406	178
638.137	190
639.867	190
641.597	190
643.329	186
645.058	186
646.787	174
648.515	182
650.244	178
651.973	194
653.701	190
655.428	190
657.155	214
658.882	194
660.608	194
662.334	178
664.061	206
665.787	166
667.512	190
669.236	174
670.961	178
672.684	190
674.408	182
676.131	194
677.854	194
679.577	182
681.301	182
683.023	178
684.745	190
686.466	186
688.187	178
689.908	182
691.628	190
693.348	186
695.068	182
696.787	174
698.506	186
700.225	190
701.943	190
703.662	170
705.379	182
707.097	194
708.814	190
710.531	186
712.245	186
713.961	182
715.677	190
717.392	170
719.107	178
720.822	178
722.537	178
724.251	186
725.965	182
727.676	182
729.389	178
731.102	186
732.815	190
734.527	174
736.239	178
737.95	186
739.66	170
741.37	170
743.081	190
744.791	186
746.501	186
748.209	186
749.918	186
751.627	170
753.336	190
755.042	198
756.75	170
758.458	186
760.165	182
761.87	202
763.577	182
765.283	182
766.987	178
768.693	186
770.398	186
772.102	182
773.806	174
775.511	186
777.213	182
778.917	186
780.62	186
782.321	190
784.024	182
785.727	186
787.427	178
789.129	194
790.828	186
792.529	174
794.23	186
795.929	194
797.629	178
799.327	178
801.027	198
802.724	198
804.423	190
806.12	182
807.818	182
809.514	186
811.212	182
812.907	202
814.604	202
816.299	182
817.995	182
819.69	186
821.385	190
823.079	190
824.774	186
826.467	178
828.161	190
829.853	186
831.545	190
833.239	190
834.93	198
836.623	198
838.314	198
840.004	186
841.696	198
843.385	186
845.075	186
846.766	194
848.455	190
850.143	198
851.833	190
853.521	186
855.208	194
856.897	190
858.584	178
860.27	190
861.959	186
863.644	186
865.33	186
867.015	178
868.702	190
870.387	202
872.071	190
873.755	186
875.44	186
877.124	178
878.807	186
880.489	210
882.172	190
883.856	182
885.537	190
887.219	198
888.9	182
890.581	194
892.261	186
893.941	186
895.623	178
897.303	182
898.982	194
900.661	202
902.339	178
904.018	174
905.696	190
907.373	190
909.05	182
910.727	202
912.406	194
914.083	218
915.759	202
917.434	178
919.11	202
920.785	198
922.46	198
924.134	182
925.808	194
927.482	194
929.156	206
930.829	198
932.502	190
934.173	166
935.845	194
937.517	190
939.188	194
940.86	206
942.531	182
944.202	186
945.872	190
947.542	198
949.212	190
950.881	186
952.549	198
954.217	194
955.886	186
957.554	186
959.222	182
960.89	190
962.557	198
964.222	202
965.889	182
967.555	194
969.221	210
970.887	182
972.55	198
974.216	194
975.88	178
977.545	190
979.207	194
980.871	178
982.534	202
984.198	202
985.859	198
987.521	190
989.184	198
990.844	198
992.505	182
994.167	182
995.826	182
997.487	186
999.147	182
1000.81	182
1002.47	202
1004.12	198
1005.78	198
1007.44	202
1009.1	194
1010.76	178
1012.41	202
1014.07	190
1015.73	202
1017.38	186
1019.04	190
1020.7	194
1022.35	182
1024.01	202
1025.66	198
1027.31	198
1028.97	198
1030.62	202
1032.27	198
1033.93	202
1035.58	174
1037.23	194
1038.88	210
1040.54	198
1042.19	198
1043.84	206
1045.49	194
1047.14	174
1048.79	194
1050.44	194
1052.09	202
1053.74	190
1055.39	206
1057.04	202
1058.68	206
1060.33	194
1061.98	190
1063.63	198
1065.27	198
1066.92	202
1068.57	190
1070.21	206
1071.86	194
1073.5	198
1075.15	194
1076.79	206
1078.44	206
1080.08	198
1081.72	198
1083.37	190
1085.01	194
1086.65	190
1088.29	186
1089.94	202
1091.58	202
1093.22	202
1094.86	190
1096.5	194
1098.14	198
1099.78	210
1101.42	206
1103.06	202
1104.7	194
1106.34	198
1107.98	202
1109.62	174
1111.26	198
1112.89	202
1114.53	174
1116.17	202
1117.8	194
1119.44	202
1121.08	198
1122.71	210
1124.35	214
1125.98	198
1127.62	206
1129.25	210
1130.89	198
1132.52	202
1134.15	198
1135.79	190
1137.42	206
1139.05	182
1140.68	206
1142.32	226
1143.95	210
1145.58	214
1147.21	218
1148.84	214
1150.47	202
1152.1	202
1153.73	202
1155.36	210
1156.99	210
1158.62	214
1160.25	210
1161.87	214
1163.5	194
1165.13	222
1166.76	198
1168.38	190
1170.01	206
1171.64	226
1173.26	202
1174.89	210
1176.51	214
1178.14	198
1179.76	198
1181.39	198
1183.01	210
1184.63	218
1186.26	194
1187.88	194
1189.5	222
1191.13	198
1192.75	206
1194.37	218
1195.99	218
1197.61	206
1199.23	210
1200.85	206
1202.47	202
1204.09	198
1205.71	218
1207.33	214
1208.95	214
1210.57	210
1212.19	206
1213.81	206
1215.42	198
1217.04	206
1218.66	222
1220.28	230
1221.89	222
1223.51	210
1225.12	210
1226.74	210
1228.35	214
1229.97	210
1231.58	230
1233.2	214
1234.81	198
1236.43	194
1238.04	214
1239.65	222
1241.27	210
1242.88	210
1244.49	238
1246.1	222
1247.71	230
1249.32	230
1250.93	222
1252.55	238
1254.16	246
1255.76	226
1257.38	242
1258.98	242
1260.59	238
1262.2	226
1263.81	242
1265.42	230
1267.03	238
1268.63	230
1270.24	242
1271.85	234
1273.45	234
1275.06	222
1276.67	238
1278.27	234
1279.88	238
1281.48	238
1283.09	246
1284.69	246
1286.3	242
1287.9	246
1289.5	250
1291.1	230
1292.71	234
1294.31	250
1295.91	262
1297.51	238
1299.12	258
1300.72	246
1302.32	250
1303.92	238
1305.52	250
1307.12	258
1308.72	230
1310.32	246
1311.92	262
1313.51	242
1315.11	242
1316.71	246
1318.31	250
1319.91	242
1321.51	258
1323.1	254
1324.7	238
1326.29	234
1327.89	246
1329.49	238
1331.08	242
1332.68	262
1334.27	250
1335.87	242
1337.46	222
1339.05	238
1340.65	246
1342.24	238
1343.83	226
1345.43	218
1347.02	230
1348.61	234
1350.2	226
1351.79	238
1353.38	230
1354.98	242
1356.57	218
1358.16	218
1359.75	218
1361.34	234
1362.93	234
1364.52	222
1366.1	234
1367.69	214
1369.28	218
1370.87	230
1372.46	214
1374.04	234
1375.63	230
1377.22	226
1378.8	218
1380.39	222
1381.97	218
1383.56	222
1385.14	230
1386.73	222
1388.31	222
1389.9	226
1391.48	230
1393.06	226
1394.65	214
1396.23	210
1397.81	218
1399.39	222
1400.98	202
1402.56	214
1404.14	218
1405.72	218
1407.3	226
1408.88	214
1410.46	222
1412.04	222
1413.62	218
1415.2	198
1416.78	202
1418.36	218
1419.94	222
1421.51	202
1423.09	218
1424.67	222
1426.25	214
1427.82	202
1429.4	206
1430.98	206
1432.55	218
1434.13	190
1435.7	210
1437.28	222
1438.85	218
1440.43	210
1442	218
1443.58	218
1445.15	210
1446.72	202
1448.29	210
1449.87	210
1451.44	210
1453.01	218
1454.58	190
1456.16	226
1457.73	214
1459.3	202
1460.87	218
1462.44	194
1464.01	226
1465.58	226
1467.15	222
1468.71	198
1470.28	214
1471.85	206
1473.42	222
1474.99	226
1476.56	214
1478.12	206
1479.69	214
1481.26	214
1482.82	210
1484.39	206
1485.95	210
1487.52	222
1489.08	214
1490.65	210
1492.22	210
1493.78	210
1495.34	226
1496.91	210
1498.47	214
1500.03	222
1501.59	210
1503.16	226
1504.72	222
1506.28	210
1507.84	210
1509.41	214
1510.97	222
1512.53	214
1514.09	210
1515.65	218
1517.21	214
1518.77	210
1520.32	210
1521.88	210
1523.44	214
1525	218
1526.56	214
1528.12	222
1529.67	206
1531.23	230
1532.79	218
1534.34	202
1535.9	222
1537.46	226
1539.01	230
1540.57	210
1542.12	222
1543.68	226
1545.23	214
1546.79	230
1548.34	210
1549.89	194
1551.45	214
1553	198
1554.55	214
1556.1	214
1557.66	214
1559.21	194
1560.76	214
1562.31	210
1563.86	210
1565.41	218
1566.96	190
1568.51	214
1570.06	206
1571.61	202
1573.16	214
1574.71	226
1576.26	210
1577.81	210
1579.35	214
1580.9	226
1582.45	226
1583.99	210
1585.54	226
1587.09	214
1588.63	210
1590.18	214
1591.72	194
1593.27	214
1594.82	218
1596.36	222
1597.91	218
1599.45	210
1600.99	214
1602.54	226
1604.08	226
1605.62	218
1607.17	214
1608.71	222
1610.25	206
1611.79	206
1613.33	210
1614.87	222
1616.42	230
1617.96	210
1619.5	206
1621.04	222
1622.58	222
1624.11	214
1625.65	230
1627.19	218
1628.73	218
1630.27	218
1631.81	226
1633.34	230
1634.88	214
1636.42	226
1637.96	226
1639.49	242
1641.03	214
1642.56	226
1644.1	214
1645.64	233.951
1647.17	206.232
1648.71	218.049
1650.24	218.137
1651.77	225.736
1653.31	217.787
1654.84	221.244
1656.38	217.987
1657.91	225.683
1659.44	221.981
1660.97	218.824
1662.5	225.354
1664.04	211.185
1665.57	218.542
1667.1	217.762
1668.63	218.474
1670.16	212.364
1671.69	225.519
1673.22	214.358
1674.75	206.776
1676.28	218.948
1677.81	218.304
1679.34	219.311
1680.87	218.983
1682.4	212.777
1683.92	207.447
1685.45	222.093
1686.98	211.804
1688.51	223.904
1690.03	216.191
1691.56	223.715
1693.09	227.961
1694.61	219.622
1696.14	222.434
1697.66	213.852
1699.19	224.799
1700.71	221.811
1702.24	221.145
1703.76	220.767
1705.29	223.641
1706.81	230.229
1708.34	220.416
1709.86	230.961
1711.38	229.777
1712.9	228.529
1714.43	213.722
1715.95	218.026
1717.47	219.589
1718.99	220.029
1720.51	225.143
1722.03	216.025
1723.55	226.579
1725.08	219.55
1726.6	224.806
1728.11	219.058
1729.63	231.99
1731.15	227.442
1732.67	233.342
1734.19	231.63
1735.71	227.605
1737.23	201.638
1738.75	231.252
1740.26	228.888
1741.78	228.755
1743.3	226.767
1744.81	226.287
1746.33	229.32
1747.85	225.344
1749.36	226.388
1750.88	235.029
1752.39	223.098
1753.91	224.942
1755.42	227.408
1756.94	230.307
1758.45	237.567
1759.96	233.733
1761.48	224.635
1762.99	232.495
1764.5	232.866
1766.02	231.397
1767.53	233.266
1769.04	228.579
1770.55	216.136
1772.06	222.122
1773.57	222.735
1775.09	230.301
1776.59	231.539
1778.11	233.244
1779.62	216.446
1781.13	213.251
1782.63	229.699
1784.14	228.228
1785.65	229.63
1787.16	217.785
1788.67	223.835
1790.18	223.272
1791.69	226.566
1793.19	234.755
1794.7	224.262
1796.21	223.989
1797.72	221.51
1799.22	235.261
1800.73	227.684
1802.12	224
1803.63	220
1805.15	228
1806.66	232
1808.17	224
1809.68	228
1811.19	228
1812.7	224
1814.21	232
1815.72	228
1817.23	212
1818.74	216
1820.25	236
1821.76	212
1823.27	224
1824.78	232
1826.28	228
1827.79	224
1829.3	248
1830.81	216
1832.31	224
1833.82	228
1835.33	216
1836.83	220
1838.34	224
1839.85	216
1841.35	236
1842.86	216
1844.36	232
1845.86	236
1847.37	232
1848.87	236
1850.38	228
1851.88	236
1853.38	220
1854.88	220
1856.39	236
1857.89	252
1859.39	232
1860.89	236
1862.39	232
1863.9	228
1865.4	236
1866.9	244
1868.4	204
1869.9	252
1871.4	244
1872.9	236
1874.4	216
1875.89	232
1877.39	240
1878.89	232
1880.39	244
1881.89	236
1883.38	228
1884.88	236
1886.38	236
1887.88	248
1889.37	220
1890.87	236
1892.36	244
1893.86	240
1895.36	252
1896.85	236
1898.34	236
1899.84	236
1901.33	236
1902.83	252
1904.32	244
1905.81	236
1907.31	228
1908.8	232
1910.29	248
1911.78	232
1913.28	240
1914.77	232
1916.26	232
1917.75	232
1919.24	236
1920.73	220
1922.22	220
1923.71	236
1925.2	248
1926.69	228
1928.18	248
1929.67	256
1931.16	240
1932.65	216
1934.13	236
1935.62	236
1937.11	244
1938.6	228
1940.08	220
1941.57	256
1943.06	224
1944.54	236
1946.03	248
1947.52	232
1949	232
1950.49	248
1951.97	236
1953.45	228
1954.94	256
1956.42	252
1957.91	256
1959.39	236
1960.87	240
1962.35	244
1963.84	240
1965.32	240
1966.8	236
1968.28	252
1969.76	236
1971.25	248
1972.73	256
1974.21	236
1975.69	232
1977.17	244
1978.65	248
1980.13	228
1981.61	228
1983.09	236
1984.57	252
1986.04	232
1987.52	244
1989	236
1990.48	248
1991.95	236
1993.43	240
1994.91	268
1996.39	232
1997.86	256
1999.34	248
2000.81	240
2002.29	240
2003.76	256
2005.24	240
2006.71	260
2008.19	248
2009.66	256
2011.14	252
2012.61	252
2014.08	244
2015.56	240
2017.03	252
2018.5	252
2019.97	224
2021.45	236
2022.92	268
2024.39	268
2025.86	256
2027.33	240
2028.8	248
2030.27	252
2031.74	244
2033.21	240
2034.68	224
2036.15	236
2037.62	252
2039.09	240
2040.56	248
2042.02	240
2043.49	260
2044.96	240
2046.43	240
2047.89	244
2049.36	252
2050.83	248
2052.29	252
2053.76	252
2055.23	252
2056.69	240
2058.16	260
2059.62	252
2061.09	244
2062.55	252
2064.01	248
2065.48	248
2066.94	248
2068.41	252
2069.87	244
2071.33	248
2072.79	252
2074.26	240
2075.72	240
2077.18	244
2078.64	248
2080.1	256
2081.56	248
2083.02	244
2084.49	256
2085.94	240
2087.4	248
2088.86	244
2090.32	236
2091.78	252
2093.24	256
2094.7	252
2096.16	272
2097.62	240
2099.07	272
2100.53	248
2101.99	248
2103.44	240
2104.9	252
2106.36	240
2107.81	228
2109.27	252
2110.73	244
2112.18	244
2113.63	252
2115.09	252
2116.55	248
2118	252
2119.45	260
2120.91	236
2122.36	252
2123.81	240
2125.27	256
2126.72	252
2128.17	244
2129.62	240
2131.08	252
2132.53	260
2133.98	256
2135.43	228
2136.88	264
2138.33	264
2139.78	244
2141.23	260
2142.68	252
2144.13	240
2145.58	244
2147.03	252
2148.48	244
2149.92	244
2151.37	248
2152.82	248
2154.27	260
2155.71	272
2157.16	248
2158.61	248
2160.06	252
2161.5	240
2162.95	256
2164.39	244
2165.84	268
2167.28	248
2168.73	244
2170.17	260
2171.62	256
2173.06	248
2174.51	244
2175.95	264
2177.39	240
2178.84	252
2180.28	248
2181.72	240
2183.16	264
2184.6	256
2186.05	256
2187.49	240
2188.93	244
2190.37	248
2191.81	252
2193.25	260
2194.69	260
2196.13	232
2197.57	240
2199.01	248
2200.45	248
2201.89	240
2203.33	252
2204.77	260
2206.2	252
2207.64	252
2209.08	256
2210.52	252
2211.95	252
2213.39	252
2214.83	240
2216.26	264
2217.7	272
2219.14	252
2220.57	264
2222.01	248
2223.44	248
2224.87	256
2226.31	256
2227.74	252
2229.18	244
2230.61	260
2232.05	252
2233.48	244
2234.91	276
2236.34	256
2237.78	256
2239.21	268
2240.64	256
2242.07	268
2243.5	256
2244.93	268
2246.37	236
2247.8	264
2249.22	240
2250.65	260
2252.08	256
2253.51	240
2254.94	248
2256.37	264
2257.8	244
2259.23	256
2260.66	252
2262.09	240
2263.51	252
2264.94	240
2266.37	256
2267.79	260
2269.22	268
2270.65	228
2272.07	244
2273.5	264
2274.93	256
2276.35	260
2277.78	256
2279.2	244
2280.62	240
2282.05	244
2283.47	248
2284.9	248
2286.32	252
2287.74	260
2289.17	256
2290.59	248
2292.01	248
2293.43	244
2294.86	248
2296.28	248
2297.7	252
2299.12	240
2300.54	240
2301.96	248
2303.38	240
2304.8	236
2306.22	248
2307.64	256
2309.06	256
2310.48	240
2311.9	260
2313.32	260
2314.74	252
2316.15	256
2317.57	244
2318.99	256
2320.41	248
2321.82	240
2323.24	240
2324.66	240
2326.07	256
2327.49	244
2328.9	260
2330.32	260
2331.74	264
2333.15	264
2334.56	256
2335.98	252
2337.39	260
2338.81	268
2340.22	272
2341.63	252
2343.05	264
2344.46	260
2345.87	264
2347.29	268
2348.7	264
2350.11	260
2351.52	260
2352.93	256
2354.34	252
2355.76	260
2357.17	236
2358.58	244
2359.99	264
2361.4	260
2362.81	260
2364.22	256
2365.62	252
2367.03	260
2368.44	252
2369.85	244
2371.26	264
2372.67	256
2374.07	260
2375.48	256
2376.89	256
2378.3	252
2379.7	252
2381.11	248
2382.51	244
2383.92	260
2385.33	260
2386.73	244
2388.14	252
2389.54	268
2390.95	264
2392.35	268
2393.75	248
2395.16	252
2396.56	228
2397.96	236
2399.37	254
2400.77	254
2402.17	244
2403.57	268
2404.98	260
2406.38	266
2407.78	250
2409.18	260
2410.58	268
2411.98	234
2413.38	246
2414.78	276
2416.18	262
2417.58	272
2418.98	252
2420.38	256
2421.78	248
2423.18	264
2424.58	252
2425.98	250
2427.37	242
2428.77	258
2430.17	248
2431.57	256
2432.96	248
2434.36	254
2435.76	248
2437.15	254
2438.55	256
2439.94	254
2441.34	262
2442.73	256
2444.13	254
2445.52	256
2446.92	270
2448.31	262
2449.71	264
2451.1	252
2452.49	262
2453.89	258
2455.28	250
2456.67	278
2458.07	276
2459.46	262
2460.85	264
2462.24	244
2463.63	246
2465.02	246
2466.41	258
2467.81	254
2469.2	258
2470.58	256
2471.98	260
2473.37	282
2474.75	260
2476.14	278
2477.53	260
2478.92	280
2480.31	284
2481.7	270
2483.09	278
2484.47	264
2485.86	260
2487.25	272
2488.63	264
2490.02	252
2491.41	264
2492.79	270
2494.18	262
2495.57	272
2496.95	280
2498.34	260
2499.72	268
2501.11	258
2502.49	264
2503.87	276
2505.26	258
2506.64	266
2508.03	268
2509.41	252
2510.79	266
2512.18	270
2513.56	264
2514.94	258
2516.32	270
2517.7	260
2519.08	268
2520.47	276
2521.85	272
2523.23	260
2524.61	258
2525.99	260
2527.37	260
2528.75	248
2530.13	274
2531.51	260
2532.89	262
2534.26	264
2535.64	258
2537.02	268
2538.4	272
2539.78	264
2541.15	272
2542.53	266
2543.91	256
2545.28	276
2546.66	266
2548.04	258
2549.41	278
2550.79	254
2552.16	268
2553.54	272
2554.92	258
2556.29	250
2557.66	252
2559.04	264
2560.41	258
2561.79	260
2563.16	266
2564.53	262
2565.91	272
2567.28	258
2568.65	256
2570.02	256
2571.4	272
2572.77	262
2574.14	258
2575.51	264
2576.88	274
2578.25	272
2579.62	238
2580.99	256
2582.36	264
2583.73	268
2585.1	276
2586.47	290
2587.84	236
2589.21	260
2590.58	276
2591.95	268
2593.32	262
2594.68	270
2596.05	272
2597.42	266
2598.79	270
2600.15	266
2601.52	270
2602.89	274
2604.25	264
2605.62	270
2606.98	294
2608.35	278
2609.71	266
2611.08	282
2612.44	272
2613.81	262
2615.17	256
2616.54	276
2617.9	252
2619.26	280
2620.63	268
2621.99	292
2623.35	274
2624.71	264
2626.08	264
2627.44	272
2628.8	276
2630.16	276
2631.52	264
2632.89	260
2634.25	286
2635.61	260
2636.97	262
2638.33	264
2639.69	282
2641.05	266
2642.41	280
2643.77	264
2645.12	278
2646.48	262
2647.84	276
2649.2	280
2650.56	278
2651.91	274
2653.27	276
2654.63	270
2655.99	256
2657.34	284
2658.7	288
2660.06	268
2661.41	268
2662.77	276
2664.12	258
2665.48	270
2666.83	240
2668.19	258
2669.54	280
2670.9	266
2672.25	266
2673.6	274
2674.96	276
2676.31	252
2677.66	272
2679.02	256
2680.37	240
2681.72	270
2683.07	280
2684.43	250
2685.78	262
2687.13	266
2688.48	256
2689.83	262
2691.18	268
2692.53	286
2693.88	260
2695.23	258
2696.58	248
2697.93	262
2699.28	256
2700.63	270
2701.98	268
2703.33	248
2704.68	260
2706.02	258
2707.37	248
2708.72	282
2710.07	268
2711.41	262
2712.76	266
2714.11	258
2715.45	276
2716.8	264
2718.14	268
2719.49	264
2720.84	262
2722.18	266
2723.53	264
2724.87	260
2726.22	276
2727.56	278
2728.9	256
2730.25	286
2731.59	272
2732.93	268
2734.28	270
2735.62	256
2736.96	280
2738.3	272
2739.65	278
2740.99	282
2742.33	260
2743.67	278
2745.01	284
2746.35	266
2747.69	262
2749.03	274
2750.37	274
2751.71	274
2753.05	274
2754.39	262
2755.73	270
2757.07	262
2758.41	278
2759.75	290
2761.09	278
2762.43	282
2763.76	286
2765.1	262
2766.44	278
2767.77	282
2769.11	274
2770.45	274
2771.78	282
2773.12	262
2774.46	286
2775.79	278
2777.13	282
2778.46	286
2779.8	270
2781.13	270
2782.47	270
2783.8	270
2785.13	266
2786.47	274
2787.8	258
2789.14	266
2790.47	258
2791.8	282
2793.13	266
2794.47	270
2795.8	266
2797.13	278
2798.46	274
2799.79	262
2801.12	258
2802.45	274
2803.79	258
2805.12	262
2806.45	266
2807.78	250
2809.11	258
2810.44	262
2811.76	262
2813.09	258
2814.42	262
2815.75	250
2817.08	254
2818.41	278
2819.74	274
2821.06	270
2822.39	266
2823.72	246
2825.05	258
2826.37	250
2827.7	254
2829.02	274
2830.35	270
2831.68	270
2833	266
2834.33	278
2835.65	262
2836.98	262
2838.3	270
2839.63	266
2840.95	262
2842.27	270
2843.6	254
2844.92	254
2846.24	254
2847.57	258
2848.89	270
2850.21	270
2851.53	270
2852.86	278
2854.18	250
2855.5	262
2856.82	282
2858.14	266
2859.46	258
2860.78	270
2862.1	274
2863.42	258
2864.74	286
2866.06	270
2867.38	274
2868.7	282
2870.02	266
2871.34	278
2872.66	258
2873.98	262
2875.3	270
2876.61	274
2877.93	270
2879.25	274
2880.57	262
2881.88	266
2883.2	286
2884.52	250
2885.83	258
2887.15	286
2888.46	274
2889.78	274
2891.09	266
2892.41	262
2893.72	266
2895.04	278
2896.35	266
2897.67	270
2898.98	258
2900.29	270
2901.61	262
2902.92	270
2904.23	254
2905.55	278
2906.86	270
2908.17	258
2909.48	270
2910.79	254
2912.11	254
2913.42	258
2914.73	282
2916.04	274
2917.35	254
2918.66	278
2919.97	266
2921.28	266
2922.59	266
2923.9	266
2925.21	274
2926.52	266
2927.83	262
2929.14	246
2930.44	270
2931.75	266
2933.06	294
2934.37	254
2935.68	278
2936.98	262
2938.29	270
2939.6	246
2940.9	270
2942.21	266
2943.52	262
2944.82	270
2946.13	266
2947.43	246
2948.74	270
2950.04	262
2951.35	266
2952.65	258
2953.96	282
2955.26	270
2956.56	269.89
2957.87	246.079
2959.17	261.831
2960.47	265.875
2961.78	257.982
2963.08	257.54
2964.38	249.458
2965.68	250.901
2966.99	258.052
2968.29	254.19
2969.59	257.14
2970.89	259.683
2972.19	252.25
2973.49	272.459
2974.79	252.266
2976.09	251.055
2977.39	257.157
2978.69	260.093
2979.99	268.098
2981.29	262.646
2982.59	260.547
2983.89	238.108
2985.19	242.308
2986.49	256.457
2987.78	248.687
2989.08	257.831
2990.38	264.881
2991.68	250.743
2992.98	269.222
2994.27	257.795
2995.57	254.563
2996.87	256.559
2998.16	262.75
2999.46	262.65
3000.76	251.935
3002.05	258.19
3003.35	259.255
3004.64	257.775
3005.94	258.696
3007.23	263.508
3008.53	251.229
3009.82	266.291
3011.12	262.111
3012.41	263.029
3013.7	256.687
3015	256.332
3016.29	254.103
3017.58	255.992
3018.88	257.658
3020.17	265.547
3021.46	252.178
3022.75	257.06
3024.04	260.333
3025.34	264.852
3026.63	254.73
3027.92	251.631
3029.21	253.623
3030.5	233.278
3031.79	255.362
3033.08	260.05
3034.37	254.935
3035.66	245.378
3036.95	260.107
3038.24	263.493
3039.53	248.501
3040.82	250.443
3042.11	251.295
3043.4	251.416
3044.69	259.019
3045.97	256.626
3047.26	255.195
3048.55	250.303
3049.84	250.635
3051.12	251.199
3052.41	240.223
3053.7	249.46
3054.98	254.411
3056.27	259.357
3057.56	250.669
3058.84	242.681
3060.13	252.552
3061.41	257.43
3062.7	256.291
3063.98	253.65
3065.27	260.028
3066.55	256.882
3067.84	243.895
3069.12	239.881
3070.4	246.567
3071.69	263.179
3072.97	259.81
3074.25	254.766
3075.54	245.525
3076.82	240.39
3078.1	239.974
3079.39	235.533
3080.67	237.874
3081.95	246.399
3083.23	245.477
3084.51	246.57
3085.33	244
3086.62	260
3087.91	264
3089.19	236
3090.48	248
3091.77	252
3093.05	256
3094.34	240
3095.62	244
3096.91	236
3098.19	240
3099.48	248
3100.76	256
3102.05	272
3103.33	240
3104.62	240
3105.9	240
3107.18	244
3108.47	224
3109.75	252
3111.03	240
3112.32	232
3113.6	256
3114.88	252
3116.16	240
3117.44	252
3118.73	248
3120.01	256
3121.29	252
3122.57	260
3123.85	248
3125.13	248
3126.41	244
3127.69	256
3128.97	244
3130.25	252
3131.53	268
3132.81	240
3134.09	248
3135.37	244
3136.64	260
3137.92	248
3139.2	240
3140.48	252
3141.76	244
3143.03	268
3144.31	252
3145.59	256
3146.87	248
3148.14	252
3149.42	260
3150.69	240
3151.97	240
3153.25	268
3154.52	252
3155.8	248
[truncated: 702 more rows]
