# Supplementary material for: Constructing multiple active sites in iron oxide catalysts for improving carbonylation reactions
Source: Nat Commun. 2023 Aug 17;14:4973. doi: 10.1038/s41467-023-40640-z (PMC10435489; doi:10.1038/s41467-023-40640-z)
Supplement: Supplementary file 3 — Source Data [file 41467_2023_40640_MOESM3_ESM.zip › Raman/1.0 Fe2O3-Ovac.txt]

101.097	208
102.935	216
104.773	216
106.613	208
108.45	212
110.287	216
112.123	220
113.959	220
115.797	224
117.633	212
119.468	212
121.303	208
123.139	216
124.973	200
126.807	216
128.64	220
130.473	212
132.305	216
134.14	196
135.972	200
137.803	204
139.634	204
141.465	212
143.295	220
145.125	212
146.957	204
148.787	220
150.615	204
152.444	212
154.272	204
156.1	212
157.928	188
159.755	220
161.582	208
163.408	236
165.234	224
167.06	220
168.885	212
170.71	200
172.535	200
174.359	212
176.183	204
178.009	208
179.83	212
181.653	224
183.475	220
185.298	212
187.119	212
188.941	216
190.762	204
192.583	208
194.403	224
196.223	228
198.043	220
199.862	208
201.681	208
203.5	236
205.318	216
207.136	232
208.953	240
210.77	248
212.585	260
214.402	280
216.218	272
218.033	304
219.849	300
221.664	308
223.479	296
225.291	288
227.105	280
228.918	276
230.732	260
232.545	248
234.355	232
236.167	228
237.979	204
239.791	240
241.602	216
243.41	236
245.221	228
247.031	236
248.841	228
250.648	232
252.457	208
254.266	228
256.074	224
257.88	232
259.688	248
261.495	244
263.3	244
265.106	240
266.912	228
268.718	272
270.522	244
272.327	244
274.132	256
275.934	248
277.738	256
279.54	252
281.343	284
283.146	264
284.947	268
286.749	268
288.551	272
290.351	272
292.152	292
293.951	264
295.751	248
297.552	236
299.349	248
301.149	224
302.946	240
304.745	232
306.541	232
308.34	228
310.135	220
311.933	224
313.728	208
315.524	208
317.319	220
319.115	216
320.908	208
322.704	208
324.497	196
326.291	212
328.084	196
329.878	192
331.669	204
333.462	208
335.253	208
337.044	220
338.836	196
340.626	212
342.417	200
344.206	200
345.995	204
347.785	196
349.573	200
351.363	208
353.151	200
354.938	208
356.726	196
358.513	196
360.299	204
362.086	200
363.872	204
365.657	224
367.443	208
369.227	204
371.011	208
372.797	220
374.58	216
376.363	224
378.146	208
379.93	208
381.712	212
383.493	220
385.274	232
387.057	220
388.838	204
390.618	220
392.397	204
394.179	204
395.958	208
397.737	208
399.515	228
401.293	200
403.073	204
404.85	216
406.627	212
408.404	216
410.18	208
411.956	192
413.732	212
415.509	212
417.284	220
419.059	200
420.833	208
422.607	192
424.38	200
426.154	204
427.927	208
429.699	220
431.471	204
433.245	212
435.017	208
436.788	224
438.559	216
440.329	200
442.1	192
443.869	200
445.639	204
447.408	216
449.177	200
450.945	188
452.713	204
454.481	200
456.248	196
458.016	216
459.782	196
461.549	200
463.315	212
465.078	204
466.844	200
468.609	188
470.374	212
472.138	188
473.902	192
475.666	204
477.429	192
479.192	204
480.955	196
482.715	208
484.477	216
486.239	220
488	212
489.761	200
491.522	188
493.282	208
495.04	196
496.799	208
498.559	216
500.318	208
502.076	220
503.832	208
505.59	200
507.348	224
509.105	228
510.86	204
512.617	212
514.373	204
516.129	212
517.882	204
519.638	196
521.392	200
523.147	196
524.899	196
526.653	212
528.407	212
530.158	204
531.911	176
533.663	204
535.413	192
537.165	200
538.917	192
540.666	200
542.417	204
544.167	204
545.915	208
547.665	212
549.413	208
551.162	216
552.911	216
554.657	216
556.406	218
558.151	210
559.899	222
561.644	214
563.391	210
565.135	214
566.881	202
568.627	204
570.371	226
572.116	206
573.859	218
575.603	206
577.345	222
579.089	218
580.831	232
582.574	208
584.315	218
586.055	210
587.797	210
589.537	222
591.279	234
593.018	214
594.758	220
596.497	222
598.235	210
599.975	222
601.712	206
603.452	224
605.188	202
606.925	214
608.663	216
610.399	234
612.134	214
613.872	208
615.606	220
617.341	214
619.077	210
620.811	218
622.544	202
624.28	224
626.012	208
627.745	210
629.479	230
631.211	214
632.942	214
634.674	222
636.406	210
638.137	220
639.867	206
641.597	206
643.329	222
645.058	210
646.787	230
648.515	194
650.244	210
651.973	224
653.701	198
655.428	218
657.155	210
658.882	210
660.608	218
662.334	232
664.061	224
665.787	206
667.512	230
669.236	218
670.961	222
672.684	212
674.408	202
676.131	236
677.854	220
679.577	216
681.301	228
683.023	214
684.745	220
686.466	198
688.187	206
689.908	228
691.628	226
693.348	220
695.068	198
696.787	216
698.506	210
700.225	198
701.943	210
703.662	220
705.379	202
707.097	218
708.814	206
710.531	198
712.245	210
713.961	202
715.677	226
717.392	214
719.107	206
720.822	210
722.537	226
724.251	214
725.965	218
727.676	238
729.389	202
731.102	210
732.815	210
734.527	202
736.239	212
737.95	210
739.66	218
741.37	210
743.081	214
744.791	228
746.501	222
748.209	218
749.918	214
751.627	206
753.336	220
755.042	210
756.75	206
758.458	210
760.165	206
761.87	206
763.577	202
765.283	206
766.987	218
768.693	222
770.398	216
772.102	208
773.806	206
775.511	210
777.213	214
778.917	196
780.62	210
782.321	210
784.024	208
785.727	218
787.427	222
789.129	202
790.828	206
792.529	206
794.23	198
795.929	206
797.629	226
799.327	214
801.027	214
802.724	214
804.423	214
806.12	216
807.818	218
809.514	218
811.212	214
812.907	234
814.604	206
816.299	214
817.995	210
819.69	222
821.385	226
823.079	222
824.774	226
826.467	240
828.161	214
829.853	226
831.545	238
833.239	206
834.93	230
836.623	210
838.314	220
840.004	222
841.696	222
843.385	226
845.075	216
846.766	216
848.455	234
850.143	222
851.833	206
853.521	210
855.208	240
856.897	240
858.584	236
860.27	230
861.959	226
863.644	226
865.33	220
867.015	234
868.702	210
870.387	224
872.071	218
873.755	226
875.44	218
877.124	222
878.807	222
880.489	226
882.172	228
883.856	218
885.537	226
887.219	218
888.9	232
890.581	214
892.261	226
893.941	210
895.623	232
897.303	214
898.982	230
900.661	218
902.339	220
904.018	210
905.696	214
907.373	222
909.05	222
910.727	214
912.406	238
914.083	222
915.759	218
917.434	218
919.11	230
920.785	214
922.46	210
924.134	226
925.808	230
927.482	222
929.156	222
930.829	230
932.502	218
934.173	234
935.845	240
937.517	234
939.188	230
940.86	234
942.531	226
944.202	218
945.872	226
947.542	210
949.212	218
950.881	222
952.549	222
954.217	210
955.886	226
957.554	234
959.222	218
960.89	214
962.557	230
964.222	220
965.889	226
967.555	230
969.221	214
970.887	218
972.55	198
974.216	218
975.88	226
977.545	230
979.207	222
980.871	228
982.534	234
984.198	240
985.859	240
987.521	268
989.184	222
990.844	224
992.505	214
994.167	222
995.826	234
997.487	218
999.147	230
1000.81	238
1002.47	238
1004.12	238
1005.78	226
1007.44	226
1009.1	238
1010.76	238
1012.41	242
1014.07	242
1015.73	218
1017.38	230
1019.04	232
1020.7	230
1022.35	244
1024.01	238
1025.66	234
1027.31	244
1028.97	234
1030.62	222
1032.27	244
1033.93	226
1035.58	254
1037.23	250
1038.88	234
1040.54	246
1042.19	250
1043.84	242
1045.49	254
1047.14	226
1048.79	248
1050.44	238
1052.09	226
1053.74	254
1055.39	240
1057.04	230
1058.68	234
1060.33	242
1061.98	250
1063.63	254
1065.27	280
1066.92	234
1068.57	246
1070.21	252
1071.86	230
1073.5	248
1075.15	242
1076.79	230
1078.44	226
1080.08	246
1081.72	238
1083.37	250
1085.01	250
1086.65	246
1088.29	226
1089.94	222
1091.58	238
1093.22	230
1094.86	230
1096.5	258
1098.14	234
1099.78	234
1101.42	238
1103.06	246
1104.7	222
1106.34	258
1107.98	240
1109.62	250
1111.26	238
1112.89	252
1114.53	254
1116.17	242
1117.8	250
1119.44	258
1121.08	230
1122.71	260
1124.35	222
1125.98	266
1127.62	234
1129.25	262
1130.89	246
1132.52	238
1134.15	266
1135.79	234
1137.42	254
1139.05	250
1140.68	246
1142.32	266
1143.95	246
1145.58	254
1147.21	274
1148.84	266
1150.47	254
1152.1	258
1153.73	246
1155.36	246
1156.99	250
1158.62	258
1160.25	242
1161.87	242
1163.5	234
1165.13	246
1166.76	250
1168.38	258
1170.01	264
1171.64	270
1173.26	258
1174.89	250
1176.51	262
1178.14	246
1179.76	262
1181.39	242
1183.01	250
1184.63	266
1186.26	266
1187.88	258
1189.5	254
1191.13	250
1192.75	258
1194.37	262
1195.99	258
1197.61	262
1199.23	262
1200.85	266
1202.47	246
1204.09	262
1205.71	270
1207.33	254
1208.95	266
1210.57	266
1212.19	258
1213.81	262
1215.42	262
1217.04	242
1218.66	246
1220.28	278
1221.89	270
1223.51	270
1225.12	250
1226.74	266
1228.35	258
1229.97	278
1231.58	290
1233.2	262
1234.81	274
1236.43	266
1238.04	262
1239.65	282
1241.27	282
1242.88	282
1244.49	286
1246.1	286
1247.71	294
1249.32	286
1250.93	274
1252.55	286
1254.16	274
1255.76	298
1257.38	262
1258.98	278
1260.59	278
1262.2	302
1263.81	274
1265.42	290
1267.03	306
1268.63	282
1270.24	282
1271.85	290
1273.45	286
1275.06	302
1276.67	282
1278.27	282
1279.88	298
1281.48	286
1283.09	312
1284.69	306
1286.3	282
1287.9	302
1289.5	294
1291.1	300
1292.71	302
1294.31	294
1295.91	322
1297.51	318
1299.12	314
1300.72	302
1302.32	302
1303.92	306
1305.52	324
1307.12	298
1308.72	290
1310.32	302
1311.92	316
1313.51	318
1315.11	302
1316.71	318
1318.31	302
1319.91	290
1321.51	312
1323.1	274
1324.7	302
1326.29	298
1327.89	322
1329.49	310
1331.08	302
1332.68	302
1334.27	318
1335.87	302
1337.46	290
1339.05	302
1340.65	286
1342.24	310
1343.83	298
1345.43	262
1347.02	282
1348.61	306
1350.2	286
1351.79	278
1353.38	288
1354.98	298
1356.57	270
1358.16	290
1359.75	282
1361.34	290
1362.93	294
1364.52	298
1366.1	282
1367.69	290
1369.28	298
1370.87	290
1372.46	290
1374.04	278
1375.63	274
1377.22	298
1378.8	290
1380.39	278
1381.97	298
1383.56	286
1385.14	290
1386.73	274
1388.31	306
1389.9	310
1391.48	278
1393.06	298
1394.65	274
1396.23	274
1397.81	294
1399.39	298
1400.98	274
1402.56	278
1404.14	282
1405.72	310
1407.3	282
1408.88	286
1410.46	286
1412.04	262
1413.62	266
1415.2	292
1416.78	282
1418.36	270
1419.94	270
1421.51	286
1423.09	270
1424.67	286
1426.25	270
1427.82	270
1429.4	270
1430.98	292
1432.55	286
1434.13	294
1435.7	278
1437.28	250
1438.85	262
1440.43	286
1442	286
1443.58	262
1445.15	298
1446.72	282
1448.29	314
1449.87	286
1451.44	270
1453.01	274
1454.58	278
1456.16	266
1457.73	282
1459.3	258
1460.87	270
1462.44	290
1464.01	294
1465.58	286
1467.15	290
1468.71	290
1470.28	274
1471.85	286
1473.42	282
1474.99	294
1476.56	302
1478.12	270
1479.69	278
1481.26	278
1482.82	274
1484.39	278
1485.95	314
1487.52	282
1489.08	304
1490.65	270
1492.22	258
1493.78	286
1495.34	282
1496.91	290
1498.47	294
1500.03	282
1501.59	274
1503.16	290
1504.72	302
1506.28	294
1507.84	290
1509.41	286
1510.97	290
1512.53	282
1514.09	286
1515.65	286
1517.21	282
1518.77	278
1520.32	306
1521.88	282
1523.44	294
1525	298
1526.56	274
1528.12	274
1529.67	286
1531.23	274
1532.79	310
1534.34	304
1535.9	278
1537.46	282
1539.01	306
1540.57	290
1542.12	290
1543.68	298
1545.23	308
1546.79	298
1548.34	282
1549.89	286
1551.45	290
1553	286
1554.55	278
1556.1	278
1557.66	278
1559.21	278
1560.76	298
1562.31	290
1563.86	306
1565.41	274
1566.96	274
1568.51	298
1570.06	294
1571.61	278
1573.16	290
1574.71	286
1576.26	282
1577.81	294
1579.35	278
1580.9	286
1582.45	286
1583.99	306
1585.54	286
1587.09	286
1588.63	290
1590.18	282
1591.72	274
1593.27	274
1594.82	326
1596.36	306
1597.91	298
1599.45	318
1600.99	290
1602.54	306
1604.08	294
1605.62	310
1607.17	302
1608.71	314
1610.25	310
1611.79	298
1613.33	310
1614.87	286
1616.42	310
1617.96	294
1619.5	302
1621.04	294
1622.58	318
1624.11	318
1625.65	306
1627.19	302
1628.73	310
1630.27	306
1631.81	306
1633.34	310
1634.88	310
1636.42	322
1637.96	318
1639.49	302
1641.03	324
1642.56	318
1644.1	318
1645.64	337.796
1647.17	313.828
1648.71	305.899
1650.24	305.868
1651.77	317.123
1653.31	327.651
1654.84	304.986
1656.38	311.974
1657.91	311.828
1659.44	305.091
1660.97	300.785
1662.5	319.685
1664.04	327.616
1665.57	316.926
1667.1	310.34
1668.63	300.169
1670.16	300.108
1671.69	303.246
1673.22	312.691
1674.75	298.019
1676.28	294.48
1677.81	312.026
1679.34	307.069
1680.87	298.948
1682.4	300.288
1683.92	299.283
1685.45	323.245
1686.98	325.124
1688.51	308.575
1690.03	301.865
1691.56	315.082
1693.09	300.165
1694.61	326.687
1696.14	312.856
1697.66	313.645
1699.19	291.337
1700.71	306.834
1702.24	306.391
1703.76	301.416
1705.29	322.203
1706.81	304.446
1708.34	304.796
1709.86	308.67
1711.38	310.485
1712.9	326.291
1714.43	319.84
1715.95	302.164
1717.47	301.932
1718.99	304.262
1720.51	314.364
1722.03	310.615
1723.55	311.421
1725.08	306.017
1726.6	307.029
1728.11	307.583
1729.63	311.686
1731.15	311.097
1732.67	315.888
1734.19	329.505
1735.71	317.918
1737.23	293.432
1738.75	315.467
1740.26	320.894
1741.78	320.14
1743.3	320.434
1744.81	324.706
1746.33	315.992
1747.85	309.571
1749.36	310.761
1750.88	311.755
1752.39	303.372
1753.91	328.854
1755.42	323.553
1756.94	304.592
1758.45	303.325
1759.96	317.296
1761.48	312.752
1762.99	318.621
1764.5	328.843
1766.02	325.262
1767.53	306.121
1769.04	324.372
1770.55	306.223
1772.06	325.294
1773.57	313.815
1775.09	329.188
1776.59	320.816
1778.11	301.497
1779.62	307.743
1781.13	306.823
1782.63	320.296
1784.14	313.107
1785.65	308.313
1787.16	312.367
1788.67	317.887
1790.18	299.695
1791.69	309.669
1793.19	315.514
1794.7	312.039
1796.21	301.507
1797.72	305.508
1799.22	313.565
1800.73	325.905
1802.12	300
1803.63	328
1805.15	320
1806.66	300
1808.17	312
1809.68	304
1811.19	328
1812.7	316
1814.21	316
1815.72	304
1817.23	308
1818.74	320
1820.25	328
1821.76	336
1823.27	320
1824.78	300
1826.28	328
1827.79	288
1829.3	332
1830.81	332
1832.31	312
1833.82	320
1835.33	324
1836.83	300
1838.34	316
1839.85	344
1841.35	320
1842.86	348
1844.36	324
1845.86	300
1847.37	316
1848.87	332
1850.38	316
1851.88	324
1853.38	320
1854.88	332
1856.39	332
1857.89	316
1859.39	332
1860.89	340
1862.39	336
1863.9	308
1865.4	312
1866.9	340
1868.4	340
1869.9	320
1871.4	324
1872.9	356
1874.4	344
1875.89	320
1877.39	332
1878.89	344
1880.39	340
1881.89	340
1883.38	336
1884.88	328
1886.38	336
1887.88	344
1889.37	348
1890.87	336
1892.36	344
1893.86	324
1895.36	356
1896.85	316
1898.34	304
1899.84	340
1901.33	328
1902.83	332
1904.32	324
1905.81	328
1907.31	344
1908.8	328
1910.29	316
1911.78	360
1913.28	336
1914.77	316
1916.26	336
1917.75	344
1919.24	360
1920.73	332
1922.22	340
1923.71	348
1925.2	336
1926.69	328
1928.18	348
1929.67	340
1931.16	352
1932.65	344
1934.13	340
1935.62	356
1937.11	356
1938.6	336
1940.08	340
1941.57	340
1943.06	348
1944.54	316
1946.03	356
1947.52	336
1949	332
1950.49	352
1951.97	340
1953.45	328
1954.94	344
1956.42	336
1957.91	352
1959.39	352
1960.87	336
1962.35	352
1963.84	356
1965.32	368
1966.8	340
1968.28	356
1969.76	328
1971.25	340
1972.73	356
1974.21	352
1975.69	344
1977.17	352
1978.65	332
1980.13	328
1981.61	364
1983.09	360
1984.57	360
1986.04	376
1987.52	364
1989	348
1990.48	364
1991.95	356
1993.43	360
1994.91	348
1996.39	356
1997.86	364
1999.34	352
2000.81	384
2002.29	360
2003.76	364
2005.24	368
2006.71	352
2008.19	344
2009.66	372
2011.14	340
2012.61	352
2014.08	348
2015.56	344
2017.03	368
2018.5	352
2019.97	356
2021.45	348
2022.92	368
2024.39	348
2025.86	348
2027.33	348
2028.8	356
2030.27	344
2031.74	354
2033.21	346
2034.68	338
2036.15	358
2037.62	358
2039.09	354
2040.56	338
2042.02	362
2043.49	346
2044.96	338
2046.43	366
2047.89	366
2049.36	362
2050.83	350
2052.29	350
2053.76	358
2055.23	374
2056.69	350
2058.16	370
2059.62	354
2061.09	358
2062.55	370
2064.01	374
2065.48	362
2066.94	394
2068.41	354
2069.87	374
2071.33	354
2072.79	366
2074.26	382
2075.72	342
2077.18	354
2078.64	398
2080.1	366
2081.56	374
2083.02	378
2084.49	374
2085.94	374
2087.4	350
2088.86	378
2090.32	370
2091.78	362
2093.24	378
2094.7	358
2096.16	362
2097.62	382
2099.07	390
2100.53	390
2101.99	390
2103.44	378
2104.9	354
2106.36	386
2107.81	374
2109.27	370
2110.73	386
2112.18	374
2113.63	406
2115.09	390
2116.55	378
2118	374
2119.45	394
2120.91	366
2122.36	386
2123.81	386
2125.27	386
2126.72	386
2128.17	406
2129.62	410
2131.08	358
2132.53	394
2133.98	386
2135.43	386
2136.88	402
2138.33	402
2139.78	382
2141.23	394
2142.68	374
2144.13	386
2145.58	382
2147.03	402
2148.48	382
2149.92	394
2151.37	394
2152.82	382
2154.27	354
2155.71	386
2157.16	382
2158.61	362
2160.06	398
2161.5	398
2162.95	382
2164.39	354
2165.84	378
2167.28	370
2168.73	378
2170.17	382
2171.62	390
2173.06	378
2174.51	370
2175.95	390
2177.39	378
2178.84	358
2180.28	366
2181.72	370
2183.16	398
2184.6	386
2186.05	398
2187.49	398
2188.93	394
2190.37	374
2191.81	358
2193.25	382
2194.69	390
2196.13	362
2197.57	394
2199.01	382
2200.45	402
2201.89	366
2203.33	418
2204.77	394
2206.2	402
2207.64	410
2209.08	402
2210.52	394
2211.95	386
2213.39	410
2214.83	390
2216.26	370
2217.7	394
2219.14	394
2220.57	390
2222.01	406
2223.44	398
2224.87	410
2226.31	390
2227.74	406
2229.18	394
2230.61	378
2232.05	402
2233.48	398
2234.91	410
2236.34	394
2237.78	390
2239.21	418
2240.64	394
2242.07	406
2243.5	370
2244.93	418
2246.37	394
2247.8	406
2249.22	374
2250.65	378
2252.08	382
2253.51	382
2254.94	394
2256.37	398
2257.8	418
2259.23	398
2260.66	406
2262.09	406
2263.51	414
2264.94	386
2266.37	418
2267.79	422
2269.22	386
2270.65	410
2272.07	410
2273.5	394
2274.93	386
2276.35	402
2277.78	378
2279.2	370
2280.62	418
2282.05	390
2283.47	418
2284.9	390
2286.32	414
2287.74	402
2289.17	382
2290.59	406
2292.01	378
2293.43	418
2294.86	390
2296.28	390
2297.7	406
2299.12	378
2300.54	394
2301.96	406
2303.38	378
2304.8	394
2306.22	382
2307.64	418
2309.06	402
2310.48	406
2311.9	394
2313.32	390
2314.74	402
2316.15	382
2317.57	406
2318.99	378
2320.41	394
2321.82	394
2323.24	402
2324.66	406
2326.07	394
2327.49	426
2328.9	402
2330.32	406
2331.74	430
2333.15	398
2334.56	430
2335.98	410
2337.39	426
2338.81	386
2340.22	418
2341.63	430
2343.05	402
2344.46	398
2345.87	422
2347.29	422
2348.7	418
2350.11	410
2351.52	414
2352.93	434
2354.34	426
2355.76	410
2357.17	442
2358.58	402
2359.99	422
2361.4	418
2362.81	418
2364.22	410
2365.62	422
2367.03	402
2368.44	402
2369.85	430
2371.26	410
2372.67	406
2374.07	442
2375.48	442
2376.89	434
2378.3	462
2379.7	426
2381.11	418
2382.51	414
2383.92	398
2385.33	414
2386.73	438
2388.14	410
2389.54	410
2390.95	442
2392.35	442
2393.75	418
2395.16	446
2396.56	414
2397.96	434
2399.37	422
2400.77	438
2402.17	414
2403.57	414
2404.98	426
2406.38	402
2407.78	418
2409.18	430
2410.58	406
2411.98	398
2413.38	418
2414.78	406
2416.18	422
2417.58	414
2418.98	430
2420.38	422
2421.78	418
2423.18	402
2424.58	422
2425.98	426
2427.37	438
2428.77	414
2430.17	430
2431.57	422
2432.96	406
2434.36	422
2435.76	426
2437.15	426
2438.55	422
2439.94	454
2441.34	430
2442.73	438
2444.13	418
2445.52	426
2446.92	422
2448.31	430
2449.71	430
2451.1	406
2452.49	426
2453.89	438
2455.28	434
2456.67	458
2458.07	426
2459.46	422
2460.85	430
2462.24	442
2463.63	442
2465.02	438
2466.41	434
2467.81	426
2469.2	442
2470.58	454
2471.98	446
2473.37	434
2474.75	450
2476.14	430
2477.53	454
2478.92	434
2480.31	442
2481.7	442
2483.09	450
2484.47	418
2485.86	450
2487.25	454
2488.63	458
2490.02	454
2491.41	466
2492.79	482
2494.18	450
2495.57	454
2496.95	458
2498.34	446
2499.72	466
2501.11	474
2502.49	438
2503.87	454
2505.26	450
2506.64	450
2508.03	454
2509.41	462
2510.79	470
2512.18	458
2513.56	442
2514.94	442
2516.32	462
2517.7	458
2519.08	442
2520.47	482
2521.85	450
2523.23	462
2524.61	450
2525.99	478
2527.37	486
2528.75	450
2530.13	470
2531.51	450
2532.89	454
2534.26	438
2535.64	450
2537.02	446
2538.4	466
2539.78	454
2541.15	454
2542.53	458
2543.91	450
2545.28	426
2546.66	442
2548.04	442
2549.41	450
2550.79	462
2552.16	454
2553.54	486
2554.92	426
2556.29	450
2557.66	434
2559.04	478
2560.41	462
2561.79	466
2563.16	458
2564.53	454
2565.91	474
2567.28	446
2568.65	462
2570.02	490
2571.4	486
2572.77	442
2574.14	442
2575.51	466
2576.88	446
2578.25	470
2579.62	474
2580.99	450
2582.36	458
2583.73	430
2585.1	450
2586.47	498
2587.84	470
2589.21	446
2590.58	482
2591.95	486
2593.32	502
2594.68	462
2596.05	474
2597.42	478
2598.79	458
2600.15	466
2601.52	462
2602.89	478
2604.25	478
2605.62	478
2606.98	474
2608.35	482
2609.71	498
2611.08	502
2612.44	486
2613.81	498
2615.17	482
2616.54	482
2617.9	506
2619.26	486
2620.63	490
2621.99	522
2623.35	502
2624.71	490
2626.08	514
2627.44	514
2628.8	490
2630.16	502
2631.52	466
2632.89	470
2634.25	498
2635.61	470
2636.97	506
2638.33	490
2639.69	474
2641.05	498
2642.41	482
2643.77	526
2645.12	526
2646.48	494
2647.84	494
2649.2	466
2650.56	502
2651.91	494
2653.27	474
2654.63	478
2655.99	478
2657.34	510
2658.7	502
2660.06	482
2661.41	466
2662.77	466
2664.12	490
2665.48	458
2666.83	498
2668.19	502
2669.54	518
2670.9	522
2672.25	486
2673.6	470
2674.96	494
2676.31	506
2677.66	510
2679.02	478
2680.37	482
2681.72	526
2683.07	506
2684.43	502
2685.78	498
2687.13	514
2688.48	494
2689.83	498
2691.18	478
2692.53	506
2693.88	494
2695.23	502
2696.58	478
2697.93	490
2699.28	494
2700.63	486
2701.98	506
2703.33	510
2704.68	490
2706.02	494
2707.37	518
2708.72	494
2710.07	494
2711.41	490
2712.76	506
2714.11	502
2715.45	514
2716.8	494
2718.14	510
2719.49	514
2720.84	522
2722.18	506
2723.53	486
2724.87	482
2726.22	514
2727.56	514
2728.9	514
2730.25	514
2731.59	514
2732.93	546
2734.28	502
2735.62	526
2736.96	510
2738.3	514
2739.65	546
2740.99	522
2742.33	510
2743.67	510
2745.01	546
2746.35	534
2747.69	494
2749.03	546
2750.37	542
2751.71	546
2753.05	538
2754.39	502
2755.73	534
2757.07	514
2758.41	534
2759.75	538
2761.09	506
2762.43	506
2763.76	506
2765.1	530
2766.44	534
2767.77	538
2769.11	562
2770.45	534
2771.78	550
2773.12	534
2774.46	510
2775.79	530
2777.13	522
2778.46	534
2779.8	538
2781.13	542
2782.47	538
2783.8	510
2785.13	554
2786.47	538
2787.8	546
2789.14	554
2790.47	526
2791.8	510
2793.13	542
2794.47	522
2795.8	546
2797.13	510
2798.46	542
2799.79	514
2801.12	554
2802.45	506
2803.79	530
2805.12	514
2806.45	522
2807.78	510
2809.11	522
2810.44	534
2811.76	546
2813.09	550
2814.42	522
2815.75	534
2817.08	506
2818.41	530
2819.74	514
2821.06	518
2822.39	514
2823.72	518
2825.05	546
2826.37	510
2827.7	534
2829.02	522
2830.35	566
2831.68	530
2833	522
2834.33	538
2835.65	526
2836.98	510
2838.3	546
2839.63	550
2840.95	530
2842.27	550
2843.6	542
2844.92	522
2846.24	538
2847.57	534
2848.89	554
2850.21	550
2851.53	546
2852.86	530
2854.18	554
2855.5	550
2856.82	538
2858.14	558
2859.46	534
2860.78	534
2862.1	558
2863.42	554
2864.74	550
2866.06	566
2867.38	514
2868.7	534
2870.02	550
2871.34	530
2872.66	550
2873.98	546
2875.3	546
2876.61	574
2877.93	566
2879.25	558
2880.57	546
2881.88	550
2883.2	566
2884.52	562
2885.83	558
2887.15	554
2888.46	562
2889.78	566
2891.09	554
2892.41	562
2893.72	550
2895.04	558
2896.35	558
2897.67	566
2898.98	562
2900.29	562
2901.61	594
2902.92	558
2904.23	546
2905.55	566
2906.86	550
2908.17	554
2909.48	566
2910.79	546
2912.11	554
2913.42	562
2914.73	558
2916.04	562
2917.35	546
2918.66	550
2919.97	562
2921.28	574
2922.59	574
2923.9	582
2925.21	582
2926.52	594
2927.83	558
2929.14	566
2930.44	574
2931.75	546
2933.06	534
2934.37	570
2935.68	566
2936.98	522
2938.29	566
2939.6	586
2940.9	586
2942.21	566
2943.52	562
2944.82	578
2946.13	554
2947.43	562
2948.74	538
2950.04	566
2951.35	562
2952.65	550
2953.96	558
2955.26	562
2956.56	556.89
2957.87	590.325
2959.17	576.493
2960.47	562.339
2961.78	529.45
2963.08	557.615
2964.38	547.83
2965.68	556.75
2966.99	531.426
2968.29	534.008
2969.59	554.175
2970.89	514.131
2972.19	514.341
2973.49	530.342
2974.79	522.746
2976.09	524.675
2977.39	491.802
2978.69	536.35
2979.99	532.895
2981.29	529.414
2982.59	520.02
2983.89	528.944
2985.19	533.208
2986.49	497.455
2987.78	535.423
2989.08	552.168
2990.38	533.335
2991.68	516.281
2992.98	518.378
2994.27	495.147
2995.57	509.903
2996.87	490.096
2998.16	508.326
2999.46	524.032
3000.76	508.543
3002.05	513.871
3003.35	480.774
3004.64	500.201
3005.94	478.316
3007.23	482.432
3008.53	481.562
3009.82	489.021
3011.12	477.415
3012.41	485.611
3013.7	490.511
3015	484.25
3016.29	490.69
3017.58	484.51
3018.88	472.362
3020.17	480.647
3021.46	488.508
3022.75	480.572
3024.04	484.657
3025.34	459.665
3026.63	455.303
3027.92	457.845
3029.21	456.284
3030.5	437.622
3031.79	457.79
3033.08	453.848
3034.37	443.808
3035.66	448.039
3036.95	458.428
3038.24	447.046
3039.53	438.182
3040.82	436.613
3042.11	429.12
3043.4	429.384
3044.69	425.71
3045.97	431.224
3047.26	428.31
3048.55	419.017
3049.84	420.086
3051.12	421.67
3052.41	424.404
3053.7	421.108
3054.98	413.928
3056.27	410.377
3057.56	413.628
3058.84	399.691
3060.13	400.07
3061.41	390.469
3062.7	390.55
3063.98	381.527
3065.27	383.876
3066.55	385.262
3067.84	386.605
3069.12	396.348
3070.4	383.122
3071.69	381.348
3072.97	388.26
3074.25	379.404
3075.54	372.001
3076.82	364.6
3078.1	341.102
3079.39	355.082
3080.67	373.081
3081.95	364.647
3083.23	347.27
3084.51	346.57
3085.33	348
3086.62	372
3087.91	360
3089.19	352
3090.48	364
3091.77	380
3093.05	368
3094.34	344
3095.62	340
3096.91	372
3098.19	360
3099.48	336
3100.76	348
3102.05	348
3103.33	360
3104.62	368
3105.9	352
3107.18	344
3108.47	372
3109.75	356
3111.03	360
3112.32	352
3113.6	360
3114.88	360
3116.16	360
3117.44	364
3118.73	348
3120.01	344
3121.29	368
3122.57	364
3123.85	352
3125.13	372
3126.41	356
3127.69	356
3128.97	348
3130.25	392
3131.53	380
3132.81	368
3134.09	380
3135.37	360
3136.64	376
3137.92	392
3139.2	388
3140.48	352
3141.76	360
3143.03	400
3144.31	352
3145.59	380
3146.87	336
3148.14	372
3149.42	348
3150.69	368
3151.97	388
3153.25	376
3154.52	352
3155.8	356
[truncated: 702 more rows]
