# Supplementary material for: Constructing multiple active sites in iron oxide catalysts for improving carbonylation reactions
Source: Nat Commun. 2023 Aug 17;14:4973. doi: 10.1038/s41467-023-40640-z (PMC10435489; doi:10.1038/s41467-023-40640-z)
Supplement: Supplementary file 3 — Source Data [file 41467_2023_40640_MOESM3_ESM.zip › Raman/Fe2O3.txt]

101.097	192
102.935	184
104.773	184
106.613	176
108.45	188
110.287	188
112.123	176
113.959	184
115.797	188
117.633	180
119.468	184
121.303	164
123.139	180
124.973	160
126.807	180
128.64	176
130.473	180
132.305	184
134.14	176
135.972	164
137.803	176
139.634	168
141.465	172
143.295	176
145.125	184
146.957	160
148.787	164
150.615	164
152.444	184
154.272	164
156.1	168
157.928	184
159.755	168
161.582	156
163.408	160
165.234	168
167.06	156
168.885	168
170.71	176
172.535	176
174.359	160
176.183	152
178.009	176
179.83	164
181.653	168
183.475	164
185.298	184
187.119	172
188.941	168
190.762	168
192.583	180
194.403	168
196.223	172
198.043	180
199.862	188
201.681	176
203.5	160
205.318	180
207.136	184
208.953	192
210.77	192
212.585	204
214.402	220
216.218	248
218.033	248
219.849	264
221.664	288
223.479	296
225.291	296
227.105	252
228.918	236
230.732	204
232.545	188
234.355	196
236.167	192
237.979	184
239.791	196
241.602	172
243.41	204
245.221	192
247.031	196
248.841	188
250.648	180
252.457	192
254.266	160
256.074	180
257.88	184
259.688	188
261.495	164
263.3	184
265.106	188
266.912	172
268.718	180
270.522	216
272.327	196
274.132	204
275.934	212
277.738	224
279.54	224
281.343	248
283.146	260
284.947	264
286.749	264
288.551	276
290.351	260
292.152	276
293.951	264
295.751	240
297.552	228
299.349	228
301.149	216
302.946	216
304.745	204
306.541	192
308.34	192
310.135	184
311.933	184
313.728	184
315.524	172
317.319	168
319.115	164
320.908	176
322.704	172
324.497	164
326.291	164
328.084	168
329.878	168
331.669	156
333.462	180
335.253	148
337.044	172
338.836	152
340.626	168
342.417	156
344.206	180
345.995	164
347.785	152
349.573	160
351.363	152
353.151	172
354.938	160
356.726	156
358.513	168
360.299	156
362.086	160
363.872	172
365.657	168
367.443	168
369.227	152
371.011	180
372.797	180
374.58	144
376.363	172
378.146	172
379.93	168
381.712	180
383.493	176
385.274	180
387.057	180
388.838	168
390.618	164
392.397	180
394.179	168
395.958	184
397.737	196
399.515	184
401.293	184
403.073	208
404.85	204
406.627	184
408.404	196
410.18	188
411.956	188
413.732	188
415.509	192
417.284	196
419.059	160
420.833	176
422.607	180
424.38	176
426.154	168
427.927	164
429.699	156
431.471	168
433.245	176
435.017	164
436.788	164
438.559	156
440.329	168
442.1	164
443.869	160
445.639	152
447.408	148
449.177	164
450.945	172
452.713	160
454.481	164
456.248	164
458.016	160
459.782	176
461.549	168
463.315	164
465.078	164
466.844	168
468.609	164
470.374	160
472.138	144
473.902	172
475.666	156
477.429	160
479.192	164
480.955	160
482.715	180
484.477	180
486.239	176
488	180
489.761	148
491.522	156
493.282	168
495.04	184
496.799	176
498.559	176
500.318	164
502.076	168
503.832	168
505.59	172
507.348	164
509.105	176
510.86	148
512.617	164
514.373	168
516.129	180
517.882	172
519.638	172
521.392	164
523.147	160
524.899	168
526.653	172
528.407	156
530.158	160
531.911	160
533.663	160
535.413	152
537.165	144
538.917	152
540.666	176
542.417	164
544.167	160
545.915	160
547.665	156
549.413	172
551.162	172
552.911	164
554.657	164
556.406	168
558.151	168
559.899	156
561.644	164
563.391	164
565.135	164
566.881	156
568.627	176
570.371	156
572.116	192
573.859	164
575.603	164
577.345	180
579.089	172
580.831	176
582.574	180
584.315	168
586.055	156
587.797	188
589.537	180
591.279	172
593.018	196
594.758	168
596.497	180
598.235	184
599.975	184
601.712	172
603.452	172
605.188	196
606.925	188
608.663	180
610.399	168
612.134	172
613.872	172
615.606	188
617.341	192
619.077	184
620.811	168
622.544	168
624.28	180
626.012	168
627.745	176
629.479	152
631.211	180
632.942	172
634.674	168
636.406	172
638.137	160
639.867	168
641.597	172
643.329	172
645.058	180
646.787	176
648.515	164
650.244	172
651.973	168
653.701	176
655.428	184
657.155	184
658.882	184
660.608	180
662.334	176
664.061	188
665.787	184
667.512	168
669.236	184
670.961	168
672.684	176
674.408	168
676.131	172
677.854	176
679.577	176
681.301	168
683.023	160
684.745	168
686.466	180
688.187	184
689.908	176
691.628	164
693.348	172
695.068	164
696.787	164
698.506	176
700.225	168
701.943	184
703.662	164
705.379	168
707.097	160
708.814	156
710.531	164
712.245	172
713.961	156
715.677	176
717.392	176
719.107	180
720.822	176
722.537	168
724.251	160
725.965	164
727.676	164
729.389	160
731.102	164
732.815	164
734.527	172
736.239	176
737.95	152
739.66	164
741.37	180
743.081	156
744.791	168
746.501	168
748.209	172
749.918	168
751.627	164
753.336	168
755.042	180
756.75	176
758.458	160
760.165	168
761.87	168
763.577	156
765.283	176
766.987	160
768.693	176
770.398	164
772.102	160
773.806	176
775.511	176
777.213	164
778.917	176
780.62	168
782.321	176
784.024	184
785.727	176
787.427	160
789.129	172
790.828	164
792.529	172
794.23	180
795.929	184
797.629	164
799.327	172
801.027	168
802.724	184
804.423	156
806.12	172
807.818	160
809.514	168
811.212	180
812.907	184
814.604	176
816.299	188
817.995	180
819.69	176
821.385	172
823.079	172
824.774	176
826.467	168
828.161	168
829.853	172
831.545	176
833.239	176
834.93	164
836.623	168
838.314	172
840.004	180
841.696	176
843.385	172
845.075	172
846.766	168
848.455	176
850.143	176
851.833	164
853.521	156
855.208	172
856.897	176
858.584	160
860.27	180
861.959	184
863.644	180
865.33	168
867.015	184
868.702	168
870.387	168
872.071	180
873.755	164
875.44	172
877.124	160
878.807	152
880.489	180
882.172	176
883.856	176
885.537	160
887.219	164
888.9	188
890.581	172
892.261	188
893.941	168
895.623	180
897.303	164
898.982	148
900.661	184
902.339	172
904.018	176
905.696	180
907.373	160
909.05	180
910.727	172
912.406	172
914.083	160
915.759	156
917.434	164
919.11	192
920.785	180
922.46	188
924.134	184
925.808	176
927.482	172
929.156	184
930.829	176
932.502	176
934.173	176
935.845	184
937.517	176
939.188	184
940.86	180
942.531	172
944.202	172
945.872	176
947.542	180
949.212	176
950.881	180
952.549	172
954.217	176
955.886	176
957.554	164
959.222	196
960.89	176
962.557	184
964.222	172
965.889	180
967.555	176
969.221	172
970.887	168
972.55	180
974.216	176
975.88	192
977.545	164
979.207	188
980.871	184
982.534	176
984.198	180
985.859	172
987.521	180
989.184	172
990.844	160
992.505	170
994.167	190
995.826	182
997.487	178
999.147	178
1000.81	182
1002.47	182
1004.12	182
1005.78	178
1007.44	182
1009.1	194
1010.76	186
1012.41	186
1014.07	170
1015.73	190
1017.38	190
1019.04	190
1020.7	190
1022.35	174
1024.01	194
1025.66	186
1027.31	198
1028.97	198
1030.62	206
1032.27	202
1033.93	186
1035.58	194
1037.23	194
1038.88	186
1040.54	186
1042.19	194
1043.84	190
1045.49	194
1047.14	194
1048.79	194
1050.44	190
1052.09	190
1053.74	186
1055.39	206
1057.04	198
1058.68	210
1060.33	190
1061.98	202
1063.63	202
1065.27	186
1066.92	202
1068.57	182
1070.21	190
1071.86	198
1073.5	194
1075.15	202
1076.79	178
1078.44	182
1080.08	190
1081.72	194
1083.37	198
1085.01	190
1086.65	190
1088.29	198
1089.94	194
1091.58	198
1093.22	198
1094.86	174
1096.5	186
1098.14	206
1099.78	178
1101.42	198
1103.06	194
1104.7	194
1106.34	194
1107.98	202
1109.62	186
1111.26	198
1112.89	190
1114.53	194
1116.17	198
1117.8	194
1119.44	214
1121.08	194
1122.71	194
1124.35	202
1125.98	186
1127.62	198
1129.25	186
1130.89	198
1132.52	198
1134.15	198
1135.79	218
1137.42	198
1139.05	194
1140.68	194
1142.32	214
1143.95	178
1145.58	214
1147.21	202
1148.84	198
1150.47	214
1152.1	202
1153.73	210
1155.36	202
1156.99	222
1158.62	214
1160.25	206
1161.87	202
1163.5	202
1165.13	202
1166.76	194
1168.38	206
1170.01	206
1171.64	198
1173.26	206
1174.89	206
1176.51	202
1178.14	194
1179.76	206
1181.39	202
1183.01	214
1184.63	218
1186.26	206
1187.88	210
1189.5	198
1191.13	214
1192.75	206
1194.37	198
1195.99	202
1197.61	206
1199.23	214
1200.85	206
1202.47	210
1204.09	198
1205.71	206
1207.33	218
1208.95	202
1210.57	214
1212.19	206
1213.81	202
1215.42	222
1217.04	202
1218.66	198
1220.28	214
1221.89	214
1223.51	218
1225.12	214
1226.74	222
1228.35	206
1229.97	230
1231.58	226
1233.2	214
1234.81	210
1236.43	226
1238.04	206
1239.65	218
1241.27	230
1242.88	222
1244.49	226
1246.1	238
1247.71	238
1249.32	234
1250.93	238
1252.55	242
1254.16	242
1255.76	238
1257.38	242
1258.98	242
1260.59	242
1262.2	238
1263.81	246
1265.42	230
1267.03	246
1268.63	258
1270.24	250
1271.85	250
1273.45	254
1275.06	250
1276.67	258
1278.27	254
1279.88	246
1281.48	250
1283.09	262
1284.69	266
1286.3	262
1287.9	286
1289.5	262
1291.1	270
1292.71	266
1294.31	274
1295.91	250
1297.51	270
1299.12	266
1300.72	270
1302.32	270
1303.92	278
1305.52	266
1307.12	278
1308.72	278
1310.32	302
1311.92	294
1313.51	282
1315.11	274
1316.71	266
1318.31	270
1319.91	290
1321.51	254
1323.1	274
1324.7	266
1326.29	282
1327.89	254
1329.49	270
1331.08	258
1332.68	274
1334.27	258
1335.87	266
1337.46	266
1339.05	258
1340.65	254
1342.24	242
1343.83	238
1345.43	266
1347.02	242
1348.61	242
1350.2	246
1351.79	234
1353.38	246
1354.98	242
1356.57	250
1358.16	242
1359.75	226
1361.34	246
1362.93	226
1364.52	234
1366.1	234
1367.69	238
1369.28	226
1370.87	246
1372.46	226
1374.04	230
1375.63	230
1377.22	226
1378.8	222
1380.39	214
1381.97	222
1383.56	218
1385.14	226
1386.73	230
1388.31	210
1389.9	210
1391.48	222
1393.06	214
1394.65	234
1396.23	226
1397.81	222
1399.39	226
1400.98	210
1402.56	222
1404.14	218
1405.72	210
1407.3	230
1408.88	198
1410.46	210
1412.04	222
1413.62	214
1415.2	218
1416.78	202
1418.36	202
1419.94	218
1421.51	210
1423.09	210
1424.67	218
1426.25	218
1427.82	210
1429.4	222
1430.98	214
1432.55	202
1434.13	222
1435.7	210
1437.28	222
1438.85	194
1440.43	214
1442	218
1443.58	202
1445.15	206
1446.72	194
1448.29	210
1449.87	210
1451.44	218
1453.01	206
1454.58	206
1456.16	214
1457.73	214
1459.3	202
1460.87	202
1462.44	222
1464.01	210
1465.58	214
1467.15	194
1468.71	194
1470.28	210
1471.85	202
1473.42	210
1474.99	202
1476.56	210
1478.12	206
1479.69	214
1481.26	230
1482.82	222
1484.39	214
1485.95	218
1487.52	206
1489.08	210
1490.65	214
1492.22	214
1493.78	222
1495.34	222
1496.91	206
1498.47	218
1500.03	214
1501.59	218
1503.16	218
1504.72	218
1506.28	210
1507.84	202
1509.41	202
1510.97	198
1512.53	214
1514.09	214
1515.65	218
1517.21	194
1518.77	222
1520.32	226
1521.88	214
1523.44	202
1525	222
1526.56	198
1528.12	226
1529.67	210
1531.23	210
1532.79	202
1534.34	218
1535.9	210
1537.46	210
1539.01	206
1540.57	222
1542.12	210
1543.68	198
1545.23	198
1546.79	202
1548.34	210
1549.89	206
1551.45	210
1553	194
1554.55	210
1556.1	218
1557.66	214
1559.21	222
1560.76	202
1562.31	210
1563.86	206
1565.41	194
1566.96	194
1568.51	210
1570.06	214
1571.61	218
1573.16	214
1574.71	206
1576.26	206
1577.81	210
1579.35	206
1580.9	214
1582.45	202
1583.99	206
1585.54	206
1587.09	222
1588.63	194
1590.18	210
1591.72	218
1593.27	206
1594.82	206
1596.36	202
1597.91	214
1599.45	206
1600.99	210
1602.54	218
1604.08	210
1605.62	218
1607.17	230
1608.71	210
1610.25	218
1611.79	210
1613.33	230
1614.87	202
1616.42	230
1617.96	206
1619.5	214
1621.04	214
1622.58	218
1624.11	214
1625.65	206
1627.19	206
1628.73	214
1630.27	230
1631.81	202
1633.34	234
1634.88	218
1636.42	222
1637.96	222
1639.49	214
1641.03	218
1642.56	222
1644.1	226
1645.64	221.913
1647.17	213.884
1648.71	210.101
1650.24	213.996
1651.77	210.001
1653.31	221.573
1654.84	225.744
1656.38	222.437
1657.91	211.325
1659.44	229.269
1660.97	222.186
1662.5	213.87
1664.04	219.53
1665.57	217.178
1667.1	214.541
1668.63	222.25
1670.16	225.45
1671.69	210.41
1673.22	215.884
1674.75	223.169
1676.28	220.907
1677.81	220.273
1679.34	213.317
1680.87	209.789
1682.4	214.077
1683.92	205.297
1685.45	197.297
1686.98	222.897
1688.51	222.126
1690.03	211.482
1691.56	212.496
1693.09	222.942
1694.61	218.339
1696.14	209.386
1697.66	211.656
1699.19	219.577
1700.71	219.748
1702.24	215.498
1703.76	222.325
1705.29	219.661
1706.81	212.662
1708.34	204.417
1709.86	216.787
1711.38	217.206
1712.9	225.069
1714.43	214.442
1715.95	215.878
1717.47	210.612
1718.99	227.641
1720.51	215.844
1722.03	215.502
1723.55	219
1725.08	217.88
1726.6	218.272
1728.11	216.709
1729.63	216.611
1731.15	216.447
1732.67	224.57
1734.19	216.791
1735.71	219.153
1737.23	207.209
1738.75	226.946
1740.26	214.597
1741.78	219.52
1743.3	219.122
1744.81	216.873
1746.33	222.933
1747.85	219.447
1749.36	219.101
1750.88	228.748
1752.39	230.107
1753.91	230.79
1755.42	223.852
1756.94	224.042
1758.45	230.181
1759.96	227.738
1761.48	220.973
1762.99	228.918
1764.5	225.256
1766.02	220.867
1767.53	228.212
1769.04	219.04
1770.55	217.466
1772.06	221.807
1773.57	218.11
1775.09	225.872
1776.59	232.756
1778.11	227.208
1779.62	223.403
1781.13	214.731
1782.63	224.296
1784.14	217.117
1785.65	218.778
1787.16	231.384
1788.67	225.76
1790.18	211.634
1791.69	224.985
1793.19	198.266
1794.7	212.993
1796.21	219.581
1797.72	216.39
1799.22	220.471
1800.73	224.335
1802.12	228
1803.63	216
1805.15	224
1806.66	208
1808.17	224
1809.68	232
1811.19	216
1812.7	224
1814.21	232
1815.72	220
1817.23	212
1818.74	224
1820.25	232
1821.76	244
1823.27	216
1824.78	212
1826.28	224
1827.79	220
1829.3	224
1830.81	212
1832.31	228
1833.82	224
1835.33	208
1836.83	220
1838.34	224
1839.85	220
1841.35	220
1842.86	228
1844.36	236
1845.86	220
1847.37	228
1848.87	236
1850.38	208
1851.88	212
1853.38	228
1854.88	224
1856.39	224
1857.89	228
1859.39	212
1860.89	220
1862.39	240
1863.9	228
1865.4	240
1866.9	220
1868.4	236
1869.9	232
1871.4	232
1872.9	252
1874.4	224
1875.89	216
1877.39	244
1878.89	236
1880.39	228
1881.89	244
1883.38	232
1884.88	236
1886.38	224
1887.88	236
1889.37	232
1890.87	240
1892.36	220
1893.86	232
1895.36	228
1896.85	228
1898.34	232
1899.84	228
1901.33	220
1902.83	236
1904.32	240
1905.81	232
1907.31	236
1908.8	232
1910.29	224
1911.78	248
1913.28	236
1914.77	240
1916.26	236
1917.75	232
1919.24	236
1920.73	212
1922.22	240
1923.71	232
1925.2	240
1926.69	248
1928.18	236
1929.67	232
1931.16	236
1932.65	240
1934.13	228
1935.62	228
1937.11	240
1938.6	256
1940.08	224
1941.57	264
1943.06	248
1944.54	232
1946.03	224
1947.52	244
1949	228
1950.49	240
1951.97	244
1953.45	240
1954.94	252
1956.42	228
1957.91	228
1959.39	244
1960.87	252
1962.35	244
1963.84	232
1965.32	232
1966.8	232
1968.28	224
1969.76	232
1971.25	248
1972.73	252
1974.21	240
1975.69	236
1977.17	236
1978.65	232
1980.13	240
1981.61	224
1983.09	244
1984.57	248
1986.04	248
1987.52	232
1989	236
1990.48	248
1991.95	228
1993.43	232
1994.91	248
1996.39	244
1997.86	256
1999.34	228
2000.81	244
2002.29	240
2003.76	256
2005.24	248
2006.71	232
2008.19	264
2009.66	240
2011.14	232
2012.61	228
2014.08	252
2015.56	244
2017.03	240
2018.5	240
2019.97	240
2021.45	244
2022.92	260
2024.39	244
2025.86	248
2027.33	236
2028.8	256
2030.27	248
2031.74	254
2033.21	244
2034.68	254
2036.15	242
2037.62	246
2039.09	240
2040.56	246
2042.02	246
2043.49	242
2044.96	248
2046.43	260
2047.89	250
2049.36	234
2050.83	236
2052.29	250
2053.76	228
2055.23	246
2056.69	252
2058.16	244
2059.62	252
2061.09	236
2062.55	254
2064.01	256
2065.48	244
2066.94	240
2068.41	256
2069.87	242
2071.33	240
2072.79	244
2074.26	244
2075.72	248
2077.18	252
2078.64	256
2080.1	250
2081.56	266
2083.02	246
2084.49	252
2085.94	256
2087.4	262
2088.86	262
2090.32	236
2091.78	272
2093.24	258
2094.7	264
2096.16	256
2097.62	260
2099.07	236
2100.53	254
2101.99	266
2103.44	256
2104.9	268
2106.36	264
2107.81	256
2109.27	242
2110.73	268
2112.18	260
2113.63	240
2115.09	266
2116.55	268
2118	272
2119.45	260
2120.91	248
2122.36	244
2123.81	244
2125.27	266
2126.72	272
2128.17	244
2129.62	276
2131.08	266
2132.53	260
2133.98	260
2135.43	256
2136.88	254
2138.33	252
2139.78	256
2141.23	248
2142.68	260
2144.13	252
2145.58	240
2147.03	258
2148.48	244
2149.92	254
2151.37	258
2152.82	244
2154.27	258
2155.71	270
2157.16	240
2158.61	260
2160.06	244
2161.5	256
2162.95	276
2164.39	266
2165.84	244
2167.28	260
2168.73	238
2170.17	258
2171.62	270
2173.06	262
2174.51	248
2175.95	268
2177.39	252
2178.84	242
2180.28	260
2181.72	248
2183.16	246
2184.6	266
2186.05	246
2187.49	248
2188.93	256
2190.37	262
2191.81	252
2193.25	286
2194.69	246
2196.13	276
2197.57	264
2199.01	256
2200.45	262
2201.89	266
2203.33	272
2204.77	264
2206.2	240
2207.64	268
2209.08	240
2210.52	264
2211.95	250
2213.39	274
2214.83	260
2216.26	252
2217.7	266
2219.14	256
2220.57	248
2222.01	260
2223.44	266
2224.87	258
2226.31	248
2227.74	264
2229.18	264
2230.61	258
2232.05	258
2233.48	256
2234.91	268
2236.34	278
2237.78	274
2239.21	264
2240.64	270
2242.07	284
2243.5	260
2244.93	278
2246.37	254
2247.8	266
2249.22	272
2250.65	260
2252.08	262
2253.51	272
2254.94	260
2256.37	260
2257.8	270
2259.23	260
2260.66	264
2262.09	258
2263.51	266
2264.94	260
2266.37	246
2267.79	254
2269.22	260
2270.65	258
2272.07	252
2273.5	254
2274.93	246
2276.35	244
2277.78	264
2279.2	250
2280.62	250
2282.05	252
2283.47	264
2284.9	266
2286.32	270
2287.74	256
2289.17	256
2290.59	268
2292.01	266
2293.43	258
2294.86	256
2296.28	248
2297.7	264
2299.12	250
2300.54	258
2301.96	248
2303.38	256
2304.8	262
2306.22	266
2307.64	254
2309.06	270
2310.48	262
2311.9	260
2313.32	254
2314.74	270
2316.15	248
2317.57	258
2318.99	266
2320.41	264
2321.82	252
2323.24	270
2324.66	266
2326.07	260
2327.49	260
2328.9	268
2330.32	274
2331.74	250
2333.15	264
2334.56	280
2335.98	262
2337.39	266
2338.81	256
2340.22	274
2341.63	254
2343.05	270
2344.46	270
2345.87	280
2347.29	278
2348.7	250
2350.11	276
2351.52	250
2352.93	274
2354.34	282
2355.76	276
2357.17	266
2358.58	284
2359.99	276
2361.4	268
2362.81	260
2364.22	282
2365.62	268
2367.03	278
2368.44	282
2369.85	282
2371.26	286
2372.67	274
2374.07	276
2375.48	272
2376.89	288
2378.3	272
2379.7	260
2381.11	256
2382.51	276
2383.92	270
2385.33	274
2386.73	264
2388.14	276
2389.54	274
2390.95	274
2392.35	272
2393.75	262
2395.16	266
2396.56	276
2397.96	264
2399.37	272
2400.77	268
2402.17	272
2403.57	270
2404.98	282
2406.38	264
2407.78	260
2409.18	282
2410.58	280
2411.98	264
2413.38	270
2414.78	282
2416.18	266
2417.58	264
2418.98	260
2420.38	278
2421.78	248
2423.18	264
2424.58	256
2425.98	274
2427.37	262
2428.77	266
2430.17	270
2431.57	270
2432.96	290
2434.36	268
2435.76	268
2437.15	282
2438.55	274
2439.94	282
2441.34	278
2442.73	262
2444.13	268
2445.52	272
2446.92	254
2448.31	280
2449.71	264
2451.1	266
2452.49	274
2453.89	264
2455.28	270
2456.67	264
2458.07	258
2459.46	282
2460.85	254
2462.24	268
2463.63	274
2465.02	268
2466.41	286
2467.81	278
2469.2	278
2470.58	278
2471.98	264
2473.37	284
2474.75	272
2476.14	290
2477.53	258
2478.92	276
2480.31	286
2481.7	272
2483.09	286
2484.47	274
2485.86	282
2487.25	280
2488.63	294
2490.02	272
2491.41	294
2492.79	284
2494.18	276
2495.57	280
2496.95	284
2498.34	280
2499.72	278
2501.11	288
2502.49	262
2503.87	284
2505.26	268
2506.64	274
2508.03	296
2509.41	260
2510.79	288
2512.18	288
2513.56	290
2514.94	256
2516.32	248
2517.7	284
2519.08	286
2520.47	264
2521.85	284
2523.23	302
2524.61	276
2525.99	268
2527.37	284
2528.75	286
2530.13	276
2531.51	272
2532.89	268
2534.26	268
2535.64	278
2537.02	274
2538.4	288
2539.78	268
2541.15	296
2542.53	272
2543.91	258
2545.28	288
2546.66	274
2548.04	282
2549.41	280
2550.79	264
2552.16	268
2553.54	272
2554.92	270
2556.29	286
2557.66	246
2559.04	274
2560.41	262
2561.79	292
2563.16	302
2564.53	268
2565.91	284
2567.28	286
2568.65	282
2570.02	266
2571.4	262
2572.77	280
2574.14	258
2575.51	268
2576.88	258
2578.25	268
2579.62	288
2580.99	272
2582.36	286
2583.73	280
2585.1	282
2586.47	286
2587.84	278
2589.21	272
2590.58	296
2591.95	282
2593.32	282
2594.68	264
2596.05	294
2597.42	274
2598.79	280
2600.15	266
2601.52	268
2602.89	264
2604.25	288
2605.62	274
2606.98	276
2608.35	280
2609.71	278
2611.08	276
2612.44	292
2613.81	288
2615.17	300
2616.54	276
2617.9	294
2619.26	284
2620.63	306
2621.99	294
2623.35	284
2624.71	300
2626.08	304
2627.44	284
2628.8	282
2630.16	294
2631.52	284
2632.89	296
2634.25	274
2635.61	294
2636.97	280
2638.33	282
2639.69	280
2641.05	296
2642.41	272
2643.77	280
2645.12	286
2646.48	274
2647.84	278
2649.2	288
2650.56	274
2651.91	272
2653.27	298
2654.63	294
2655.99	284
2657.34	314
2658.7	276
2660.06	288
2661.41	262
2662.77	304
2664.12	288
2665.48	286
2666.83	282
2668.19	268
2669.54	288
2670.9	292
2672.25	278
2673.6	286
2674.96	294
2676.31	280
2677.66	292
2679.02	282
2680.37	274
2681.72	286
2683.07	286
2684.43	284
2685.78	280
2687.13	280
2688.48	278
2689.83	268
2691.18	286
2692.53	284
2693.88	282
2695.23	274
2696.58	272
2697.93	284
2699.28	282
2700.63	284
2701.98	288
2703.33	260
2704.68	274
2706.02	278
2707.37	272
2708.72	262
2710.07	278
2711.41	278
2712.76	278
2714.11	268
2715.45	284
2716.8	284
2718.14	284
2719.49	270
2720.84	266
2722.18	284
2723.53	274
2724.87	292
2726.22	272
2727.56	276
2728.9	278
2730.25	282
2731.59	270
2732.93	272
2734.28	288
2735.62	274
2736.96	288
2738.3	292
2739.65	268
2740.99	278
2742.33	292
2743.67	288
2745.01	292
2746.35	272
2747.69	276
2749.03	274
2750.37	276
2751.71	290
2753.05	292
2754.39	300
2755.73	274
2757.07	292
2758.41	278
2759.75	284
2761.09	282
2762.43	284
2763.76	282
2765.1	282
2766.44	300
2767.77	290
2769.11	278
2770.45	292
2771.78	292
2773.12	272
2774.46	278
2775.79	284
2777.13	298
2778.46	292
2779.8	288
2781.13	288
2782.47	296
2783.8	276
2785.13	292
2786.47	302
2787.8	272
2789.14	282
2790.47	292
2791.8	276
2793.13	266
2794.47	278
2795.8	274
2797.13	284
2798.46	280
2799.79	288
2801.12	294
2802.45	276
2803.79	270
2805.12	284
2806.45	286
2807.78	292
2809.11	268
2810.44	266
2811.76	282
2813.09	270
2814.42	290
2815.75	268
2817.08	288
2818.41	284
2819.74	268
2821.06	280
2822.39	280
2823.72	276
2825.05	276
2826.37	280
2827.7	280
2829.02	272
2830.35	288
2831.68	284
2833	298
2834.33	296
2835.65	282
2836.98	286
2838.3	284
2839.63	284
2840.95	272
2842.27	280
2843.6	264
2844.92	292
2846.24	282
2847.57	284
2848.89	284
2850.21	290
2851.53	270
2852.86	276
2854.18	284
2855.5	260
2856.82	270
2858.14	290
2859.46	266
2860.78	288
2862.1	280
2863.42	286
2864.74	284
2866.06	276
2867.38	276
2868.7	284
2870.02	296
2871.34	278
2872.66	278
2873.98	292
2875.3	278
2876.61	290
2877.93	286
2879.25	274
2880.57	296
2881.88	292
2883.2	286
2884.52	282
2885.83	292
2887.15	280
2888.46	284
2889.78	282
2891.09	290
2892.41	280
2893.72	268
2895.04	298
2896.35	298
2897.67	300
2898.98	274
2900.29	272
2901.61	280
2902.92	272
2904.23	286
2905.55	280
2906.86	290
2908.17	270
2909.48	282
2910.79	290
2912.11	296
2913.42	292
2914.73	274
2916.04	276
2917.35	290
2918.66	278
2919.97	282
2921.28	294
2922.59	276
2923.9	286
2925.21	280
2926.52	306
2927.83	266
2929.14	288
2930.44	278
2931.75	278
2933.06	274
2934.37	284
2935.68	282
2936.98	278
2938.29	282
2939.6	274
2940.9	262
2942.21	282
2943.52	284
2944.82	286
2946.13	278
2947.43	270
2948.74	284
2950.04	268
2951.35	268
2952.65	262
2953.96	258
2955.26	258
2956.56	285.99
2957.87	283.853
2959.17	275.495
2960.47	273.793
2961.78	279.208
2963.08	272.39
2964.38	276.932
2965.68	286.686
2966.99	276.636
2968.29	268.844
2969.59	279.255
2970.89	265.629
2972.19	281.382
2973.49	293.41
2974.79	272.112
2976.09	273.52
2977.39	282.502
2978.69	272.455
2979.99	282.282
2981.29	276.41
2982.59	271.85
2983.89	268.083
2985.19	288.687
2986.49	265.477
2987.78	282.863
2989.08	277.368
2990.38	265.377
2991.68	265.866
2992.98	260.56
2994.27	279.05
2995.57	271.167
2996.87	269.709
2998.16	274.248
2999.46	266.67
3000.76	269.31
3002.05	266.357
3003.35	272.956
3004.64	267.525
3005.94	282.834
3007.23	274.987
3008.53	268.589
3009.82	269.05
3011.12	275.368
3012.41	277.175
3013.7	273.119
3015	263.502
3016.29	271.041
3017.58	278.849
3018.88	279.852
3020.17	276.835
3021.46	278.361
3022.75	268.117
3024.04	269.9
3025.34	273.258
3026.63	271.45
3027.92	280.971
3029.21	262.961
3030.5	244.678
3031.79	266.682
3033.08	276.835
3034.37	274.935
3035.66	266.78
3036.95	270.196
3038.24	279.254
3039.53	264.186
3040.82	261.613
3042.11	264.72
3043.4	273.234
3044.69	271.911
3045.97	273.652
3047.26	271.765
3048.55	274.85
3049.84	258.431
3051.12	261.126
3052.41	271.224
3053.7	274.146
3054.98	275.209
3056.27	272.5
3057.56	273.201
3058.84	268.079
3060.13	269.765
3061.41	263.989
3062.7	258.8
3063.98	260.242
3065.27	261.296
3066.55	264.364
3067.84	263.73
3069.12	257.631
3070.4	262.571
3071.69	264.319
3072.97	247.709
3074.25	265.801
3075.54	266.5
3076.82	265.338
3078.1	259.204
3079.39	258.913
3080.67	263.51
3081.95	261.149
3083.23	260.431
3084.51	273.74
3085.33	284
3086.62	260
3087.91	260
3089.19	248
3090.48	248
3091.77	252
3093.05	248
3094.34	260
3095.62	252
3096.91	272
3098.19	260
3099.48	272
3100.76	248
3102.05	260
3103.33	252
3104.62	264
3105.9	260
3107.18	256
3108.47	272
3109.75	276
3111.03	264
3112.32	260
3113.6	260
3114.88	268
3116.16	268
3117.44	268
3118.73	252
3120.01	264
3121.29	276
3122.57	256
3123.85	264
3125.13	260
3126.41	256
3127.69	268
3128.97	260
3130.25	264
3131.53	264
3132.81	256
3134.09	252
3135.37	256
3136.64	252
3137.92	264
3139.2	252
3140.48	264
3141.76	268
3143.03	260
3144.31	284
3145.59	252
3146.87	260
3148.14	260
3149.42	280
3150.69	252
3151.97	248
3153.25	284
3154.52	260
3155.8	264
[truncated: 702 more rows]
