# Supplementary material for: Constructing multiple active sites in iron oxide catalysts for improving carbonylation reactions
Source: Nat Commun. 2023 Aug 17;14:4973. doi: 10.1038/s41467-023-40640-z (PMC10435489; doi:10.1038/s41467-023-40640-z)
Supplement: Supplementary file 3 — Source Data [file 41467_2023_40640_MOESM3_ESM.zip › TGA/H2/0.5 Fe2O3-Ovac.txt]

30	100.0276
30.0833	100.02277
30.1667	100.02103
30.25	100.02236
30.3333	100.02774
30.4167	100.03599
30.5	100.04169
30.5833	100.04169
30.6667	100.03894
30.75	100.03763
30.8333	100.03834
30.9167	100.03851
31	100.0372
31.0833	100.03703
31.1667	100.03877
31.25	100.04009
31.3333	100.04357
31.4167	100.04934
31.5	100.05063
31.5833	100.04657
31.6667	100.04774
31.75	100.05294
31.8333	100.05269
31.9167	100.0516
32	100.05623
32.0833	100.061
32.1667	100.06314
32.25	100.06937
32.3333	100.07766
32.4167	100.08194
32.5	100.08211
32.5833	100.08186
32.6667	100.08126
32.75	100.0822
32.8333	100.0904
32.9167	100.10491
33	100.11631
33.0833	100.12231
33.1667	100.12877
33.25	100.13817
33.3333	100.14946
33.4167	100.16503
33.5	100.18629
33.5833	100.20791
33.6667	100.2256
33.75	100.24054
33.8333	100.25669
33.9167	100.27486
34	100.29377
34.0833	100.31411
34.1667	100.33569
34.25	100.35786
34.3333	100.37969
34.4167	100.40186
34.5	100.42586
34.5833	100.45506
34.6667	100.48683
34.75	100.51534
34.8333	100.53837
34.9167	100.55977
35	100.58229
35.0833	100.60434
35.1667	100.62494
35.25	100.64411
35.3333	100.66269
35.4167	100.67977
35.5	100.69477
35.5833	100.70929
35.6667	100.72369
35.75	100.73643
35.8333	100.74737
35.9167	100.75803
36	100.76743
36.0833	100.77183
36.1667	100.77583
36.25	100.78369
36.3333	100.79089
36.4167	100.79431
36.5	100.79954
36.5833	100.80783
36.6667	100.81269
36.75	100.81294
36.8333	100.81286
36.9167	100.8168
37	100.8246
37.0833	100.83083
37.1667	100.83246
37.25	100.83186
37.3333	100.83186
37.4167	100.83186
37.5	100.83186
37.5833	100.83186
37.6667	100.83186
37.75	100.83186
37.8333	100.83186
37.9167	100.8322
38	100.8316
38.0833	100.82691
38.1667	100.8198
38.25	100.81511
38.3333	100.81451
38.4167	100.81486
38.5	100.81486
38.5833	100.81486
38.6667	100.81486
38.75	100.81486
38.8333	100.81486
38.9167	100.81486
39	100.81529
39.0833	100.81443
39.1667	100.809
39.25	100.80071
39.3333	100.79529
39.4167	100.79443
39.5	100.79486
39.5833	100.79486
39.6667	100.79486
39.75	100.79571
39.8333	100.79314
39.9167	100.78486
40	100.77666
40.0833	100.7746
40.1667	100.77317
40.25	100.76231
40.3333	100.74631
40.4167	100.7358
40.5	100.734
40.5833	100.73546
40.6667	100.73391
40.75	100.72726
40.8333	100.7194
40.9167	100.71611
41	100.71314
41.0833	100.70537
41.1667	100.69791
41.25	100.6886
41.3333	100.67423
41.4167	100.65746
41.5	100.64474
41.5833	100.63674
41.6667	100.62997
41.75	100.62371
41.8333	100.61594
41.9167	100.60817
42	100.59989
42.0833	100.58991
42.1667	100.57786
42.25	100.56463
42.3333	100.55277
42.4167	100.53874
42.5	100.52111
42.5833	100.5058
42.6667	100.49837
42.75	100.49306
42.8333	100.48597
42.9167	100.47794
43	100.46957
43.0833	100.46114
43.1667	100.45723
43.25	100.45169
43.3333	100.43686
43.4167	100.42169
43.5	100.41657
43.5833	100.41863
43.6667	100.41606
43.75	100.40811
43.8333	100.40031
43.9167	100.39809
44	100.39886
44.0833	100.39886
44.1667	100.39946
44.25	100.39791
44.3333	100.39134
44.4167	100.38306
44.5	100.37877
44.5833	100.3786
44.6667	100.37886
44.75	100.37886
44.8333	100.37886
44.9167	100.37886
45	100.37886
45.0833	100.37929
45.1667	100.37843
45.25	100.373
45.3333	100.36471
45.4167	100.35929
45.5	100.35843
45.5833	100.35886
45.6667	100.35886
45.75	100.35886
45.8333	100.35886
45.9167	100.35886
46	100.35886
46.0833	100.35886
46.1667	100.35946
46.25	100.35791
46.3333	100.35134
46.4167	100.34306
46.5	100.33877
46.5833	100.3386
46.6667	100.33886
46.75	100.33886
46.8333	100.33886
46.9167	100.33886
47	100.33886
47.0833	100.33886
47.1667	100.33937
47.25	100.33817
47.3333	100.33209
47.4167	100.32329
47.5	100.32157
47.5833	100.32934
47.6667	100.3374
47.75	100.33963
47.8333	100.33886
47.9167	100.33886
48	100.33886
48.0833	100.33886
48.1667	100.33886
48.25	100.3392
48.3333	100.33869
48.4167	100.33383
48.5	100.32554
48.5833	100.31954
48.6667	100.31834
48.75	100.31886
48.8333	100.31886
48.9167	100.31886
49	100.31886
49.0833	100.31886
49.1667	100.31834
49.25	100.31971
49.3333	100.32597
49.4167	100.33029
49.5	100.32603
49.5833	100.31857
49.6667	100.31609
49.75	100.31686
49.8333	100.31686
49.9167	100.31686
50	100.31686
50.0833	100.31686
50.1667	100.31686
50.25	100.31686
50.3333	100.31651
50.4167	100.31711
50.5	100.32231
50.5833	100.32814
50.6667	100.32683
50.75	100.321
50.8333	100.31809
50.9167	100.31886
51	100.31886
51.0833	100.31886
51.1667	100.31886
51.25	100.31886
51.3333	100.31886
51.4167	100.31886
51.5	100.31929
51.5833	100.31774
51.6667	100.3142
51.75	100.31306
51.8333	100.31591
51.9167	100.31877
52	100.31903
52.0833	100.31886
52.1667	100.31886
52.25	100.31886
52.3333	100.31886
52.4167	100.31886
52.5	100.3192
52.5833	100.31869
52.6667	100.31383
52.75	100.30554
52.8333	100.29954
52.9167	100.29834
53	100.29886
53.0833	100.29886
53.1667	100.29886
53.25	100.29886
53.3333	100.29886
53.4167	100.29877
53.5	100.29826
53.5833	100.3014
53.6667	100.31011
53.75	100.31697
53.8333	100.31377
53.9167	100.30471
54	100.29929
54.0833	100.29843
54.1667	100.29886
54.25	100.29886
54.3333	100.29886
54.4167	100.29886
54.5	100.29851
54.5833	100.29903
54.6667	100.30389
54.75	100.31294
54.8333	100.31671
54.9167	100.3102
55	100.3014
55.0833	100.29826
55.1667	100.29877
55.25	100.29886
55.3333	100.29886
55.4167	100.29886
55.5	100.29886
55.5833	100.29886
55.6667	100.29886
55.75	100.29886
55.8333	100.29886
55.9167	100.2992
56	100.2986
56.0833	100.29409
56.1667	100.28629
56.25	100.28063
56.3333	100.27934
56.4167	100.27926
56.5	100.28089
56.5833	100.28711
56.6667	100.29491
56.75	100.29886
56.8333	100.29911
56.9167	100.29886
57	100.29886
57.0833	100.29937
57.1667	100.29817
57.25	100.29209
57.3333	100.28414
57.4167	100.27977
57.5	100.2796
57.5833	100.27986
57.6667	100.27909
57.75	100.2814
57.8333	100.28877
57.9167	100.29657
58	100.29937
58.0833	100.29894
58.1667	100.29886
58.25	100.29886
58.3333	100.29886
58.4167	100.2992
58.5	100.29869
58.5833	100.29374
58.6667	100.2858
58.75	100.28029
58.8333	100.27943
58.9167	100.27986
59	100.27934
59.0833	100.28054
59.1667	100.28663
59.25	100.29457
59.3333	100.29894
59.4167	100.29911
59.5	100.29886
59.5833	100.29886
59.6667	100.29886
59.75	100.29954
59.8333	100.29766
59.9167	100.29043
60	100.28249
60.0833	100.27926
60.1667	100.27977
60.25	100.27986
60.3333	100.27986
60.4167	100.27986
60.5	100.27986
60.5833	100.27986
60.6667	100.27986
60.75	100.27986
60.8333	100.27986
60.9167	100.2802
61	100.279
61.0833	100.27611
61.1667	100.27471
61.25	100.27617
61.3333	100.27786
61.4167	100.27794
61.5	100.27786
61.5833	100.27786
61.6667	100.27786
61.75	100.27786
61.8333	100.27786
61.9167	100.27786
62	100.27786
62.0833	100.27837
62.1667	100.27717
62.25	100.27117
62.3333	100.26289
62.4167	100.25803
62.5	100.25751
62.5833	100.25786
62.6667	100.25734
62.75	100.25846
62.8333	100.26471
62.9167	100.27383
63	100.27951
63.0833	100.28029
63.1667	100.27986
63.25	100.27986
63.3333	100.27986
63.4167	100.28029
63.5	100.27943
63.5833	100.274
63.6667	100.26571
63.75	100.26029
63.8333	100.25943
63.9167	100.25986
64	100.25986
64.0833	100.25986
64.1667	100.25986
64.25	100.25986
64.3333	100.25917
64.4167	100.26106
64.5	100.2682
64.5833	100.27649
64.6667	100.2802
64.75	100.28089
64.8333	100.27814
64.9167	100.26986
65	100.26157
65.0833	100.259
65.1667	100.25986
65.25	100.25986
65.3333	100.25986
65.4167	100.25986
65.5	100.25986
65.5833	100.25986
65.6667	100.25986
65.75	100.25986
65.8333	100.25986
65.9167	100.2596
66	100.25994
66.0833	100.2644
66.1667	100.26897
66.25	100.26726
66.3333	100.26166
66.4167	100.25917
66.5	100.25986
66.5833	100.25986
66.6667	100.25986
66.75	100.25986
66.8333	100.25986
66.9167	100.25986
67	100.25986
67.0833	100.25986
67.1667	100.25986
67.25	100.25986
67.3333	100.25986
67.4167	100.25986
67.5	100.26046
67.5833	100.25891
67.6667	100.25234
67.75	100.24346
67.8333	100.24071
67.9167	100.24711
68	100.25566
68.0833	100.25994
68.1667	100.26011
68.25	100.25986
68.3333	100.25986
68.4167	100.25986
68.5	100.25986
68.5833	100.25986
68.6667	100.25986
68.75	100.26011
68.8333	100.25994
68.9167	100.25566
69	100.24737
69.0833	100.2408
69.1667	100.239
69.25	100.23977
69.3333	100.24406
69.4167	100.25234
69.5	100.25891
69.5833	100.26046
69.6667	100.25986
69.75	100.25986
69.8333	100.25986
69.9167	100.25986
70	100.25986
70.0833	100.25986
70.1667	100.25986
70.25	100.25986
70.3333	100.26063
70.4167	100.2584
70.5	100.25069
70.5833	100.2424
70.6667	100.23926
70.75	100.23977
70.8333	100.23986
70.9167	100.23986
71	100.23986
71.0833	100.23986
71.1667	100.23926
71.25	100.2408
71.3333	100.24737
71.4167	100.25566
71.5	100.25994
71.5833	100.26011
71.6667	100.25986
71.75	100.25994
71.8333	100.26046
71.9167	100.25731
72	100.24903
72.0833	100.24131
72.1667	100.23909
72.25	100.23986
72.3333	100.23986
72.4167	100.23986
72.5	100.23986
72.5833	100.23986
72.6667	100.23986
72.75	100.23986
72.8333	100.23986
72.9167	100.23986
73	100.23926
73.0833	100.2408
73.1667	100.24797
73.25	100.25471
73.3333	100.25243
73.4167	100.24431
73.5	100.23977
73.5833	100.2396
73.6667	100.23986
73.75	100.23986
73.8333	100.23986
73.9167	100.23986
74	100.23986
74.0833	100.23986
74.1667	100.23986
74.25	100.23986
74.3333	100.23986
74.4167	100.23986
74.5	100.24029
74.5833	100.23943
74.6667	100.234
74.75	100.22571
74.8333	100.22029
74.9167	100.21926
75	100.2196
75.0833	100.22306
75.1667	100.23051
75.25	100.23683
75.3333	100.23846
75.4167	100.23786
75.5	100.23786
75.5833	100.23786
75.6667	100.23786
75.75	100.23786
75.8333	100.23786
75.9167	100.23846
76	100.23691
76.0833	100.23034
76.1667	100.22206
76.25	100.21777
76.3333	100.2176
76.4167	100.21786
76.5	100.21786
76.5833	100.21786
76.6667	100.217
76.75	100.21949
76.8333	100.22803
76.9167	100.23714
77	100.24054
77.0833	100.23994
77.1667	100.23986
77.25	100.23986
77.3333	100.23986
77.4167	100.23986
77.5	100.23986
77.5833	100.2402
77.6667	100.23969
77.75	100.23483
77.8333	100.22654
77.9167	100.22054
78	100.21934
78.0833	100.21986
78.1667	100.21986
78.25	100.21986
78.3333	100.21986
78.4167	100.21986
78.5	100.21943
78.5833	100.22029
78.6667	100.22571
78.75	100.234
78.8333	100.23943
78.9167	100.24029
79	100.23986
79.0833	100.24029
79.1667	100.23943
79.25	100.234
79.3333	100.22571
79.4167	100.22029
79.5	100.21943
79.5833	100.21986
79.6667	100.21986
79.75	100.21986
79.8333	100.21986
79.9167	100.21986
80	100.21986
80.0833	100.21986
80.1667	100.21986
80.25	100.21986
80.3333	100.21986
80.4167	100.21986
80.5	100.21986
80.5833	100.21986
80.6667	100.21986
80.75	100.22011
80.8333	100.21909
80.9167	100.21737
81	100.21737
81.0833	100.21909
81.1667	100.22011
81.25	100.21986
81.3333	100.21986
81.4167	100.21986
81.5	100.21986
81.5833	100.21986
81.6667	100.21986
81.75	100.22037
81.8333	100.21917
81.9167	100.21317
82	100.20489
82.0833	100.20003
82.1667	100.19951
82.25	100.19986
82.3333	100.19986
82.4167	100.19951
82.5	100.20003
82.5833	100.20489
82.6667	100.21317
82.75	100.21917
82.8333	100.22037
82.9167	100.21986
83	100.21986
83.0833	100.21986
83.1667	100.21986
83.25	100.21986
83.3333	100.21986
83.4167	100.21986
83.5	100.22011
83.5833	100.21994
83.6667	100.21566
83.75	100.20737
83.8333	100.2008
83.9167	100.19926
84	100.19986
84.0833	100.19986
84.1667	100.19986
84.25	100.19986
84.3333	100.1996
84.4167	100.19977
84.5	100.20406
84.5833	100.21234
84.6667	100.21891
84.75	100.22046
84.8333	100.21986
84.9167	100.21986
85	100.21986
85.0833	100.21986
85.1667	100.22054
85.25	100.21866
85.3333	100.21151
85.4167	100.20323
85.5	100.19951
85.5833	100.19969
85.6667	100.19986
85.75	100.19986
85.8333	100.19986
85.9167	100.19986
86	100.19986
86.0833	100.19986
86.1667	100.19986
86.25	100.19934
86.3333	100.20054
86.4167	100.20654
86.5	100.21483
86.5833	100.21969
86.6667	100.2202
86.75	100.21986
86.8333	100.21986
86.9167	100.22071
87	100.21814
87.0833	100.20986
87.1667	100.20157
87.25	100.199
87.3333	100.19986
87.4167	100.19986
87.5	100.19986
87.5833	100.19986
87.6667	100.19986
87.75	100.19986
87.8333	100.19986
87.9167	100.19986
88	100.19986
88.0833	100.19986
88.1667	100.19986
88.25	100.19986
88.3333	100.199
88.4167	100.20157
88.5	100.2102
88.5833	100.21797
88.6667	100.21569
88.75	100.20654
88.8333	100.20054
88.9167	100.19934
89	100.19986
89.0833	100.19986
89.1667	100.19986
89.25	100.19986
89.3333	100.19986
89.4167	100.19986
89.5	100.19986
89.5833	100.19986
89.6667	100.19986
89.75	100.19986
89.8333	100.19986
89.9167	100.19986
90	100.19986
90.0833	100.19986
90.1667	100.20071
90.25	100.19806
90.3333	100.19011
90.4167	100.18223
90.5	100.17957
90.5833	100.18331
90.6667	100.19043
90.75	100.19683
90.8333	100.19846
90.9167	100.19786
91	100.19786
91.0833	100.19786
91.1667	100.19786
91.25	100.19786
91.3333	100.19786
91.4167	100.19786
91.5	100.19786
91.5833	100.19786
91.6667	100.19786
91.75	100.19794
91.8333	100.19846
91.9167	100.19523
92	100.18729
92.0833	100.17997
92.1667	100.17749
92.25	100.18166
92.3333	100.19043
92.4167	100.19849
92.5	100.20063
92.5833	100.19986
92.6667	100.19986
92.75	100.19986
92.8333	100.19986
92.9167	100.19986
93	100.19986
93.0833	100.19986
93.1667	100.19986
93.25	100.19986
93.3333	100.20037
93.4167	100.19909
93.5	100.19343
93.5833	100.18563
93.6667	100.18111
93.75	100.18051
93.8333	100.18086
93.9167	100.18086
94	100.18086
94.0833	100.18086
94.1667	100.18086
94.25	100.18086
94.3333	100.18086
94.4167	100.18086
94.5	100.18043
94.5833	100.18137
94.6667	100.18646
94.75	100.19426
94.8333	100.19934
94.9167	100.20029
95	100.20011
95.0833	100.19986
95.1667	100.19591
95.25	100.18811
95.3333	100.18189
95.4167	100.18026
95.5	100.18086
95.5833	100.18086
95.6667	100.18086
95.75	100.18086
95.8333	100.18086
95.9167	100.18086
96	100.18086
96.0833	100.18086
96.1667	100.18086
96.25	100.18086
96.3333	100.18086
96.4167	100.18069
96.5	100.1806
96.5833	100.18457
96.6667	100.19074
96.75	100.19131
96.8333	100.18549
96.9167	100.18086
97	100.1806
97.0833	100.18086
97.1667	100.18086
97.25	100.18086
97.3333	100.18086
97.4167	100.18086
97.5	100.18086
97.5833	100.18086
97.6667	100.18086
97.75	100.18086
97.8333	100.18086
97.9167	100.18086
98	100.18086
98.0833	100.18086
98.1667	100.18086
98.25	100.18094
98.3333	100.18146
98.4167	100.17831
98.5	100.17003
98.5833	100.16231
98.6667	100.1594
98.75	100.16206
98.8333	100.1692
98.9167	100.17749
99	100.1812
99.0833	100.18103
99.1667	100.18086
99.25	100.18086
99.3333	100.18086
99.4167	100.18086
99.5	100.18086
99.5833	100.18086
99.6667	100.18086
99.75	100.18086
99.8333	100.18086
99.9167	100.18086
100	100.18086
100.083	100.18086
100.167	100.18086
100.25	100.18086
100.333	100.18094
100.417	100.18146
100.5	100.17831
100.583	100.17003
100.667	100.16231
100.75	100.16009
100.833	100.16086
100.917	100.16086
101	100.16086
101.083	100.16069
101.167	100.16051
101.25	100.16423
101.333	100.17251
101.417	100.17966
101.5	100.18154
101.583	100.18086
101.667	100.18086
101.75	100.18094
101.833	100.18146
101.917	100.17831
102	100.17003
102.083	100.16231
102.167	100.16009
102.25	100.16086
102.333	100.16086
102.417	100.16086
102.5	100.16086
102.583	100.16086
102.667	100.16086
102.75	100.16086
102.833	100.16086
102.917	100.16034
103	100.16154
103.083	100.16754
103.167	100.17583
103.25	100.18069
103.333	100.1812
103.417	100.18129
103.5	100.18043
103.583	100.175
103.667	100.16671
103.75	100.16129
103.833	100.16043
103.917	100.16086
104	100.16086
104.083	100.16086
104.167	100.16086
104.25	100.16086
104.333	100.16086
104.417	100.16086
104.5	100.16086
104.583	100.16086
104.667	100.16086
104.75	100.16086
104.833	100.16009
104.917	100.16231
105	100.17003
105.083	100.17831
105.167	100.18146
105.25	100.18094
105.333	100.18086
105.417	100.18086
105.5	100.18111
105.583	100.18094
105.667	100.17666
105.75	100.16837
105.833	100.1618
105.917	100.16026
106	100.16086
106.083	100.16086
106.167	100.16086
106.25	100.16086
106.333	100.16086
106.417	100.16086
106.5	100.16086
106.583	100.16086
106.667	100.16086
106.75	100.16086
106.833	100.16086
106.917	100.16086
107	100.16086
107.083	100.16086
107.167	100.16086
107.25	100.16086
107.333	100.1612
107.417	100.16069
107.5	100.15583
107.583	100.14694
107.667	100.14257
107.75	100.14769
107.833	100.15566
107.917	100.15911
108	100.15903
108.083	100.15886
108.167	100.15886
108.25	100.15886
108.333	100.15886
108.417	100.15886
108.5	100.15886
108.583	100.15886
108.667	100.15886
108.75	100.15886
108.833	100.15886
108.917	100.15886
109	100.15886
109.083	100.15911
109.167	100.15894
109.25	100.15466
109.333	100.14637
109.417	100.1398
109.5	100.13826
109.583	100.13886
109.667	100.13886
109.75	100.13886
109.833	100.13877
109.917	100.13817
110	100.14157
110.083	100.15069
110.167	100.15923
110.25	100.16171
110.333	100.16086
110.417	100.16086
110.5	100.16086
110.583	100.16086
110.667	100.16086
110.75	100.16086
110.833	100.16086
110.917	100.16163
111	100.1594
111.083	100.15169
111.167	100.1434
111.25	100.14026
111.333	100.14077
111.417	100.14086
111.5	100.14086
111.583	100.14086
111.667	100.14086
111.75	100.14086
111.833	100.14051
111.917	100.14103
112	100.14589
112.083	100.15417
112.167	100.16017
112.25	100.16137
112.333	100.16086
112.417	100.16086
112.5	100.16086
112.583	100.16086
112.667	100.16086
112.75	100.16086
112.833	100.16086
112.917	100.16086
113	100.1612
113.083	100.16069
113.167	100.15583
113.25	100.14754
113.333	100.14154
113.417	100.14034
113.5	100.14086
113.583	100.14086
113.667	100.14086
113.75	100.14086
113.833	100.14086
113.917	100.14086
114	100.14086
114.083	100.14086
114.167	100.14086
114.25	100.14086
114.333	100.1406
114.417	100.14077
114.5	100.14506
114.583	100.15334
114.667	100.16069
114.75	100.16
114.833	100.15169
114.917	100.1434
115	100.14026
115.083	100.14077
115.167	100.14086
115.25	100.14086
115.333	100.14086
115.417	100.14086
115.5	100.14086
115.583	100.14086
115.667	100.14086
115.75	100.14086
115.833	100.14086
115.917	100.14086
116	100.14086
116.083	100.14086
116.167	100.14086
116.25	100.14086
116.333	100.14086
116.417	100.14086
116.5	100.14086
116.583	100.14086
116.667	100.14146
116.75	100.13991
116.833	100.13334
116.917	100.12471
117	100.12094
117.083	100.12563
117.167	100.13417
117.25	100.14017
117.333	100.14137
117.417	100.14086
117.5	100.14086
117.583	100.14086
117.667	100.14086
117.75	100.14086
117.833	100.14086
117.917	100.14086
118	100.14086
118.083	100.14086
118.167	100.14086
118.25	100.14103
118.333	100.1412
118.417	100.13749
118.5	100.1292
118.583	100.12206
118.667	100.12017
118.75	100.12086
118.833	100.12086
118.917	100.12086
119	100.12086
119.083	100.12086
119.167	100.12086
119.25	100.12086
119.333	100.12086
119.417	100.12086
119.5	100.12086
119.583	100.12086
119.667	100.12086
119.75	100.12086
119.833	100.12077
119.917	100.12026
120	100.1234
120.083	100.13169
120.167	100.13957
120.25	100.14197
120.333	100.13749
120.417	100.1292
120.5	100.12206
120.583	100.12017
120.667	100.12086
120.75	100.12086
120.833	100.12086
120.917	100.12086
121	100.12086
121.083	100.12086
121.167	100.12086
121.25	100.12086
121.333	100.12086
121.417	100.12086
121.5	100.12086
121.583	100.12086
121.667	100.12086
121.75	100.12086
121.833	100.12086
121.917	100.12086
122	100.12086
122.083	100.12086
122.167	100.12051
122.25	100.12103
122.333	100.12589
122.417	100.13417
122.5	100.14103
122.583	100.13966
122.667	100.13086
122.75	100.12257
122.833	100.12
122.917	100.12086
123	100.12086
123.083	100.12086
123.167	100.12086
123.25	100.12086
123.333	100.12086
123.417	100.12086
123.5	100.12086
123.583	100.12086
123.667	100.12086
123.75	100.12146
123.833	100.11991
123.917	100.11334
124	100.10506
124.083	100.10077
124.167	100.1006
124.25	100.10086
124.333	100.10086
124.417	100.10086
124.5	100.10086
124.583	100.10086
124.667	100.10086
124.75	100.10086
124.833	100.10086
124.917	100.10069
125	100.10051
125.083	100.10423
125.167	100.11251
125.25	100.11966
125.333	100.12154
125.417	100.12086
125.5	100.12086
125.583	100.12086
125.667	100.12086
125.75	100.12086
125.833	100.12086
125.917	100.12086
126	100.12137
126.083	100.12017
126.167	100.11417
126.25	100.10589
126.333	100.10103
126.417	100.10051
126.5	100.10086
126.583	100.10086
126.667	100.10086
126.75	100.10086
126.833	100.10086
126.917	100.10086
127	100.10086
127.083	100.10086
127.167	100.10086
127.25	100.10086
127.333	100.10009
127.417	100.1024
127.5	100.10986
127.583	100.11731
127.667	100.11963
127.75	100.11886
127.833	100.11886
127.917	100.11886
128	100.11886
128.083	100.11886
128.167	100.11886
128.25	100.11886
128.333	100.11886
128.417	100.11946
128.5	100.11791
128.583	100.11134
128.667	100.10306
128.75	100.09877
128.833	100.0986
128.917	100.09886
129	100.09886
129.083	100.09886
129.167	100.09886
129.25	100.09886
129.333	100.09886
129.417	100.09886
129.5	100.09886
129.583	100.09886
129.667	100.09886
129.75	100.09886
129.833	100.09886
129.917	100.09886
130	100.09886
130.083	100.09886
130.167	100.09886
130.25	100.09911
130.333	100.09894
130.417	100.09457
130.5	100.08663
130.583	100.08054
130.667	100.07926
130.75	100.07926
130.833	100.08231
130.917	100.09094
131	100.09914
131.083	100.10171
131.167	100.10086
131.25	100.10086
131.333	100.10086
131.417	100.10086
131.5	100.10086
131.583	100.10086
131.667	100.10086
131.75	100.10086
131.833	100.10086
131.917	100.10086
132	100.10086
132.083	100.10137
132.167	100.10017
132.25	100.09417
132.333	100.08589
132.417	100.08103
132.5	100.08051
132.583	100.08086
132.667	100.08086
132.75	100.08086
132.833	100.08
132.917	100.08257
133	100.09086
133.083	100.09914
133.167	100.10171
133.25	100.10086
133.333	100.10086
133.417	100.10086
133.5	100.10086
133.583	100.10086
133.667	100.10086
133.75	100.10086
133.833	100.10086
133.917	100.10086
134	100.10086
134.083	100.10086
134.167	100.10086
134.25	100.10086
134.333	100.10086
134.417	100.10086
134.5	100.10086
134.583	100.10154
134.667	100.09966
134.75	100.09251
134.833	100.08423
134.917	100.08051
135	100.08069
135.083	100.08026
135.167	100.0818
135.25	100.08837
135.333	100.09666
135.417	100.10094
135.5	100.10111
135.583	100.10086
135.667	100.10086
135.75	100.10086
135.833	100.10086
135.917	100.10086
136	100.10086
136.083	100.10086
136.167	100.10086
136.25	100.10086
136.333	100.10086
136.417	100.10086
136.5	100.10086
136.583	100.10086
136.667	100.10086
136.75	100.1012
136.833	100.10069
136.917	100.09574
137	100.0878
137.083	100.08229
137.167	100.08143
137.25	100.08186
137.333	100.08186
137.417	100.08186
137.5	100.08186
137.583	100.08186
137.667	100.08186
137.75	100.08186
137.833	100.08186
137.917	100.08186
138	100.08186
138.083	100.081
138.167	100.08366
138.25	100.0916
138.333	100.0994
138.417	100.10163
138.5	100.10086
138.583	100.10086
138.667	100.10086
138.75	100.10086
138.833	100.10086
138.917	100.10103
139	100.1012
139.083	100.0974
139.167	100.08946
139.25	100.0828
139.333	100.08126
139.417	100.08186
139.5	100.08186
139.583	100.08186
139.667	100.08186
139.75	100.08186
139.833	100.08186
139.917	100.08186
140	100.08186
140.083	100.08186
140.167	100.08186
140.25	100.08186
140.333	100.08186
140.417	100.08186
140.5	100.08186
140.583	100.08186
140.667	100.08186
140.75	100.08186
140.833	100.08186
140.917	100.08186
141	100.0816
141.083	100.08263
141.167	100.08443
141.25	100.08409
141.333	100.08189
141.417	100.08051
141.5	100.08086
141.583	100.08086
141.667	100.08086
141.75	100.08086
141.833	100.08086
141.917	100.08086
142	100.08086
142.083	100.08086
142.167	100.08086
142.25	100.08086
142.333	100.08086
142.417	100.08086
142.5	100.08086
142.583	100.08086
142.667	100.08086
142.75	100.08086
142.833	100.08086
142.917	100.08086
143	100.08086
143.083	100.08086
143.167	100.08146
143.25	100.07991
143.333	100.07326
143.417	100.06531
143.5	100.06151
143.583	100.06169
143.667	100.06186
143.75	100.06186
143.833	100.06186
143.917	100.06186
144	100.06186
144.083	100.06109
144.167	100.0634
144.25	100.07077
144.333	100.07857
144.417	100.08137
144.5	100.08094
144.583	100.08086
144.667	100.08086
144.75	100.08086
144.833	100.08086
144.917	100.08086
145	100.08086
145.083	100.08086
145.167	100.08086
145.25	100.08086
145.333	100.08086
145.417	100.08086
145.5	100.08086
145.583	100.08086
145.667	100.08154
145.75	100.07966
145.833	100.07243
145.917	100.06449
146	100.06126
146.083	100.06177
146.167	100.06186
146.25	100.06186
146.333	100.06186
146.417	100.06186
146.5	100.06186
146.583	100.06186
146.667	100.06186
146.75	100.06186
146.833	100.06186
146.917	100.06186
147	100.06186
147.083	100.06186
147.167	100.06117
147.25	100.06314
147.333	100.07037
147.417	100.07731
147.5	100.07517
147.583	100.06714
147.667	100.06203
147.75	100.06151
147.833	100.06186
147.917	100.06186
148	100.06186
148.083	100.06186
148.167	100.06186
148.25	100.06186
148.333	100.06186
148.417	100.06186
148.5	100.06186
148.583	100.06186
148.667	100.06186
148.75	100.06186
148.833	100.06186
148.917	100.06186
149	100.06186
149.083	100.06186
149.167	100.06186
149.25	100.06186
149.333	100.06186
149.417	100.06186
149.5	100.06186
149.583	100.06186
149.667	100.06229
149.75	100.06143
149.833	100.056
149.917	100.04754
150	100.04194
150.083	100.0448
150.167	100.05351
150.25	100.06066
150.333	100.06254
150.417	100.06186
150.5	100.06186
150.583	100.06186
150.667	100.06186
150.75	100.06186
150.833	100.06186
150.917	100.06186
151	100.06186
151.083	100.06186
151.167	100.06186
151.25	100.06186
151.333	100.06186
151.417	100.06186
151.5	100.06186
151.583	100.06246
151.667	100.06091
151.75	100.05434
151.833	100.04606
151.917	100.04177
152	100.0416
152.083	100.04186
152.167	100.04186
152.25	100.04186
152.333	100.04186
152.417	100.04186
152.5	100.04186
152.583	100.04186
152.667	100.04186
152.75	100.04186
152.833	100.04186
152.917	100.04186
153	100.04186
153.083	100.04186
153.167	100.04186
153.25	100.04186
153.333	100.04186
153.417	100.04186
153.5	100.0416
153.583	100.04177
153.667	100.04606
153.75	100.05434
153.833	100.061
153.917	100.06306
154	100.05931
154.083	100.05103
154.167	100.04331
154.25	100.04109
154.333	100.04186
154.417	100.04186
154.5	100.04186
154.583	100.04186
154.667	100.04186
154.75	100.04186
154.833	100.04186
154.917	100.04186
155	100.04186
155.083	100.04186
155.167	100.04186
155.25	100.04186
155.333	100.04186
155.417	100.04186
155.5	100.04186
155.583	100.04186
155.667	100.04186
155.75	100.04186
155.833	100.04134
155.917	100.04254
156	100.04854
156.083	100.05683
156.167	100.06169
156.25	100.0622
156.333	100.06186
156.417	100.06203
156.5	100.0622
156.583	100.05849
156.667	100.0502
156.75	100.04306
156.833	100.04117
156.917	100.04186
157	100.04186
157.083	100.04186
157.167	100.04186
157.25	100.04186
157.333	100.04186
157.417	100.04186
157.5	100.04186
157.583	100.04186
157.667	100.04186
157.75	100.04186
157.833	100.04186
157.917	100.04186
158	100.04186
158.083	100.04186
158.167	100.04186
158.25	100.04186
158.333	100.04186
158.417	100.04186
158.5	100.04186
158.583	100.04186
158.667	100.04229
158.75	100.04138
158.833	100.03595
158.917	100.02792
159	100.02652
159.083	100.03438
159.167	100.0424
159.25	100.04463
159.333	100.04386
159.417	100.04386
159.5	100.04386
159.583	100.04386
159.667	100.04386
159.75	100.04386
159.833	100.04386
159.917	100.04386
160	100.04386
160.083	100.04386
160.167	100.04386
160.25	100.04386
160.333	100.04386
160.417	100.04386
160.5	100.04386
160.583	100.04386
160.667	100.04386
160.75	100.04386
160.833	100.04446
160.917	100.04297
161	100.03631
161.083	100.02725
161.167	100.02208
161.25	100.02148
161.333	100.02186
161.417	100.02186
161.5	100.02186
161.583	100.02186
161.667	100.02186
161.75	100.02186
161.833	100.02186
161.917	100.02186
162	100.02186
162.083	100.02186
162.167	100.02186
162.25	100.02186
162.333	100.02186
162.417	100.02186
162.5	100.02186
162.583	100.02126
162.667	100.0228
162.75	100.02937
162.833	100.03766
162.917	100.04194
163	100.04211
163.083	100.04186
163.167	100.04186
163.25	100.04186
163.333	100.04186
163.417	100.04186
163.5	100.04229
163.583	100.04143
163.667	100.03599
163.75	100.02774
163.833	100.02236
163.917	100.02154
164	100.02196
164.083	100.02196
164.167	100.02196
164.25	100.02196
164.333	100.02196
164.417	100.02196
164.5	100.02196
164.583	100.02196
164.667	100.02196
164.75	100.02196
164.833	100.02196
164.917	100.02196
165	100.02196
165.083	100.02196
165.167	100.02196
165.25	100.02154
165.333	100.02236
165.417	100.02774
165.5	100.03599
165.583	100.04143
165.667	100.04229
165.75	100.04186
165.833	100.04186
165.917	100.04203
166	100.0422
166.083	100.03848
166.167	100.03023
166.25	100.02313
166.333	100.02128
166.417	100.02196
166.5	100.02196
166.583	100.02196
166.667	100.02196
166.75	100.02196
166.833	100.02196
166.917	100.02196
167	100.02196
167.083	100.02196
167.167	100.02196
167.25	100.02196
167.333	100.02196
167.417	100.02196
167.5	100.02196
167.583	100.02196
167.667	100.02196
167.75	100.02196
167.833	100.02196
167.917	100.02196
168	100.02196
168.083	100.02196
168.167	100.02196
168.25	100.02204
168.333	100.02255
168.417	100.01927
168.5	100.01087
168.583	100.00687
168.667	100.01287
168.75	100.02075
168.833	100.02264
168.917	100.02196
169	100.02196
169.083	100.02196
169.167	100.02196
169.25	100.02196
169.333	100.02196
169.417	100.02196
169.5	100.02196
169.583	100.02196
169.667	100.02196
169.75	100.02196
169.833	100.02196
169.917	100.02196
170	100.02196
170.083	100.02196
170.167	100.02196
170.25	100.02196
170.333	100.02196
170.417	100.02196
170.5	100.02196
170.583	100.02239
170.667	100.02152
170.75	100.01612
170.833	100.00791
170.917	100.00257
171	100.00174
171.083	100.00216
171.167	100.00216
171.25	100.00216
171.333	100.00216
171.417	100.00216
171.5	100.00216
171.583	100.00216
171.667	100.00216
171.75	100.00216
171.833	100.00216
171.917	100.00216
172	100.00216
172.083	100.00208
172.167	100.00154
172.25	100.00461
172.333	100.01278
172.417	100.02042
172.5	100.02262
172.583	100.02186
172.667	100.02186
172.75	100.02186
172.833	100.02186
172.917	100.02186
173	100.02228
173.083	100.02145
173.167	100.0161
173.25	100.0079
173.333	100.00249
173.417	100.00163
173.5	100.00206
173.583	100.00206
173.667	100.00206
173.75	100.00206
173.833	100.00206
173.917	100.00206
174	100.00206
174.083	100.00206
174.167	100.00206
174.25	100.00206
174.333	100.00206
174.417	100.00206
174.5	100.00206
174.583	100.00206
174.667	100.00206
174.75	100.00206
174.833	100.00129
174.917	100.00352
175	100.01121
175.083	100.01941
175.167	100.02247
175.25	100.02193
175.333	100.02186
175.417	100.02186
175.5	100.02186
175.583	100.02186
175.667	100.02186
175.75	100.02193
175.833	100.02247
175.917	100.01941
176	100.01121
176.083	100.00352
176.167	100.00129
176.25	100.00206
176.333	100.00206
176.417	100.00206
176.5	100.00206
176.583	100.00206
176.667	100.00206
176.75	100.00206
176.833	100.00206
176.917	100.00206
177	100.00206
177.083	100.00206
177.167	100.00206
177.25	100.00206
177.333	100.00206
177.417	100.00206
177.5	100.00206
177.583	100.00206
177.667	100.00206
177.75	100.00206
177.833	100.00206
177.917	100.00206
178	100.00206
178.083	100.00206
178.167	100.00206
178.25	100.00206
178.333	100.0022
178.417	100.00239
178.5	99.99909
178.583	99.9917
178.667	99.98531
178.75	99.98365
178.833	99.98426
178.917	99.98426
179	99.98426
179.083	99.98426
179.167	99.98426
179.25	99.98426
179.333	99.98349
179.417	99.98569
179.5	99.99336
179.583	100.00158
179.667	100.00468
179.75	100.00413
179.833	100.00406
179.917	100.00406
180	100.00406
180.083	100.00406
180.167	100.00406
180.25	100.00406
180.333	100.00406
180.417	100.00406
180.5	100.00406
180.583	100.00406
180.667	100.00443
180.75	100.00389
180.833	99.99863
180.917	99.98959
181	99.98302
181.083	99.98169
181.167	99.98226
181.25	99.98226
181.333	99.98226
181.417	99.98226
181.5	99.98226
181.583	99.98226
181.667	99.98226
181.75	99.98226
181.833	99.98226
181.917	99.98226
182	99.98226
182.083	99.98226
182.167	99.98226
182.25	99.98226
182.333	99.98226
182.417	99.98226
182.5	99.98226
182.583	99.98226
182.667	99.98226
182.75	99.98217
182.833	99.98166
182.917	99.98481
183	99.99306
183.083	100.00073
183.167	100.00292
183.25	100.00216
183.333	100.0025
183.417	100.00198
183.5	99.99715
183.583	99.98894
183.667	99.98303
183.75	99.98185
183.833	99.98236
183.917	99.98236
184	99.98236
184.083	99.98236
184.167	99.98236
184.25	99.98236
184.333	99.98236
184.417	99.98236
184.5	99.98236
184.583	99.98236
184.667	99.98236
184.75	99.98236
184.833	99.98236
184.917	99.98236
185	99.98236
185.083	99.98236
185.167	99.98236
185.25	99.98236
185.333	99.98236
185.417	99.98236
185.5	99.98236
185.583	99.98236
185.667	99.98236
185.75	99.98279
185.833	99.98192
185.917	99.97653
186	99.96829
186.083	99.96289
186.167	99.96203
186.25	99.96246
186.333	99.96246
186.417	99.96203
186.5	99.96289
186.583	99.9683
186.667	99.9765
186.75	99.98185
186.833	99.98268
186.917	99.98226
187	99.98226
187.083	99.98226
187.167	99.98226
187.25	99.98226
187.333	99.98226
187.417	99.98226
187.5	99.98226
187.583	99.98226
187.667	99.98226
187.75	99.98226
187.833	99.98226
187.917	99.98226
188	99.98226
188.083	99.98226
188.167	99.98226
188.25	99.98226
188.333	99.98226
188.417	99.98226
188.5	99.98226
188.583	99.98226
188.667	99.98226
188.75	99.98226
188.833	99.98226
188.917	99.98226
189	99.98293
189.083	99.98107
189.167	99.97401
189.25	99.96581
189.333	99.96212
189.417	99.96229
189.5	99.96246
189.583	99.96246
189.667	99.96246
189.75	99.96246
189.833	99.96246
189.917	99.96246
190	99.96246
190.083	99.96246
190.167	99.96246
190.25	99.96246
190.333	99.96211
190.417	99.96264
190.5	99.96747
190.583	99.97567
190.667	99.98159
190.75	99.98276
190.833	99.98226
190.917	99.98226
191	99.98226
191.083	99.98226
191.167	99.98226
191.25	99.98226
191.333	99.98226
191.417	99.98293
191.5	99.98107
191.583	99.97401
191.667	99.96581
191.75	99.96212
191.833	99.96229
191.917	99.96246
192	99.96246
192.083	99.96246
192.167	99.96246
192.25	99.96246
192.333	99.96246
192.417	99.96246
192.5	99.96246
192.583	99.96246
192.667	99.96246
192.75	99.96246
192.833	99.96246
192.917	99.96246
193	99.96246
193.083	99.96246
193.167	99.96246
193.25	99.96246
193.333	99.96246
193.417	99.96246
193.5	99.96246
193.583	99.96246
193.667	99.96246
193.75	99.96246
193.833	99.96246
193.917	99.96177
194	99.96367
194.083	99.97077
194.167	99.97927
194.25	99.98277
194.333	99.97835
194.417	99.96997
194.5	99.96348
194.583	99.96197
194.667	99.96256
194.75	99.96256
194.833	99.96256
194.917	99.96256
195	99.96256
195.083	99.96256
195.167	99.96256
195.25	99.96256
195.333	99.96256
195.417	99.96256
195.5	99.96256
195.583	99.96256
195.667	99.96256
195.75	99.96256
195.833	99.96256
195.917	99.96256
196	99.96256
196.083	99.96256
196.167	99.96256
196.25	99.96256
196.333	99.96256
196.417	99.96256
196.5	99.96256
196.583	99.96256
[truncated: 7,841 more rows]
