# Supplementary material for: Constructing multiple active sites in iron oxide catalysts for improving carbonylation reactions
Source: Nat Commun. 2023 Aug 17;14:4973. doi: 10.1038/s41467-023-40640-z (PMC10435489; doi:10.1038/s41467-023-40640-z)
Supplement: Supplementary file 3 — Source Data [file 41467_2023_40640_MOESM3_ESM.zip › TGA/H2/1.0 Fe2O3-Ovac.txt]

30	100.20291
30.0833	100.20176
30.1667	100.20205
30.25	100.20299
30.3333	100.20816
30.4167	100.21562
30.5	100.21996
30.5833	100.22159
30.6667	100.22296
30.75	100.22296
30.8333	100.22125
30.9167	100.22013
31	100.22065
31.0833	100.22139
31.1667	100.22239
31.25	100.22322
31.3333	100.22685
31.4167	100.23153
31.5	100.23042
31.5833	100.22765
31.6667	100.23173
31.75	100.23596
31.8333	100.23353
31.9167	100.23285
32	100.23733
32.0833	100.23965
32.1667	100.24185
32.25	100.24931
32.3333	100.25619
32.4167	100.25816
32.5	100.25748
32.5833	100.25748
32.6667	100.25696
32.75	100.25765
32.8333	100.26493
32.9167	100.27905
33	100.29033
33.0833	100.29636
33.1667	100.30213
33.25	100.31088
33.3333	100.32185
33.4167	100.33402
33.5	100.34656
33.5833	100.36202
33.6667	100.38253
33.75	100.40296
33.8333	100.41999
33.9167	100.43613
34	100.45399
34.0833	100.47322
34.1667	100.49348
34.25	100.51331
34.3333	100.53382
34.4167	100.55531
34.5	100.57739
34.5833	100.59973
34.6667	100.62231
34.75	100.64448
34.8333	100.66539
34.9167	100.68548
35	100.70573
35.0833	100.72648
35.1667	100.74596
35.25	100.76408
35.3333	100.78131
35.4167	100.79713
35.5	100.81056
35.5833	100.82459
35.6667	100.83728
35.75	100.84345
35.8333	100.84653
35.9167	100.85305
36	100.86213
36.0833	100.86645
36.1667	100.87028
36.25	100.87731
36.3333	100.88385
36.4167	100.88719
36.5	100.88879
36.5833	100.88879
36.6667	100.88651
36.75	100.88488
36.8333	100.88548
36.9167	100.88993
37	100.89645
37.0833	100.89702
37.1667	100.89085
37.25	100.88573
37.3333	100.88513
37.4167	100.88548
37.5	100.88556
37.5833	100.88599
37.6667	100.88311
37.75	100.87565
37.8333	100.86876
37.9167	100.86679
38	100.86799
38.0833	100.86671
38.1667	100.86105
38.25	100.85325
38.3333	100.84873
38.4167	100.84813
38.5	100.84873
38.5833	100.84856
38.6667	100.84411
38.75	100.83651
38.8333	100.83091
38.9167	100.83005
39	100.83091
39.0833	100.82996
39.1667	100.82488
39.25	100.81708
39.3333	100.81199
39.4167	100.81105
39.5	100.81148
39.5833	100.81148
39.6667	100.81182
39.75	100.81131
39.8333	100.80645
39.9167	100.79816
40	100.79225
40.0833	100.79148
40.1667	100.78911
40.25	100.78165
40.3333	100.77519
40.4167	100.77228
40.5	100.76771
40.5833	100.76059
40.6667	100.75648
40.75	100.75622
40.8333	100.75648
40.9167	100.75648
41	100.75648
41.0833	100.75648
41.1667	100.75716
41.25	100.75545
41.3333	100.74831
41.4167	100.73691
41.5	100.72622
41.5833	100.72042
41.6667	100.71888
41.75	100.71948
41.8333	100.71948
41.9167	100.71948
42	100.71948
42.0833	100.71948
42.1667	100.71948
42.25	100.71973
42.3333	100.71948
42.4167	100.71545
42.5	100.70799
42.5833	100.70225
42.6667	100.70096
42.75	100.70148
42.8333	100.70148
42.9167	100.70208
43	100.70045
43.0833	100.69422
43.1667	100.68711
43.25	100.68119
43.3333	100.67405
43.4167	100.66685
43.5	100.66431
43.5833	100.66413
43.6667	100.65971
43.75	100.65191
43.8333	100.64625
43.9167	100.64496
44	100.64548
44.0833	100.64573
44.1667	100.64599
44.25	100.64076
44.3333	100.62722
44.4167	100.61353
44.5	100.60788
44.5833	100.60822
44.6667	100.60848
44.75	100.60848
44.8333	100.60848
44.9167	100.60925
45	100.60693
45.0833	100.59991
45.1667	100.59151
45.25	100.58411
45.3333	100.57708
45.4167	100.57242
45.5	100.57053
45.5833	100.56579
45.6667	100.55833
45.75	100.55373
45.8333	100.55313
45.9167	100.55348
46	100.55348
46.0833	100.55348
46.1667	100.55408
46.25	100.55245
46.3333	100.54622
46.4167	100.53842
46.5	100.53448
46.5833	100.53422
46.6667	100.53448
46.75	100.53448
46.8333	100.53448
46.9167	100.53448
47	100.53448
47.0833	100.53448
47.1667	100.53491
47.25	100.53396
47.3333	100.52879
47.4167	100.52133
47.5	100.51673
47.5833	100.51613
47.6667	100.51648
47.75	100.51648
47.8333	100.51648
47.9167	100.51648
48	100.51648
48.0833	100.51648
48.1667	100.51648
48.25	100.51682
48.3333	100.51622
48.4167	100.51171
48.5	100.50391
48.5833	100.49825
48.6667	100.49696
48.75	100.49748
48.8333	100.49748
48.9167	100.49748
49	100.49748
49.0833	100.49748
49.1667	100.49748
49.25	100.49748
49.3333	100.49833
49.4167	100.49559
49.5	100.48799
49.5833	100.48068
49.6667	100.47879
49.75	100.47896
49.8333	100.48025
49.9167	100.48591
50	100.49371
50.0833	100.49822
50.1667	100.49882
50.25	100.49848
50.3333	100.49848
50.4167	100.49856
50.5	100.49908
50.5833	100.49585
50.6667	100.48791
50.75	100.48068
50.8333	100.47879
50.9167	100.47948
51	100.47948
51.0833	100.47948
51.1667	100.47948
51.25	100.47948
51.3333	100.47948
51.4167	100.47948
51.5	100.47991
51.5833	100.47896
51.6667	100.47379
51.75	100.46633
51.8333	100.46173
51.9167	100.46113
52	100.46148
52.0833	100.46148
52.1667	100.46148
52.25	100.46148
52.3333	100.46148
52.4167	100.46148
52.5	100.46182
52.5833	100.46122
52.6667	100.45671
52.75	100.44891
52.8333	100.44325
52.9167	100.44196
53	100.44248
53.0833	100.44248
53.1667	100.44248
53.25	100.44248
53.3333	100.44248
53.4167	100.44205
53.5	100.44299
53.5833	100.44808
53.6667	100.45631
53.75	100.46045
53.8333	100.45631
53.9167	100.44808
54	100.44299
54.0833	100.44205
54.1667	100.44248
54.25	100.44248
54.3333	100.44248
54.4167	100.44248
54.5	100.44248
54.5833	100.44248
54.6667	100.44248
54.75	100.44316
54.8333	100.44119
54.9167	100.43431
55	100.42685
55.0833	100.42396
55.1667	100.42439
55.25	100.42448
55.3333	100.42448
55.4167	100.42448
55.5	100.42448
55.5833	100.42448
55.6667	100.42448
55.75	100.42448
55.8333	100.42448
55.9167	100.42482
56	100.42413
56.0833	100.41919
56.1667	100.41419
56.25	100.41633
56.3333	100.42242
56.4167	100.42525
56.5	100.42448
56.5833	100.42448
56.6667	100.42448
56.75	100.42448
56.8333	100.42448
56.9167	100.42448
57	100.42448
57.0833	100.42508
57.1667	100.42345
57.25	100.41722
57.3333	100.40942
57.4167	100.40548
57.5	100.40522
57.5833	100.40548
57.6667	100.40548
57.75	100.40548
57.8333	100.40548
57.9167	100.40548
58	100.40548
58.0833	100.40548
58.1667	100.40548
58.25	100.40548
58.3333	100.40548
58.4167	100.40582
58.5	100.40513
58.5833	100.40002
58.6667	100.39588
58.75	100.39831
58.8333	100.40411
58.9167	100.40608
59	100.40548
59.0833	100.40548
59.1667	100.40548
59.25	100.40548
59.3333	100.40548
59.4167	100.40548
59.5	100.40548
59.5833	100.40548
59.6667	100.40548
59.75	100.40616
59.8333	100.40419
59.9167	100.39731
60	100.38985
60.0833	100.38696
60.1667	100.38739
60.25	100.38748
60.3333	100.38748
60.4167	100.38748
60.5	100.38748
60.5833	100.38748
60.6667	100.38748
60.75	100.38748
60.8333	100.38748
60.9167	100.38782
61	100.38722
61.0833	100.38271
61.1667	100.37491
61.25	100.36925
61.3333	100.36796
61.4167	100.36848
61.5	100.36848
61.5833	100.36848
61.6667	100.36848
61.75	100.36848
61.8333	100.36796
61.9167	100.36925
62	100.37491
62.0833	100.38322
62.1667	100.38645
62.25	100.38139
62.3333	100.37325
62.4167	100.36873
62.5	100.36813
62.5833	100.36848
62.6667	100.36848
62.75	100.36848
62.8333	100.36848
62.9167	100.36848
63	100.36848
63.0833	100.36848
63.1667	100.36848
63.25	100.36848
63.3333	100.36848
63.4167	100.36882
63.5	100.36831
63.5833	100.36328
63.6667	100.35568
63.75	100.35065
63.8333	100.35013
63.9167	100.35048
64	100.35048
64.0833	100.35048
64.1667	100.35048
64.25	100.35048
64.3333	100.34971
64.4167	100.35202
64.5	100.35948
64.5833	100.36693
64.6667	100.36925
64.75	100.36925
64.8333	100.36693
64.9167	100.35948
65	100.35202
65.0833	100.34971
65.1667	100.35048
65.25	100.35048
65.3333	100.35048
65.4167	100.35048
65.5	100.35048
65.5833	100.35048
65.6667	100.35048
65.75	100.35048
65.8333	100.35048
65.9167	100.35048
66	100.35065
66.0833	100.35073
66.1667	100.34736
66.25	100.33956
66.3333	100.33276
66.4167	100.33079
66.5	100.33148
66.5833	100.33148
66.6667	100.33148
66.75	100.33148
66.8333	100.33148
66.9167	100.33148
67	100.33148
67.0833	100.33148
67.1667	100.33148
67.25	100.33148
67.3333	100.33148
67.4167	100.33148
67.5	100.33199
67.5833	100.33071
67.6667	100.32496
67.75	100.31751
67.8333	100.31348
67.9167	100.31322
68	100.31339
68.0833	100.31296
68.1667	100.31602
68.25	100.32279
68.3333	100.32871
68.4167	100.32999
68.5	100.32948
68.5833	100.32948
68.6667	100.32948
68.75	100.32965
68.8333	100.32982
68.9167	100.32593
69	100.31833
69.0833	100.31216
69.1667	100.31096
69.25	100.31148
69.3333	100.31148
69.4167	100.31148
69.5	100.31148
69.5833	100.31148
69.6667	100.31148
69.75	100.31148
69.8333	100.31148
69.9167	100.31148
70	100.31148
70.0833	100.31148
70.1667	100.31148
70.25	100.31148
70.3333	100.31216
70.4167	100.31028
70.5	100.30305
70.5833	100.29511
70.6667	100.29188
70.75	100.29239
70.8333	100.29248
70.9167	100.29196
71	100.29316
71.0833	100.29908
71.1667	100.30771
71.25	100.31305
71.3333	100.31391
71.4167	100.31348
71.5	100.31348
71.5833	100.31348
71.6667	100.31348
71.75	100.31356
71.8333	100.31399
71.9167	100.31119
72	100.30339
72.0833	100.29602
72.1667	100.29371
72.25	100.29448
72.3333	100.29448
72.4167	100.29448
72.5	100.29448
72.5833	100.29448
72.6667	100.29448
72.75	100.29448
72.8333	100.29448
72.9167	100.29448
73	100.29448
73.0833	100.29448
73.1667	100.29499
73.25	100.29371
73.3333	100.28796
73.4167	100.28051
73.5	100.27648
73.5833	100.27622
73.6667	100.27648
73.75	100.27596
73.8333	100.27716
73.9167	100.28333
74	100.29093
74.0833	100.29482
74.1667	100.29465
74.25	100.29448
74.3333	100.29448
74.4167	100.29448
74.5	100.29482
74.5833	100.29431
74.6667	100.28928
74.75	100.28168
74.8333	100.27665
74.9167	100.27613
75	100.27648
75.0833	100.27648
75.1667	100.27648
75.25	100.27648
75.3333	100.27648
75.4167	100.27648
75.5	100.27648
75.5833	100.27648
75.6667	100.27648
75.75	100.27648
75.8333	100.27648
75.9167	100.27708
76	100.27545
76.0833	100.26922
76.1667	100.26142
76.25	100.25748
76.3333	100.25722
76.4167	100.25748
76.5	100.25748
76.5833	100.25748
76.6667	100.25748
76.75	100.25748
76.8333	100.25748
76.9167	100.25748
77	100.25748
77.0833	100.25739
77.1667	100.25688
77.25	100.26011
77.3333	100.26805
77.4167	100.27528
77.5	100.27716
77.5833	100.27682
77.6667	100.27622
77.75	100.27171
77.8333	100.26391
77.9167	100.25825
78	100.25696
78.0833	100.25748
78.1667	100.25748
78.25	100.25748
78.3333	100.25748
78.4167	100.25748
78.5	100.25748
78.5833	100.25748
78.6667	100.25748
78.75	100.25748
78.8333	100.25748
78.9167	100.25748
79	100.25748
79.0833	100.25782
79.1667	100.25722
79.25	100.25262
79.3333	100.24516
79.4167	100.23999
79.5	100.23905
79.5833	100.23948
79.6667	100.23948
79.75	100.23948
79.8333	100.23948
79.9167	100.23888
80	100.24042
80.0833	100.24716
80.1667	100.25476
80.25	100.25808
80.3333	100.25756
80.4167	100.25748
80.5	100.25748
80.5833	100.25748
80.6667	100.25748
80.75	100.25791
80.8333	100.25696
80.9167	100.25179
81	100.24433
81.0833	100.23965
81.1667	100.23862
81.25	100.24185
81.3333	100.24931
81.4167	100.25619
81.5	100.25816
81.5833	100.25748
81.6667	100.25748
81.75	100.25791
81.8333	100.25696
81.9167	100.25179
82	100.24433
82.0833	100.23973
82.1667	100.23913
82.25	100.23948
82.3333	100.23948
82.4167	100.23948
82.5	100.23948
82.5833	100.23948
82.6667	100.23948
82.75	100.23948
82.8333	100.23948
82.9167	100.23948
83	100.23948
83.0833	100.23948
83.1667	100.23948
83.25	100.23948
83.3333	100.23948
83.4167	100.23948
83.5	100.23973
83.5833	100.23948
83.6667	100.23553
83.75	100.22773
83.8333	100.22151
83.9167	100.21988
84	100.22048
84.0833	100.22048
84.1667	100.22048
84.25	100.22048
84.3333	100.22013
84.4167	100.22073
84.5	100.22525
84.5833	100.23305
84.6667	100.23871
84.75	100.23999
84.8333	100.23948
84.9167	100.23948
85	100.23948
85.0833	100.23948
85.1667	100.24008
85.25	100.23853
85.3333	100.23188
85.4167	100.22393
85.5	100.22013
85.5833	100.22031
85.6667	100.22048
85.75	100.22048
85.8333	100.22048
85.9167	100.22048
86	100.22048
86.0833	100.22048
86.1667	100.22048
86.25	100.22048
86.3333	100.22048
86.4167	100.22048
86.5	100.22048
86.5833	100.22048
86.6667	100.22048
86.75	100.22048
86.8333	100.22031
86.9167	100.22099
87	100.22213
87.0833	100.22213
87.1667	100.22099
87.25	100.22031
87.3333	100.22048
87.4167	100.22048
87.5	100.22048
87.5833	100.22048
87.6667	100.22048
87.75	100.22048
87.8333	100.22048
87.9167	100.22048
88	100.22048
88.0833	100.22048
88.1667	100.22048
88.25	100.22048
88.3333	100.22048
88.4167	100.22048
88.5	100.22073
88.5833	100.22048
88.6667	100.21645
88.75	100.20899
88.8333	100.20325
88.9167	100.20196
89	100.20248
89.0833	100.20248
89.1667	100.20248
89.25	100.20248
89.3333	100.20205
89.4167	100.20308
89.5	100.20791
89.5833	100.21488
89.6667	100.21913
89.75	100.21982
89.8333	100.21948
89.9167	100.21948
90	100.21948
90.0833	100.21948
90.1667	100.22033
90.25	100.21767
90.3333	100.20976
90.4167	100.20201
90.5	100.19981
90.5833	100.20058
90.6667	100.20058
90.75	100.20058
90.8333	100.20058
90.9167	100.20058
91	100.20058
91.0833	100.20058
91.1667	100.20058
91.25	100.20058
91.3333	100.20058
91.4167	100.20058
91.5	100.20058
91.5833	100.20058
91.6667	100.20058
91.75	100.20065
91.8333	100.20113
91.9167	100.19747
92	100.1921
92.0833	100.19282
92.1667	100.19918
92.25	100.20309
92.3333	100.20256
92.4167	100.20248
92.5	100.20248
92.5833	100.20248
92.6667	100.20248
92.75	100.20248
92.8333	100.20248
92.9167	100.20248
93	100.20248
93.0833	100.20248
93.1667	100.20248
93.25	100.20248
93.3333	100.20295
93.4167	100.20186
93.5	100.19631
93.5833	100.18867
93.6667	100.18421
93.75	100.18377
93.8333	100.18408
93.9167	100.18377
94	100.18421
94.0833	100.18867
94.1667	100.19631
94.25	100.20186
94.3333	100.20295
94.4167	100.20248
94.5	100.20248
94.5833	100.20248
94.6667	100.20248
94.75	100.20248
94.8333	100.20248
94.9167	100.20248
95	100.20272
95.0833	100.20255
95.1667	100.19859
95.25	100.19093
95.3333	100.18486
95.4167	100.18342
95.5	100.18398
95.5833	100.18398
95.6667	100.18398
95.75	100.18398
95.8333	100.18398
95.9167	100.18398
96	100.18398
96.0833	100.18398
96.1667	100.18398
96.25	100.18318
96.3333	100.18558
96.4167	100.19325
96.5	100.20091
96.5833	100.20382
96.6667	100.20159
96.75	100.19552
96.8333	100.18787
96.9167	100.18391
97	100.18374
97.0833	100.18398
97.1667	100.18398
97.25	100.18398
97.3333	100.18398
97.4167	100.18398
97.5	100.18398
97.5833	100.18398
97.6667	100.18398
97.75	100.18398
97.8333	100.18398
97.9167	100.18398
98	100.18398
98.0833	100.18398
98.1667	100.18398
98.25	100.18405
98.3333	100.18453
98.4167	100.18166
98.5	100.17401
98.5833	100.16685
98.6667	100.16476
98.75	100.16548
98.8333	100.16548
98.9167	100.16548
99	100.16548
99.0833	100.16484
99.1667	100.16658
99.25	100.17321
99.3333	100.18088
99.4167	100.18431
99.5	100.18413
99.5833	100.18398
99.6667	100.18398
99.75	100.18398
99.8333	100.18398
99.9167	100.18398
100	100.18398
100.083	100.18398
100.167	100.18398
100.25	100.18398
100.333	100.18405
100.417	100.18453
100.5	100.18166
100.583	100.17401
100.667	100.16685
100.75	100.16476
100.833	100.16548
100.917	100.16548
101	100.16548
101.083	100.16548
101.167	100.16548
101.25	100.16548
101.333	100.16548
101.417	100.16539
101.5	100.16495
101.583	100.16787
101.667	100.17553
101.75	100.18271
101.833	100.18525
101.917	100.18165
102	100.17403
102.083	100.16692
102.167	100.16487
102.25	100.16558
102.333	100.16558
102.417	100.16558
102.5	100.16558
102.583	100.16558
102.667	100.16558
102.75	100.16558
102.833	100.16558
102.917	100.16558
103	100.16558
103.083	100.16558
103.167	100.16558
103.25	100.16558
103.333	100.16558
103.417	100.16597
103.5	100.16519
103.583	100.15985
103.667	100.15265
103.75	100.1521
103.833	100.15897
103.917	100.16493
104	100.16606
104.083	100.16558
104.167	100.16558
104.25	100.16558
104.333	100.16558
104.417	100.16558
104.5	100.16558
104.583	100.16558
104.667	100.16558
104.75	100.16558
104.833	100.16558
104.917	100.16558
105	100.16558
105.083	100.16558
105.167	100.16558
105.25	100.16558
105.333	100.16558
105.417	100.16558
105.5	100.16582
105.583	100.16565
105.667	100.16169
105.75	100.15403
105.833	100.14796
105.917	100.14652
106	100.147
106.083	100.14652
106.167	100.14939
106.25	100.15705
106.333	100.16421
106.417	100.1663
106.5	100.16558
106.583	100.16558
106.667	100.16558
106.75	100.16558
106.833	100.16558
106.917	100.16558
107	100.16558
107.083	100.16558
107.167	100.16558
107.25	100.16558
107.333	100.16589
107.417	100.16542
107.5	100.16091
107.583	100.15324
107.667	100.14769
107.75	100.14661
107.833	100.14708
107.917	100.14708
108	100.14708
108.083	100.14708
108.167	100.14708
108.25	100.14651
108.333	100.14805
108.417	100.154
108.5	100.16089
108.583	100.16399
108.667	100.16381
108.75	100.16368
108.833	100.16368
108.917	100.16368
109	100.16368
109.083	100.16391
109.167	100.16378
109.25	100.15983
109.333	100.15219
109.417	100.14613
109.5	100.14473
109.583	100.14528
109.667	100.14528
109.75	100.14528
109.833	100.14528
109.917	100.14528
110	100.14528
110.083	100.14528
110.167	100.14528
110.25	100.14528
110.333	100.14528
110.417	100.14528
110.5	100.14528
110.583	100.14528
110.667	100.14528
110.75	100.14528
110.833	100.14528
110.917	100.14565
111	100.14409
111.083	100.14187
111.167	100.14261
111.25	100.14582
111.333	100.14752
111.417	100.14708
111.5	100.14708
111.583	100.14708
111.667	100.14708
111.75	100.14708
111.833	100.14708
111.917	100.14708
112	100.14708
112.083	100.14708
112.167	100.14708
112.25	100.14708
112.333	100.14708
112.417	100.14708
112.5	100.14708
112.583	100.14708
112.667	100.14708
112.75	100.14708
112.833	100.14708
112.917	100.14708
113	100.14739
113.083	100.14691
113.167	100.14243
113.25	100.13481
113.333	100.12891
113.417	100.1286
113.5	100.13407
113.583	100.14169
113.667	100.14668
113.75	100.14747
113.833	100.14708
113.917	100.14708
114	100.14708
114.083	100.14708
114.167	100.14708
114.25	100.14708
114.333	100.14708
114.417	100.14708
114.5	100.14708
114.583	100.14708
114.667	100.14779
114.75	100.14573
114.833	100.13862
114.917	100.131
115	100.12812
115.083	100.1286
115.167	100.12868
115.25	100.12868
115.333	100.12868
115.417	100.12868
115.5	100.12868
115.583	100.12868
115.667	100.12868
115.75	100.12868
115.833	100.12868
115.917	100.12868
116	100.12868
116.083	100.12868
116.167	100.12828
116.25	100.12907
116.333	100.13407
116.417	100.14169
116.5	100.14668
116.583	100.14747
116.667	100.14763
116.75	100.14619
116.833	100.14012
116.917	100.13247
117	100.12851
117.083	100.12834
117.167	100.12858
117.25	100.12858
117.333	100.12858
117.417	100.12858
117.5	100.12858
117.583	100.12858
117.667	100.12858
117.75	100.12858
117.833	100.12858
117.917	100.12858
118	100.12858
118.083	100.12858
118.167	100.12858
118.25	100.12873
118.333	100.12819
118.417	100.12685
118.5	100.12634
118.583	100.12737
118.667	100.1285
118.75	100.12865
118.833	100.12858
118.917	100.12858
119	100.12858
119.083	100.12858
119.167	100.12858
119.25	100.12858
119.333	100.12858
119.417	100.12858
119.5	100.12858
119.583	100.12858
119.667	100.12858
119.75	100.12858
119.833	100.12858
119.917	100.12858
120	100.12858
120.083	100.12858
120.167	100.12873
120.25	100.12891
120.333	100.12547
120.417	100.11784
120.5	100.11126
120.583	100.10955
120.667	100.11018
120.75	100.11018
120.833	100.1101
120.917	100.10962
121	100.1125
121.083	100.12012
121.167	100.12723
121.25	100.12929
121.333	100.12858
121.417	100.12858
121.5	100.12858
121.583	100.12858
121.667	100.12858
121.75	100.12858
121.833	100.12858
121.917	100.12858
122	100.12858
122.083	100.12858
122.167	100.12858
122.25	100.12858
122.333	100.12858
122.417	100.12858
122.5	100.12937
122.583	100.12701
122.667	100.11935
122.75	100.11168
122.833	100.10928
122.917	100.10991
123	100.10977
123.083	100.11325
123.167	100.12093
123.25	100.1275
123.333	100.1292
123.417	100.12858
123.5	100.12858
123.583	100.12858
123.667	100.12858
123.75	100.12913
123.833	100.12773
123.917	100.12166
124	100.11403
124.083	100.11007
124.167	100.10995
124.25	100.11018
124.333	100.11018
124.417	100.11018
124.5	100.11018
124.583	100.11018
124.667	100.11018
124.75	100.11018
124.833	100.11018
124.917	100.11018
125	100.11018
125.083	100.11018
125.167	100.11018
125.25	100.11018
125.333	100.11018
125.417	100.11018
125.5	100.11018
125.583	100.11018
125.667	100.11018
125.75	100.11018
125.833	100.10978
125.917	100.11057
126	100.11604
126.083	100.12256
126.167	100.12205
126.25	100.11521
126.333	100.11034
126.417	100.10986
126.5	100.11018
126.583	100.11018
126.667	100.11018
126.75	100.11018
126.833	100.11018
126.917	100.11018
127	100.11018
127.083	100.11018
127.167	100.11018
127.25	100.11018
127.333	100.11018
127.417	100.11018
127.5	100.11018
127.583	100.11018
127.667	100.11018
127.75	100.11018
127.833	100.11018
127.917	100.11018
128	100.11018
128.083	100.11018
128.167	100.11018
128.25	100.11018
128.333	100.11018
128.417	100.11073
128.5	100.10929
128.583	100.10266
128.667	100.09654
128.75	100.09853
128.833	100.10525
128.917	100.10859
129	100.10841
129.083	100.10828
129.167	100.10828
129.25	100.10828
129.333	100.10828
129.417	100.10828
129.5	100.10828
129.583	100.10828
129.667	100.10828
129.75	100.10828
129.833	100.10828
129.917	100.10828
130	100.10828
130.083	100.10828
130.167	100.10828
130.25	100.10851
130.333	100.10838
130.417	100.10443
130.5	100.09679
130.583	100.09073
130.667	100.08933
130.75	100.08988
130.833	100.08988
130.917	100.08988
131	100.08971
131.083	100.08952
131.167	100.09329
131.25	100.10171
131.333	100.10897
131.417	100.11087
131.5	100.11018
131.583	100.11018
131.667	100.11018
131.75	100.11018
131.833	100.11018
131.917	100.11018
132	100.11018
132.083	100.11066
132.167	100.10953
132.25	100.10397
132.333	100.09631
132.417	100.09184
132.5	100.09136
132.583	100.09168
132.667	100.09168
132.75	100.09168
132.833	100.09168
132.917	100.09168
133	100.09168
133.083	100.09168
133.167	100.09168
133.25	100.09168
133.333	100.09168
133.417	100.09168
133.5	100.09168
133.583	100.09168
133.667	100.09168
133.75	100.09168
133.833	100.09168
133.917	100.09168
134	100.09168
134.083	100.09168
134.167	100.09168
134.25	100.09113
134.333	100.09253
134.417	100.09858
134.5	100.10625
134.583	100.11089
134.667	100.1093
134.75	100.10248
134.833	100.09482
134.917	100.09138
135	100.09151
135.083	100.09168
135.167	100.09168
135.25	100.09168
135.333	100.09168
135.417	100.09168
135.5	100.09168
135.583	100.09168
135.667	100.09168
135.75	100.09168
135.833	100.09168
135.917	100.09168
136	100.09168
136.083	100.09168
136.167	100.09168
136.25	100.09168
136.333	100.09168
136.417	100.09168
136.5	100.09168
136.583	100.09168
136.667	100.09168
136.75	100.09199
136.833	100.09151
136.917	100.08704
137	100.07939
137.083	100.07383
137.167	100.0727
137.25	100.07318
137.333	100.07318
137.417	100.07301
137.5	100.07288
137.583	100.07632
137.667	100.08398
137.75	100.09056
137.833	100.09231
137.917	100.09168
138	100.09168
138.083	100.09168
138.167	100.09168
138.25	100.09168
138.333	100.09168
138.417	100.09168
138.5	100.09168
138.583	100.09168
138.667	100.09168
138.75	100.09168
138.833	100.09168
138.917	100.09183
139	100.09201
139.083	100.08858
139.167	100.08091
139.25	100.07428
139.333	100.07254
139.417	100.07318
139.5	100.07318
139.583	100.07318
139.667	100.07318
139.75	100.07318
139.833	100.07318
139.917	100.07318
140	100.07294
140.083	100.07311
140.167	100.07707
140.25	100.08472
140.333	100.09079
140.417	100.09223
140.5	100.09168
140.583	100.09168
140.667	100.09168
140.75	100.09168
140.833	100.09168
140.917	100.09168
141	100.09184
141.083	100.09198
141.167	100.08853
141.25	100.08088
141.333	100.07429
141.417	100.07254
141.5	100.07318
141.583	100.07318
141.667	100.07318
141.75	100.07318
141.833	100.07318
141.917	100.07318
142	100.07318
142.083	100.07318
142.167	100.07318
142.25	100.07318
142.333	100.07318
142.417	100.07318
142.5	100.07318
142.583	100.07318
142.667	100.07318
142.75	100.07318
142.833	100.07318
142.917	100.07318
143	100.07318
143.083	100.07318
143.167	100.07318
143.25	100.07318
143.333	100.07318
143.417	100.07318
143.5	100.07318
143.583	100.07318
143.667	100.07318
143.75	100.07318
143.833	100.07318
143.917	100.07318
144	100.07318
144.083	100.07318
144.167	100.07318
144.25	100.07318
144.333	100.07318
144.417	100.07318
144.5	100.07318
144.583	100.07318
144.667	100.07318
144.75	100.07318
144.833	100.07318
144.917	100.07318
145	100.07318
145.083	100.07318
145.167	100.07318
145.25	100.07318
145.333	100.07318
145.417	100.07318
145.5	100.07318
145.583	100.07294
145.667	100.07382
145.75	100.07573
145.833	100.07624
145.917	100.07464
146	100.07317
146.083	100.0731
146.167	100.07318
146.25	100.07318
146.333	100.07318
146.417	100.07318
146.5	100.07318
146.583	100.07318
146.667	100.07318
146.75	100.07318
146.833	100.07318
146.917	100.07318
147	100.07318
147.083	100.07318
147.167	100.07318
147.25	100.07318
147.333	100.07365
147.417	100.07256
147.5	100.06702
147.583	100.05935
147.667	100.05483
147.75	100.05436
147.833	100.05468
147.917	100.05468
148	100.05468
148.083	100.05468
148.167	100.05468
148.25	100.05468
148.333	100.05468
148.417	100.05468
148.5	100.05468
148.583	100.05468
148.667	100.05468
148.75	100.05468
148.833	100.05468
148.917	100.05468
149	100.05468
149.083	100.05468
149.167	100.05468
149.25	100.05404
149.333	100.05578
149.417	100.06241
149.5	100.07008
149.583	100.07351
149.667	100.07373
149.75	100.07278
149.833	100.06779
149.917	100.06017
150	100.05517
150.083	100.05438
150.167	100.05478
150.25	100.05478
150.333	100.05478
150.417	100.05478
150.5	100.05478
150.583	100.05478
150.667	100.05478
150.75	100.05478
150.833	100.05478
150.917	100.05478
151	100.05478
151.083	100.05478
151.167	100.05478
151.25	100.05478
151.333	100.05478
151.417	100.05478
151.5	100.05478
151.583	100.05533
151.667	100.05389
151.75	100.04761
151.833	100.0401
151.917	100.0397
152	100.04641
152.083	100.0521
152.167	100.05337
152.25	100.05288
152.333	100.05288
152.417	100.05288
152.5	100.05288
152.583	100.05288
152.667	100.05288
152.75	100.05288
152.833	100.05288
152.917	100.05288
153	100.05288
153.083	100.05288
153.167	100.05288
153.25	100.05288
153.333	100.05288
153.417	100.05288
153.5	100.05288
153.583	100.05288
153.667	100.05288
153.75	100.05288
153.833	100.05295
153.917	100.05344
154	100.05053
154.083	100.04286
154.167	100.03571
154.25	100.03367
154.333	100.03438
154.417	100.03438
154.5	100.03438
154.583	100.03438
154.667	100.03438
154.75	100.03438
154.833	100.03438
154.917	100.03438
155	100.03438
155.083	100.03438
155.167	100.03438
155.25	100.03438
155.333	100.03438
155.417	100.03438
155.5	100.03438
155.583	100.03359
155.667	100.03588
155.75	100.04371
155.833	100.05215
155.917	100.05536
156	100.05487
156.083	100.05478
156.167	100.05478
156.25	100.05478
156.333	100.05478
156.417	100.05494
156.5	100.05508
156.583	100.05163
156.667	100.04398
156.75	100.03739
156.833	100.03564
156.917	100.03628
157	100.03628
157.083	100.03628
157.167	100.03628
157.25	100.03628
157.333	100.03628
157.417	100.03628
157.5	100.03628
157.583	100.03628
157.667	100.03628
157.75	100.03628
157.833	100.03628
157.917	100.03628
158	100.03628
158.083	100.03628
158.167	100.03628
158.25	100.03628
158.333	100.03628
158.417	100.03628
158.5	100.03628
158.583	100.03628
158.667	100.03671
158.75	100.0357
158.833	100.03071
158.917	100.02321
159	100.02089
159.083	100.02705
159.167	100.03497
159.25	100.03841
159.333	100.03823
159.417	100.03808
159.5	100.03808
159.583	100.03808
159.667	100.03808
159.75	100.03808
159.833	100.03808
159.917	100.03808
160	100.03808
160.083	100.03808
160.167	100.03808
160.25	100.03808
160.333	100.03808
160.417	100.03808
160.5	100.03808
160.583	100.03808
160.667	100.03808
160.75	100.03808
160.833	100.0386
160.917	100.03737
161	100.0313
161.083	100.0229
161.167	100.01797
161.25	100.01743
161.333	100.01778
161.417	100.01778
161.5	100.01778
161.583	100.01778
161.667	100.01778
161.75	100.01778
161.833	100.01778
161.917	100.01778
162	100.01778
162.083	100.01778
162.167	100.01778
162.25	100.01778
162.333	100.01738
162.417	100.01816
162.5	100.02319
162.583	100.03086
162.667	100.03589
162.75	100.03667
162.833	100.03628
162.917	100.03628
163	100.03628
163.083	100.03628
163.167	100.03628
163.25	100.03628
163.333	100.03628
163.417	100.03628
163.5	100.03667
163.583	100.03588
163.667	100.03089
163.75	100.02327
163.833	100.01827
163.917	100.01748
164	100.01788
164.083	100.01788
164.167	100.01788
164.25	100.01788
164.333	100.01788
164.417	100.01788
164.5	100.01788
164.583	100.01788
164.667	100.01788
164.75	100.01788
164.833	100.01788
164.917	100.01788
165	100.01788
165.083	100.01788
165.167	100.01788
165.25	100.01788
165.333	100.01788
165.417	100.01788
165.5	100.01788
165.583	100.01788
165.667	100.01788
165.75	100.01757
165.833	100.01801
165.917	100.02263
166	100.03044
166.083	100.03257
166.167	100.02598
166.25	100.01888
166.333	100.01714
166.417	100.01778
166.5	100.01778
166.583	100.01778
166.667	100.01778
166.75	100.01778
166.833	100.01778
166.917	100.01778
167	100.01778
167.083	100.01778
167.167	100.01778
167.25	100.01778
167.333	100.01778
167.417	100.01778
167.5	100.01778
167.583	100.01778
167.667	100.01778
167.75	100.01778
167.833	100.01778
167.917	100.01778
168	100.01778
168.083	100.01778
168.167	100.01778
168.25	100.01785
168.333	100.01833
168.417	100.01545
168.5	100.00783
168.583	100.00072
168.667	99.99867
168.75	99.99938
168.833	99.99938
168.917	99.99938
169	99.99938
169.083	99.99938
169.167	99.99891
169.25	100
169.333	100.00551
169.417	100.01313
169.5	100.01761
169.583	100.01809
169.667	100.01778
169.75	100.01778
169.833	100.01778
169.917	100.01778
170	100.01778
170.083	100.01778
170.167	100.01778
170.25	100.01778
170.333	100.01778
170.417	100.01778
170.5	100.01778
170.583	100.01817
170.667	100.01738
170.75	100.01239
170.833	100.00477
170.917	99.99977
171	99.99898
171.083	99.99938
171.167	99.99938
171.25	99.99938
171.333	99.99938
171.417	99.99938
171.5	99.99938
171.583	99.99938
171.667	99.99938
171.75	99.99938
171.833	99.99938
171.917	99.99938
172	99.99938
172.083	99.99906
172.167	99.99954
172.25	100.00402
172.333	100.01164
172.417	100.01715
172.5	100.01825
172.583	100.01778
172.667	100.01778
172.75	100.01778
172.833	100.01778
172.917	100.01778
173	100.01817
173.083	100.01738
173.167	100.0124
173.25	100.00474
173.333	99.9997
173.417	99.99887
173.5	99.99928
173.583	99.99928
173.667	99.99928
173.75	99.99928
173.833	99.99928
173.917	99.99928
174	99.99928
174.083	99.99928
174.167	99.99928
174.25	99.99928
174.333	99.99928
174.417	99.99928
174.5	99.99928
174.583	99.99928
174.667	99.99928
174.75	99.99928
174.833	99.99928
174.917	99.99928
175	99.99928
175.083	99.99928
175.167	99.99928
175.25	99.99928
175.333	99.99928
175.417	99.99928
175.5	99.99928
175.583	99.99928
175.667	99.99928
175.75	99.9988
175.833	100.00072
175.917	100.00392
176	100.00392
176.083	100.00072
176.167	99.9988
176.25	99.99928
176.333	99.99928
176.417	99.99928
176.5	99.99928
176.583	99.99928
176.667	99.99928
176.75	99.99928
176.833	99.99928
176.917	99.99928
177	99.99928
177.083	99.99928
177.167	99.99928
177.25	99.99928
177.333	99.99928
177.417	99.99928
177.5	99.99928
177.583	99.99928
177.667	99.99928
177.75	99.99928
177.833	99.99928
177.917	99.99928
178	99.99928
178.083	99.99928
178.167	99.99928
178.25	99.99928
178.333	99.99941
178.417	99.99958
178.5	99.99653
178.583	99.98965
178.667	99.98369
178.75	99.9821
178.833	99.98268
178.917	99.98268
179	99.98268
179.083	99.98268
179.167	99.98268
179.25	99.98268
179.333	99.98268
179.417	99.98268
179.5	99.98268
179.583	99.98268
179.667	99.98268
179.75	99.98268
179.833	99.98268
179.917	99.98268
180	99.98203
180.083	99.98389
180.167	99.99031
180.25	99.99719
180.333	99.99978
180.417	99.99935
180.5	99.99928
180.583	99.99928
180.667	99.99962
180.75	99.99912
180.833	99.99421
180.917	99.98579
181	99.97967
181.083	99.97845
181.167	99.97898
181.25	99.97898
181.333	99.97898
181.417	99.97898
181.5	99.97898
181.583	99.97898
181.667	99.97898
181.75	99.97898
181.833	99.97898
181.917	99.97898
182	99.97898
182.083	99.97898
182.167	99.97898
182.25	99.97898
182.333	99.97898
182.417	99.97898
182.5	99.97898
182.583	99.97898
182.667	99.97898
182.75	99.97898
182.833	99.97898
182.917	99.97898
183	99.97889
183.083	99.97836
183.167	99.98155
183.25	99.99001
183.333	99.9982
183.417	100.00001
183.5	99.99471
183.583	99.98704
183.667	99.98149
183.75	99.98041
183.833	99.98088
183.917	99.98088
184	99.98088
184.083	99.98088
184.167	99.98088
184.25	99.98088
184.333	99.98088
184.417	99.98088
184.5	99.98088
184.583	99.98088
184.667	99.98088
184.75	99.98088
184.833	99.98088
184.917	99.98088
185	99.98088
185.083	99.98088
185.167	99.98088
185.25	99.98088
185.333	99.98088
185.417	99.98088
185.5	99.98088
185.583	99.98088
185.667	99.98088
185.75	99.98127
185.833	99.98048
185.917	99.9755
186	99.96784
186.083	99.9628
186.167	99.96197
186.25	99.96197
186.333	99.9628
186.417	99.96784
186.5	99.9755
186.583	99.98048
186.667	99.98127
186.75	99.98088
186.833	99.98088
186.917	99.98088
187	99.98088
187.083	99.98088
187.167	99.98088
187.25	99.98088
187.333	99.98088
187.417	99.98088
187.5	99.98088
187.583	99.98088
187.667	99.98088
187.75	99.98088
187.833	99.98088
187.917	99.98088
188	99.98088
188.083	99.98088
188.167	99.98088
188.25	99.98088
188.333	99.98088
188.417	99.98088
188.5	99.98088
188.583	99.98088
188.667	99.98088
188.75	99.98088
188.833	99.98088
188.917	99.98088
189	99.98151
189.083	99.97976
189.167	99.97318
189.25	99.96552
189.333	99.96208
189.417	99.96221
189.5	99.96238
189.583	99.96238
189.667	99.96238
189.75	99.96238
189.833	99.96238
189.917	99.96238
190	99.96238
190.083	99.96238
190.167	99.96238
190.25	99.96238
190.333	99.96238
190.417	99.96238
190.5	99.96238
190.583	99.96238
190.667	99.96238
190.75	99.96182
190.833	99.96326
190.917	99.96933
191	99.97699
191.083	99.98095
191.167	99.98112
191.25	99.98088
191.333	99.98088
191.417	99.98151
191.5	99.97976
191.583	99.97318
191.667	99.96552
191.75	99.96208
191.833	99.96221
191.917	99.96238
192	99.96238
192.083	99.96238
192.167	99.96238
192.25	99.96238
192.333	99.96238
192.417	99.96238
192.5	99.96238
192.583	99.96238
192.667	99.96238
192.75	99.96238
192.833	99.96238
192.917	99.96238
193	99.96238
193.083	99.96238
193.167	99.96238
193.25	99.96238
193.333	99.96238
193.417	99.96238
193.5	99.96238
193.583	99.96238
193.667	99.96238
193.75	99.96238
193.833	99.96238
193.917	99.96238
194	99.96238
194.083	99.96238
194.167	99.96262
194.25	99.96245
194.333	99.95849
194.417	99.95083
194.5	99.94476
194.583	99.94332
194.667	99.94388
194.75	99.94388
194.833	99.94388
194.917	99.94388
195	99.94388
195.083	99.94388
195.167	99.94347
195.25	99.9443
195.333	99.94934
195.417	99.957
195.5	99.96198
195.583	99.96277
195.667	99.96238
195.75	99.96238
195.833	99.96238
195.917	99.96238
196	99.96238
196.083	99.96238
196.167	99.96238
196.25	99.96238
196.333	99.96238
196.417	99.96238
196.5	99.96238
196.583	99.96238
[truncated: 7,841 more rows]
