# Supplementary material for: Constructing multiple active sites in iron oxide catalysts for improving carbonylation reactions
Source: Nat Commun. 2023 Aug 17;14:4973. doi: 10.1038/s41467-023-40640-z (PMC10435489; doi:10.1038/s41467-023-40640-z)
Supplement: Supplementary file 3 — Source Data [file 41467_2023_40640_MOESM3_ESM.zip › TGA/H2/Fe2O3.txt]

30	100.13696
30.0833	100.13582
30.1667	100.1361
30.25	100.13696
30.3333	100.14239
30.4167	100.15068
30.5	100.15636
30.5833	100.15653
30.6667	100.15328
30.75	100.1503
30.8333	100.14928
30.9167	100.1491
31	100.14896
31.0833	100.1507
31.1667	100.15445
31.25	100.15633
31.3333	100.15985
31.4167	100.16508
31.5	100.16868
31.5833	100.17076
31.6667	100.17416
31.75	100.17619
31.8333	100.17396
31.9167	100.17279
32	100.17376
32.0833	100.17908
32.1667	100.18802
32.25	100.19533
32.3333	100.19662
32.4167	100.19908
32.5	100.20736
32.5833	100.21508
32.6667	100.2173
32.75	100.21593
32.8333	100.2167
32.9167	100.2255
33	100.24082
33.0833	100.25528
33.1667	100.26505
33.25	100.27393
33.3333	100.2859
33.4167	100.29916
33.5	100.31296
33.5833	100.32628
33.6667	100.3443
33.75	100.36796
33.8333	100.3919
33.9167	100.41222
34	100.4307
34.0833	100.45153
34.1667	100.47259
34.25	100.49716
34.3333	100.52762
34.4167	100.5589
34.5	100.58522
34.5833	100.60879
34.6667	100.63345
34.75	100.65728
34.8333	100.6797
34.9167	100.70145
35	100.72302
35.0833	100.74799
35.1667	100.77736
35.25	100.80516
35.3333	100.82622
35.4167	100.84245
35.5	100.85736
35.5833	100.87222
35.6667	100.8871
35.75	100.90019
35.8333	100.91105
35.9167	100.9217
36	100.9311
36.0833	100.9355
36.1667	100.9395
36.25	100.94728
36.3333	100.95396
36.4167	100.96053
36.5	100.97413
36.5833	100.98979
36.6667	100.99639
36.75	100.99545
36.8333	100.99579
36.9167	101.00022
37	101.00836
37.0833	101.0145
37.1667	101.01613
37.25	101.01553
37.3333	101.01553
37.4167	101.01553
37.5	101.01553
37.5833	101.01553
37.6667	101.01553
37.75	101.01553
37.8333	101.01553
37.9167	101.01553
38	101.01553
38.0833	101.01553
38.1667	101.01553
38.25	101.01553
38.3333	101.01553
38.4167	101.01553
38.5	101.01553
38.5833	101.01553
38.6667	101.01553
38.75	101.01553
38.8333	101.01553
38.9167	101.01553
39	101.01553
39.0833	101.01553
39.1667	101.01553
39.25	101.01553
39.3333	101.01553
39.4167	101.01553
39.5	101.01553
39.5833	101.01553
39.6667	101.01553
39.75	101.01553
39.8333	101.01553
39.9167	101.01553
40	101.01562
40.0833	101.01613
40.1667	101.01299
40.25	101.0047
40.3333	100.99699
40.4167	100.99476
40.5	100.99553
40.5833	100.99553
40.6667	100.99553
40.75	100.99553
40.8333	100.99553
40.9167	100.99553
41	100.99553
41.0833	100.99553
41.1667	100.99622
41.25	100.99433
41.3333	100.9871
41.4167	100.97916
41.5	100.97593
41.5833	100.97645
41.6667	100.97653
41.75	100.97653
41.8333	100.97653
41.9167	100.97653
42	100.97653
42.0833	100.97653
42.1667	100.97653
42.25	100.97679
42.3333	100.97662
42.4167	100.97233
42.5	100.96405
42.5833	100.95748
42.6667	100.95593
42.75	100.95653
42.8333	100.95653
42.9167	100.95653
43	100.95653
43.0833	100.95653
43.1667	100.9573
43.25	100.95508
43.3333	100.94736
43.4167	100.93908
43.5	100.93593
43.5833	100.93645
43.6667	100.93653
43.75	100.93653
43.8333	100.93653
43.9167	100.93653
44	100.93653
44.0833	100.93653
44.1667	100.93713
44.25	100.93559
44.3333	100.92902
44.4167	100.92073
44.5	100.91645
44.5833	100.91628
44.6667	100.91653
44.75	100.91679
44.8333	100.91662
44.9167	100.91233
45	100.90405
45.0833	100.8979
45.1667	100.8955
45.25	100.89068
45.3333	100.88239
45.4167	100.87696
45.5	100.8761
45.5833	100.87653
45.6667	100.87653
45.75	100.87713
45.8333	100.87559
45.9167	100.86902
46	100.86073
46.0833	100.85645
46.1667	100.85722
46.25	100.85542
46.3333	100.84399
46.4167	100.82768
46.5	100.81722
46.5833	100.81156
46.6667	100.80465
46.75	100.79653
46.8333	100.78885
46.9167	100.78056
47	100.77076
47.0833	100.75793
47.1667	100.74425
47.25	100.73159
47.3333	100.71659
47.4167	100.6989
47.5	100.68293
47.5833	100.67105
47.6667	100.66002
47.75	100.64988
47.8333	100.63919
47.9167	100.62896
48	100.61802
48.0833	100.60679
48.1667	100.59553
48.25	100.58613
48.3333	100.57593
48.4167	100.55973
48.5	100.5437
48.5833	100.53325
48.6667	100.52668
48.75	100.52042
48.8333	100.51508
48.9167	100.50802
49	100.4999
49.0833	100.49705
49.1667	100.49465
49.25	100.48662
49.3333	100.47885
49.4167	100.47313
49.5	100.4657
49.5833	100.45799
49.6667	100.4561
49.75	100.45636
49.8333	100.4515
49.9167	100.44322
50	100.43722
50.0833	100.43602
50.1667	100.43653
50.25	100.43653
50.3333	100.43653
50.4167	100.43662
50.5	100.43713
50.5833	100.43399
50.6667	100.4257
50.75	100.41799
50.8333	100.41576
50.9167	100.41722
51	100.41533
51.0833	100.40819
51.1667	100.3999
51.25	100.39619
51.3333	100.39636
51.4167	100.39653
51.5	100.39696
51.5833	100.3961
51.6667	100.39068
51.75	100.38239
51.8333	100.37696
51.9167	100.3761
52	100.37653
52.0833	100.37653
52.1667	100.37653
52.25	100.37653
52.3333	100.37653
52.4167	100.37653
52.5	100.37688
52.5833	100.37636
52.6667	100.3715
52.75	100.36322
52.8333	100.35722
52.9167	100.35602
53	100.35653
53.0833	100.35653
53.1667	100.35653
53.25	100.35653
53.3333	100.35653
53.4167	100.35653
53.5	100.35636
53.5833	100.35619
53.6667	100.36033
53.75	100.36776
53.8333	100.36948
53.9167	100.36308
54	100.35696
54.0833	100.3561
54.1667	100.35653
54.25	100.35653
54.3333	100.35653
54.4167	100.35653
54.5	100.35653
54.5833	100.35653
54.6667	100.35653
54.75	100.3573
54.8333	100.35508
54.9167	100.34736
55	100.33908
55.0833	100.33593
55.1667	100.33645
55.25	100.33653
55.3333	100.33653
55.4167	100.33653
55.5	100.33653
55.5833	100.33653
55.6667	100.33602
55.75	100.33722
55.8333	100.34322
55.9167	100.35185
56	100.35619
56.0833	100.35185
56.1667	100.34322
56.25	100.33722
56.3333	100.33602
56.4167	100.33653
56.5	100.33653
56.5833	100.33653
56.6667	100.33653
56.75	100.33653
56.8333	100.33653
56.9167	100.33653
57	100.33653
57.0833	100.33713
57.1667	100.33559
57.25	100.32885
57.3333	100.32039
57.4167	100.31982
57.5	100.32793
57.5833	100.33533
57.6667	100.33722
57.75	100.33653
57.8333	100.33653
57.9167	100.33653
58	100.33653
58.0833	100.33653
58.1667	100.33653
58.25	100.33653
58.3333	100.33653
58.4167	100.33696
58.5	100.3361
58.5833	100.33068
58.6667	100.32239
58.75	100.31696
58.8333	100.3161
58.9167	100.31653
59	100.31653
59.0833	100.31653
59.1667	100.31653
59.25	100.31653
59.3333	100.31653
59.4167	100.31653
59.5	100.31602
59.5833	100.31722
59.6667	100.32322
59.75	100.33228
59.8333	100.3349
59.9167	100.3277
60	100.31908
60.0833	100.31593
60.1667	100.31645
60.25	100.31653
60.3333	100.31645
60.4167	100.31602
60.5	100.3189
60.5833	100.32636
60.6667	100.33325
60.75	100.33522
60.8333	100.33402
60.9167	100.33539
61	100.34156
61.0833	100.34596
61.1667	100.34322
61.25	100.33756
61.3333	100.33602
61.4167	100.33653
61.5	100.33653
61.5833	100.33653
61.6667	100.33653
61.75	100.33653
61.8333	100.33653
61.9167	100.33653
62	100.33653
62.0833	100.33705
62.1667	100.33585
62.25	100.32985
62.3333	100.32156
62.4167	100.31653
62.5	100.31585
62.5833	100.3199
62.6667	100.32819
62.75	100.33533
62.8333	100.33722
62.9167	100.33653
63	100.33653
63.0833	100.33653
63.1667	100.33653
63.25	100.33653
63.3333	100.33653
63.4167	100.33696
63.5	100.3361
63.5833	100.33068
63.6667	100.32239
63.75	100.31696
63.8333	100.3161
63.9167	100.31653
64	100.31653
64.0833	100.31653
64.1667	100.31653
64.25	100.31653
64.3333	100.31653
64.4167	100.31653
64.5	100.31653
64.5833	100.31653
64.6667	100.31585
64.75	100.31859
64.8333	100.32316
64.9167	100.32316
65	100.31859
65.0833	100.31585
65.1667	100.31653
65.25	100.31653
65.3333	100.31653
65.4167	100.31653
65.5	100.31653
65.5833	100.31653
65.6667	100.31653
65.75	100.31653
65.8333	100.31653
65.9167	100.31653
66	100.3167
66.0833	100.31688
66.1667	100.31316
66.25	100.30488
66.3333	100.29773
66.4167	100.29585
66.5	100.29653
66.5833	100.29653
66.6667	100.29653
66.75	100.29653
66.8333	100.29619
66.9167	100.2967
67	100.30156
67.0833	100.30985
67.1667	100.31585
67.25	100.31705
67.3333	100.31653
67.4167	100.31653
67.5	100.31713
67.5833	100.31559
67.6667	100.30902
67.75	100.30073
67.8333	100.29645
67.9167	100.29628
68	100.29653
68.0833	100.29653
68.1667	100.29653
68.25	100.29653
68.3333	100.29568
68.4167	100.29825
68.5	100.30653
68.5833	100.31482
68.6667	100.31739
68.75	100.31679
68.8333	100.31662
68.9167	100.31233
69	100.30405
69.0833	100.29748
69.1667	100.29593
69.25	100.29653
69.3333	100.29653
69.4167	100.29653
69.5	100.29653
69.5833	100.29653
69.6667	100.29653
69.75	100.29653
69.8333	100.29653
69.9167	100.29653
70	100.29653
70.0833	100.29653
70.1667	100.29653
70.25	100.29653
70.3333	100.2973
70.4167	100.29499
70.5	100.28676
70.5833	100.28162
70.6667	100.28676
70.75	100.29499
70.8333	100.2973
70.9167	100.29653
71	100.29653
71.0833	100.29653
71.1667	100.29653
71.25	100.29653
71.3333	100.29653
71.4167	100.29653
71.5	100.29653
71.5833	100.29653
71.6667	100.29653
71.75	100.29662
71.8333	100.29713
71.9167	100.29399
72	100.2857
72.0833	100.27799
72.1667	100.27508
72.25	100.27773
72.3333	100.28488
72.4167	100.29316
72.5	100.29688
72.5833	100.2967
72.6667	100.29653
72.75	100.29653
72.8333	100.29653
72.9167	100.29653
73	100.29653
73.0833	100.29653
73.1667	100.29713
73.25	100.29559
73.3333	100.28902
73.4167	100.28073
73.5	100.27645
73.5833	100.27628
73.6667	100.27653
73.75	100.27653
73.8333	100.27653
73.9167	100.27653
74	100.27645
74.0833	100.27602
74.1667	100.2789
74.25	100.28636
74.3333	100.29325
74.4167	100.29522
74.5	100.29496
74.5833	100.2941
74.6667	100.28868
74.75	100.28039
74.8333	100.27496
74.9167	100.2741
75	100.27453
75.0833	100.27453
75.1667	100.27453
75.25	100.27453
75.3333	100.27453
75.4167	100.27453
75.5	100.27453
75.5833	100.27453
75.6667	100.27453
75.75	100.27453
75.8333	100.27453
75.9167	100.27513
76	100.27359
76.0833	100.26702
76.1667	100.25873
76.25	100.25445
76.3333	100.2535
76.4167	100.2559
76.5	100.26388
76.5833	100.27299
76.6667	100.27696
76.75	100.2767
76.8333	100.27653
76.9167	100.27653
77	100.27653
77.0833	100.27653
77.1667	100.27653
77.25	100.27653
77.3333	100.27653
77.4167	100.27653
77.5	100.27653
77.5833	100.27688
77.6667	100.27636
77.75	100.2715
77.8333	100.26322
77.9167	100.25722
78	100.25602
78.0833	100.25653
78.1667	100.25653
78.25	100.25653
78.3333	100.25602
78.4167	100.25722
78.5	100.26322
78.5833	100.2715
78.6667	100.27636
78.75	100.27688
78.8333	100.27653
78.9167	100.27653
79	100.27653
79.0833	100.27696
79.1667	100.2761
79.25	100.27068
79.3333	100.26239
79.4167	100.25696
79.5	100.2561
79.5833	100.25653
79.6667	100.25653
79.75	100.25653
79.8333	100.25653
79.9167	100.25653
80	100.25653
80.0833	100.25653
80.1667	100.25653
80.25	100.25653
80.3333	100.25653
80.4167	100.25653
80.5	100.25593
80.5833	100.25748
80.6667	100.26405
80.75	100.27285
80.8333	100.27593
80.9167	100.2701
81	100.26156
81.0833	100.2567
81.1667	100.25619
81.25	100.25653
81.3333	100.25653
81.4167	100.25653
81.5	100.25653
81.5833	100.25653
81.6667	100.25653
81.75	100.25705
81.8333	100.25585
81.9167	100.24985
82	100.24156
82.0833	100.2367
82.1667	100.23619
82.25	100.23653
82.3333	100.23653
82.4167	100.23653
82.5	100.23653
82.5833	100.23653
82.6667	100.23653
82.75	100.23653
82.8333	100.23653
82.9167	100.23653
83	100.23653
83.0833	100.23653
83.1667	100.23653
83.25	100.23653
83.3333	100.23653
83.4167	100.23653
83.5	100.23679
83.5833	100.23662
83.6667	100.23233
83.75	100.22405
83.8333	100.21696
83.9167	100.21662
84	100.22322
84.0833	100.2315
84.1667	100.23636
84.25	100.23688
84.3333	100.23653
84.4167	100.23653
84.5	100.23653
84.5833	100.23653
84.6667	100.23653
84.75	100.23653
84.8333	100.23653
84.9167	100.23653
85	100.23653
85.0833	100.23653
85.1667	100.23722
85.25	100.23533
85.3333	100.22819
85.4167	100.2199
85.5	100.21619
85.5833	100.21636
85.6667	100.21602
85.75	100.21722
85.8333	100.22322
85.9167	100.2315
86	100.23636
86.0833	100.23688
86.1667	100.23653
86.25	100.23653
86.3333	100.23653
86.4167	100.23653
86.5	100.23653
86.5833	100.23653
86.6667	100.23653
86.75	100.23653
86.8333	100.23653
86.9167	100.23739
87	100.23482
87.0833	100.22653
87.1667	100.21825
87.25	100.21568
87.3333	100.21653
87.4167	100.21653
87.5	100.21653
87.5833	100.21653
87.6667	100.21645
87.75	100.21593
87.8333	100.21908
87.9167	100.22736
88	100.23508
88.0833	100.2373
88.1667	100.23653
88.25	100.23653
88.3333	100.23653
88.4167	100.23653
88.5	100.23688
88.5833	100.23636
88.6667	100.2315
88.75	100.22322
88.8333	100.21722
88.9167	100.21602
89	100.21653
89.0833	100.21653
89.1667	100.21653
89.25	100.21653
89.3333	100.21653
89.4167	100.21653
89.5	100.21653
89.5833	100.21628
89.6667	100.21645
89.75	100.22073
89.8333	100.22902
89.9167	100.23559
90	100.23713
90.0833	100.23653
90.1667	100.23739
90.25	100.23482
90.3333	100.22653
90.4167	100.21825
90.5	100.21568
90.5833	100.21653
90.6667	100.21653
90.75	100.21653
90.8333	100.21653
90.9167	100.21653
91	100.21653
91.0833	100.21653
91.1667	100.21653
91.25	100.21653
91.3333	100.21653
91.4167	100.21653
91.5	100.21602
91.5833	100.2173
91.6667	100.22305
91.75	100.23059
91.8333	100.23513
91.9167	100.23225
92	100.2237
92.0833	100.21599
92.1667	100.21376
92.25	100.21453
92.3333	100.21453
92.4167	100.21453
92.5	100.21453
92.5833	100.21453
92.6667	100.21453
92.75	100.21453
92.8333	100.21453
92.9167	100.21453
93	100.21453
93.0833	100.21453
93.1667	100.21453
93.25	100.21453
93.3333	100.21505
93.4167	100.21385
93.5	100.20785
93.5833	100.19956
93.6667	100.1947
93.75	100.1941
93.8333	100.19385
93.9167	100.19725
94	100.20636
94.0833	100.2149
94.1667	100.21739
94.25	100.21653
94.3333	100.21653
94.4167	100.21653
94.5	100.21653
94.5833	100.21653
94.6667	100.21653
94.75	100.21653
94.8333	100.21653
94.9167	100.21653
95	100.21679
95.0833	100.21662
95.1667	100.21233
95.25	100.20405
95.3333	100.19748
95.4167	100.19593
95.5	100.19653
95.5833	100.19653
95.6667	100.19653
95.75	100.19653
95.8333	100.19653
95.9167	100.19653
96	100.19653
96.0833	100.19653
96.1667	100.19653
96.25	100.19653
96.3333	100.19653
96.4167	100.19653
96.5	100.19593
96.5833	100.19808
96.6667	100.2031
96.75	100.20482
96.8333	100.20082
96.9167	100.1967
97	100.19628
97.0833	100.19653
97.1667	100.19653
97.25	100.19653
97.3333	100.19653
97.4167	100.19653
97.5	100.19653
97.5833	100.19653
97.6667	100.19653
97.75	100.19653
97.8333	100.19653
97.9167	100.19653
98	100.19653
98.0833	100.19653
98.1667	100.19653
98.25	100.19662
98.3333	100.19713
98.4167	100.19399
98.5	100.1857
98.5833	100.17799
98.6667	100.17576
98.75	100.17653
98.8333	100.17653
98.9167	100.17653
99	100.17653
99.0833	100.17653
99.1667	100.17653
99.25	100.17653
99.3333	100.17653
99.4167	100.17653
99.5	100.17653
99.5833	100.17653
99.6667	100.17653
99.75	100.17653
99.8333	100.1761
99.9167	100.17696
100	100.18239
100.083	100.19068
100.167	100.1961
100.25	100.19696
100.333	100.19662
100.417	100.19713
100.5	100.19399
100.583	100.1857
100.667	100.17799
100.75	100.17576
100.833	100.17653
100.917	100.17653
101	100.17653
101.083	100.17653
101.167	100.17653
101.25	100.17653
101.333	100.17653
101.417	100.17653
101.5	100.17653
101.583	100.17653
101.667	100.17576
101.75	100.17808
101.833	100.1863
101.917	100.19145
102	100.1863
102.083	100.17808
102.167	100.17576
102.25	100.17653
102.333	100.17653
102.417	100.17653
102.5	100.17653
102.583	100.17653
102.667	100.17653
102.75	100.17653
102.833	100.17653
102.917	100.17653
103	100.17653
103.083	100.17653
103.167	100.17653
103.25	100.17653
103.333	100.17653
103.417	100.17696
103.5	100.1761
103.583	100.17068
103.667	100.16239
103.75	100.15696
103.833	100.1561
103.917	100.15653
104	100.15653
104.083	100.15653
104.167	100.15653
104.25	100.15653
104.333	100.15568
104.417	100.15825
104.5	100.16653
104.583	100.17482
104.667	100.17739
104.75	100.17653
104.833	100.17653
104.917	100.17653
105	100.17653
105.083	100.17653
105.167	100.17653
105.25	100.17653
105.333	100.17653
105.417	100.17653
105.5	100.17679
105.583	100.17662
105.667	100.17233
105.75	100.16405
105.833	100.15748
105.917	100.15593
106	100.15653
106.083	100.15653
106.167	100.15653
106.25	100.15653
106.333	100.15653
106.417	100.15653
106.5	100.15653
106.583	100.15653
106.667	100.15653
106.75	100.15653
106.833	100.15653
106.917	100.15653
107	100.15653
107.083	100.15653
107.167	100.15653
107.25	100.15653
107.333	100.15688
107.417	100.15636
107.5	100.15142
107.583	100.14262
107.667	100.13976
107.75	100.14685
107.833	100.15508
107.917	100.1573
108	100.15653
108.083	100.15653
108.167	100.15653
108.25	100.15653
108.333	100.15653
108.417	100.15653
108.5	100.15653
108.583	100.15653
108.667	100.15653
108.75	100.15653
108.833	100.15653
108.917	100.15653
109	100.15653
109.083	100.15679
109.167	100.15662
109.25	100.15233
109.333	100.14379
109.417	100.13739
109.5	100.14013
109.583	100.14902
109.667	100.15559
109.75	100.15713
109.833	100.15653
109.917	100.15653
110	100.15653
110.083	100.15653
110.167	100.15653
110.25	100.15653
110.333	100.15653
110.417	100.15653
110.5	100.15653
110.583	100.15653
110.667	100.15653
110.75	100.15653
110.833	100.15653
110.917	100.1573
111	100.15508
111.083	100.14736
111.167	100.13908
111.25	100.13593
111.333	100.13645
111.417	100.13653
111.5	100.13653
111.583	100.13653
111.667	100.13653
111.75	100.13653
111.833	100.13653
111.917	100.13653
112	100.13653
112.083	100.13653
112.167	100.13653
112.25	100.13653
112.333	100.13653
112.417	100.13585
112.5	100.13782
112.583	100.1447
112.667	100.15216
112.75	100.15505
112.833	100.15462
112.917	100.15453
113	100.15488
113.083	100.15436
113.167	100.1495
113.25	100.14122
113.333	100.13522
113.417	100.13402
113.5	100.13453
113.583	100.13453
113.667	100.13453
113.75	100.13453
113.833	100.13453
113.917	100.13453
114	100.13453
114.083	100.13453
114.167	100.13453
114.25	100.13453
114.333	100.13453
114.417	100.13453
114.5	100.13453
114.583	100.13453
114.667	100.1353
114.75	100.13308
114.833	100.12536
114.917	100.11708
115	100.11393
115.083	100.11445
115.167	100.11453
115.25	100.11453
115.333	100.11387
115.417	100.11557
115.5	100.1228
115.583	100.13191
115.667	100.13663
115.75	100.13682
115.833	100.13653
115.917	100.13653
116	100.13653
116.083	100.13653
116.167	100.13653
116.25	100.13653
116.333	100.13653
116.417	100.13653
116.5	100.13653
116.583	100.13653
116.667	100.13713
116.75	100.13559
116.833	100.12902
116.917	100.12073
117	100.11645
117.083	100.11628
117.167	100.11653
117.25	100.11653
117.333	100.11653
117.417	100.11653
117.5	100.11653
117.583	100.11653
117.667	100.11653
117.75	100.11653
117.833	100.11653
117.917	100.11653
118	100.11653
118.083	100.11653
118.167	100.11568
118.25	100.11842
118.333	100.12688
118.417	100.13145
118.5	100.12573
118.583	100.11773
118.667	100.11585
118.75	100.11653
118.833	100.11653
118.917	100.11653
119	100.11653
119.083	100.11653
119.167	100.11653
119.25	100.11653
119.333	100.11653
119.417	100.11653
119.5	100.11653
119.583	100.11653
119.667	100.11653
119.75	100.11653
119.833	100.11653
119.917	100.11653
120	100.11653
120.083	100.11653
120.167	100.1167
120.25	100.11688
120.333	100.11316
120.417	100.10488
120.5	100.09773
120.583	100.09585
120.667	100.09653
120.75	100.09653
120.833	100.09653
120.917	100.09653
121	100.09653
121.083	100.09653
121.167	100.09653
121.25	100.09653
121.333	100.0961
121.417	100.09696
121.5	100.10239
121.583	100.11068
121.667	100.1161
121.75	100.11696
121.833	100.11653
121.917	100.11653
122	100.11653
122.083	100.11653
122.167	100.11653
122.25	100.11653
122.333	100.11653
122.417	100.11653
122.5	100.11739
122.583	100.11482
122.667	100.10653
122.75	100.09825
122.833	100.09568
122.917	100.09653
123	100.09653
123.083	100.09653
123.167	100.09653
123.25	100.09653
123.333	100.09653
123.417	100.09653
123.5	100.09653
123.583	100.09653
123.667	100.09653
123.75	100.09713
123.833	100.09559
123.917	100.08902
124	100.08073
124.083	100.07645
124.167	100.0755
124.25	100.07799
124.333	100.0857
124.417	100.09399
124.5	100.09713
124.583	100.09662
124.667	100.09653
124.75	100.09653
124.833	100.09653
124.917	100.09653
125	100.09653
125.083	100.09653
125.167	100.09653
125.25	100.09653
125.333	100.09653
125.417	100.09653
125.5	100.09653
125.583	100.09653
125.667	100.09653
125.75	100.09653
125.833	100.09653
125.917	100.09653
126	100.09705
126.083	100.09584
126.167	100.08988
126.25	100.08161
126.333	100.07674
126.417	100.07618
126.5	100.07653
126.583	100.07653
126.667	100.07653
126.75	100.07653
126.833	100.07653
126.917	100.07653
127	100.07653
127.083	100.07653
127.167	100.07653
127.25	100.07653
127.333	100.07653
127.417	100.07653
127.5	100.07653
127.583	100.07653
127.667	100.07653
127.75	100.07653
127.833	100.07653
127.917	100.07584
128	100.07777
128.083	100.08492
128.167	100.0932
128.25	100.09687
128.333	100.0967
128.417	100.09713
128.5	100.09558
128.583	100.08905
128.667	100.08078
128.75	100.07648
128.833	100.07627
128.917	100.07653
129	100.07653
129.083	100.07653
129.167	100.07653
129.25	100.07653
129.333	100.07653
129.417	100.07653
129.5	100.07653
129.583	100.07653
129.667	100.07653
129.75	100.07653
129.833	100.07653
129.917	100.07653
130	100.07653
130.083	100.07653
130.167	100.07653
130.25	100.07679
130.333	100.07661
130.417	100.07236
130.5	100.06412
130.583	100.05758
130.667	100.05603
130.75	100.05663
130.833	100.05663
130.917	100.05663
131	100.05663
131.083	100.05663
131.167	100.05663
131.25	100.05663
131.333	100.05663
131.417	100.05586
131.5	100.0581
131.583	100.06578
131.667	100.07402
131.75	100.07712
131.833	100.07662
131.917	100.07653
132	100.07653
132.083	100.07705
132.167	100.07585
132.25	100.06984
132.333	100.06159
132.417	100.05678
132.5	100.0563
132.583	100.05663
132.667	100.05663
132.75	100.05663
132.833	100.05663
132.917	100.05663
133	100.05663
133.083	100.05663
133.167	100.05663
133.25	100.05663
133.333	100.05663
133.417	100.05663
133.5	100.05663
133.583	100.05663
133.667	100.05663
133.75	100.05663
133.833	100.05663
133.917	100.05663
134	100.05663
134.083	100.05663
134.167	100.05663
134.25	100.05663
134.333	100.05663
134.417	100.05663
134.5	100.05663
134.583	100.05732
134.667	100.05543
134.75	100.0482
134.833	100.03941
134.917	100.03881
135	100.04722
135.083	100.05507
135.167	100.0573
135.25	100.05653
135.333	100.05653
135.417	100.05653
135.5	100.05653
135.583	100.05653
135.667	100.05653
135.75	100.05653
135.833	100.05653
135.917	100.05653
136	100.05653
136.083	100.05653
136.167	100.05653
136.25	100.05653
136.333	100.05653
136.417	100.05653
136.5	100.05653
136.583	100.05653
136.667	100.05653
136.75	100.05688
136.833	100.05636
136.917	100.0515
137	100.04322
137.083	100.03722
137.167	100.03602
137.25	100.03653
137.333	100.03653
137.417	100.03653
137.5	100.03653
137.583	100.03653
137.667	100.03653
137.75	100.03653
137.833	100.03653
137.917	100.03653
138	100.03653
138.083	100.03653
138.167	100.03653
138.25	100.03653
138.333	100.03653
138.417	100.03576
138.5	100.03807
138.583	100.04556
138.667	100.05306
138.75	100.05541
138.833	100.05463
138.917	100.0548
139	100.05498
139.083	100.05126
139.167	100.04298
139.25	100.03583
139.333	100.03395
139.417	100.03463
139.5	100.03463
139.583	100.03463
139.667	100.03463
139.75	100.03463
139.833	100.03463
139.917	100.03463
140	100.03463
140.083	100.03463
140.167	100.03463
140.25	100.03463
140.333	100.03463
140.417	100.03463
140.5	100.03463
140.583	100.03463
140.667	100.03463
140.75	100.03463
140.833	100.03463
140.917	100.03463
141	100.0348
141.083	100.03498
141.167	100.03126
141.25	100.02298
141.333	100.01583
141.417	100.01395
141.5	100.01463
141.583	100.01463
141.667	100.01463
141.75	100.01463
141.833	100.01463
141.917	100.01463
142	100.01463
142.083	100.01463
142.167	100.01463
142.25	100.01463
142.333	100.01463
142.417	100.01463
142.5	100.01463
142.583	100.01463
142.667	100.01463
142.75	100.01463
142.833	100.01463
142.917	100.01369
143	100.01652
143.083	100.02563
143.167	100.03543
143.25	100.03638
143.333	100.02829
143.417	100.02
143.5	100.01629
143.583	100.01646
143.667	100.01663
143.75	100.01663
143.833	100.01663
143.917	100.01663
144	100.01663
144.083	100.01663
144.167	100.01663
144.25	100.01663
144.333	100.01663
144.417	100.01663
144.5	100.01663
144.583	100.01663
144.667	100.01663
144.75	100.01663
144.833	100.01663
144.917	100.01663
145	100.01663
145.083	100.01663
145.167	100.01663
145.25	100.01663
145.333	100.01663
145.417	100.01663
145.5	100.01663
145.583	100.01663
145.667	100.0174
145.75	100.01518
145.833	100.00746
145.917	99.99918
146	99.99603
146.083	99.99578
146.167	99.99809
146.25	100.0058
146.333	100.01409
146.417	100.01723
146.5	100.01672
146.583	100.01663
146.667	100.01663
146.75	100.01663
146.833	100.01663
146.917	100.01663
147	100.01663
147.083	100.01663
147.167	100.01663
147.25	100.01663
147.333	100.01715
147.417	100.01595
147.5	100.00995
147.583	100.00166
147.667	99.9968
147.75	99.99629
147.833	99.99663
147.917	99.99663
148	99.99663
148.083	99.99663
148.167	99.99663
148.25	99.99663
148.333	99.99663
148.417	99.99663
148.5	99.99663
148.583	99.99663
148.667	99.99663
148.75	99.99663
148.833	99.99663
148.917	99.99663
149	99.99663
149.083	99.99663
149.167	99.99663
149.25	99.99663
149.333	99.99663
149.417	99.99663
149.5	99.99663
149.583	99.99663
149.667	99.99706
149.75	99.9962
149.833	99.99078
149.917	99.98249
150	99.97706
150.083	99.9762
150.167	99.97663
150.25	99.97663
150.333	99.97663
150.417	99.97663
150.5	99.97663
150.583	99.97663
150.667	99.97612
150.75	99.97732
150.833	99.98332
150.917	99.9916
151	99.99646
151.083	99.99698
151.167	99.99663
151.25	99.99663
151.333	99.99663
151.417	99.99663
151.5	99.99663
151.583	99.99723
151.667	99.99569
151.75	99.98912
151.833	99.98083
151.917	99.97655
152	99.97638
152.083	99.97663
152.167	99.97663
152.25	99.97663
152.333	99.97663
152.417	99.97663
152.5	99.97663
152.583	99.97663
152.667	99.97663
152.75	99.97663
152.833	99.97663
152.917	99.97663
153	99.97663
153.083	99.97663
153.167	99.97663
153.25	99.97663
153.333	99.97663
153.417	99.97663
153.5	99.97663
153.583	99.97663
153.667	99.97663
153.75	99.97663
153.833	99.97672
153.917	99.97723
154	99.97409
154.083	99.9658
154.167	99.95809
154.25	99.95586
154.333	99.95663
154.417	99.95663
154.5	99.95663
154.583	99.95663
154.667	99.95663
154.75	99.95663
154.833	99.95663
154.917	99.95663
155	99.95663
155.083	99.95663
155.167	99.95663
155.25	99.95663
155.333	99.95663
155.417	99.95663
155.5	99.95663
155.583	99.95663
155.667	99.95663
155.75	99.95586
155.833	99.95809
155.917	99.9658
156	99.97409
156.083	99.97723
156.167	99.97672
156.25	99.97663
156.333	99.97663
156.417	99.9768
156.5	99.97698
156.583	99.97326
156.667	99.96498
156.75	99.95783
156.833	99.95595
156.917	99.95663
157	99.95663
157.083	99.95663
157.167	99.95663
157.25	99.95663
157.333	99.95663
157.417	99.95663
157.5	99.95663
157.583	99.95663
157.667	99.95663
157.75	99.95663
157.833	99.95663
157.917	99.95663
158	99.95663
158.083	99.95663
158.167	99.95663
158.25	99.95663
158.333	99.95663
158.417	99.95663
158.5	99.95663
158.583	99.95663
158.667	99.9571
158.75	99.95602
158.833	99.95062
158.917	99.94316
159	99.93879
159.083	99.93832
159.167	99.93863
159.25	99.93863
159.333	99.93863
159.417	99.93863
159.5	99.93863
159.583	99.93863
159.667	99.93863
159.75	99.93863
159.833	99.93863
159.917	99.93863
160	99.93863
160.083	99.93863
160.167	99.93863
160.25	99.93838
160.333	99.93855
160.417	99.94283
160.5	99.95112
160.583	99.95769
160.667	99.95923
160.75	99.95863
160.833	99.9592
160.917	99.95788
161	99.95128
161.083	99.94216
161.167	99.93682
161.25	99.93626
161.333	99.93663
161.417	99.93663
161.5	99.93663
161.583	99.93663
161.667	99.93663
161.75	99.93663
161.833	99.93663
161.917	99.93663
162	99.93663
162.083	99.93663
162.167	99.93663
162.25	99.93663
162.333	99.93663
162.417	99.93663
162.5	99.93663
162.583	99.93663
162.667	99.93663
162.75	99.93663
162.833	99.93663
162.917	99.93663
163	99.93663
163.083	99.93663
163.167	99.93663
163.25	99.93663
163.333	99.93663
163.417	99.93663
163.5	99.93706
163.583	99.9362
163.667	99.9308
163.75	99.92256
163.833	99.91717
163.917	99.9163
164	99.91673
164.083	99.91673
164.167	99.91673
164.25	99.91673
164.333	99.91673
164.417	99.91673
164.5	99.91673
164.583	99.91673
164.667	99.91673
164.75	99.91673
164.833	99.91673
164.917	99.91673
165	99.91673
165.083	99.91673
165.167	99.91673
165.25	99.91673
165.333	99.91588
165.417	99.91846
165.5	99.92671
165.583	99.93494
165.667	99.93748
165.75	99.93663
165.833	99.93663
165.917	99.9368
166	99.93698
166.083	99.93325
166.167	99.925
166.25	99.91791
166.333	99.91606
166.417	99.91673
166.5	99.91673
166.583	99.91673
166.667	99.91673
166.75	99.91673
166.833	99.91673
166.917	99.91673
167	99.91673
167.083	99.91673
167.167	99.91673
167.25	99.91673
167.333	99.91673
167.417	99.91673
167.5	99.91673
167.583	99.91673
167.667	99.91673
167.75	99.91673
167.833	99.91673
167.917	99.91673
168	99.91673
168.083	99.91673
168.167	99.91673
168.25	99.91682
168.333	99.91733
168.417	99.91419
168.5	99.9059
168.583	99.89819
168.667	99.89596
168.75	99.89673
168.833	99.89673
168.917	99.89673
169	99.89673
169.083	99.89673
169.167	99.89673
169.25	99.89673
169.333	99.89673
169.417	99.89673
169.5	99.89673
169.583	99.89673
169.667	99.89673
169.75	99.89673
169.833	99.89673
169.917	99.89673
170	99.89673
170.083	99.89673
170.167	99.89673
170.25	99.89673
170.333	99.89673
170.417	99.89673
170.5	99.89673
170.583	99.89716
170.667	99.89562
170.75	99.89208
170.833	99.89093
170.917	99.89379
171	99.89665
171.083	99.8969
171.167	99.89673
171.25	99.89673
171.333	99.89673
171.417	99.89673
171.5	99.89673
171.583	99.89673
171.667	99.89673
171.75	99.89673
171.833	99.89673
171.917	99.89673
172	99.89673
172.083	99.89673
172.167	99.89673
172.25	99.89673
172.333	99.89673
172.417	99.89673
172.5	99.89673
172.583	99.89673
172.667	99.89673
172.75	99.89673
172.833	99.89673
172.917	99.89673
173	99.89716
173.083	99.8963
173.167	99.89088
173.25	99.88259
173.333	99.87716
173.417	99.8763
173.5	99.87673
173.583	99.87673
173.667	99.87673
173.75	99.87673
173.833	99.87673
173.917	99.87673
174	99.87673
174.083	99.87673
174.167	99.87673
174.25	99.87673
174.333	99.87673
174.417	99.87673
174.5	99.87673
174.583	99.87673
174.667	99.87673
174.75	99.87673
174.833	99.87673
174.917	99.87673
175	99.87673
175.083	99.87673
175.167	99.87673
175.25	99.87673
175.333	99.87673
175.417	99.87673
175.5	99.87673
175.583	99.87673
175.667	99.87673
175.75	99.87612
175.833	99.87864
175.917	99.88244
176	99.88162
176.083	99.87673
176.167	99.87404
176.25	99.87473
176.333	99.87473
176.417	99.87473
176.5	99.87473
176.583	99.87473
176.667	99.87473
176.75	99.87473
176.833	99.87473
176.917	99.87473
177	99.87473
177.083	99.87473
177.167	99.87473
177.25	99.87473
177.333	99.87473
177.417	99.87473
177.5	99.87473
177.583	99.87473
177.667	99.87473
177.75	99.87473
177.833	99.87473
177.917	99.87473
178	99.87473
178.083	99.87473
178.167	99.87473
178.25	99.87473
178.333	99.87489
178.417	99.87504
178.5	99.8717
178.583	99.86424
178.667	99.85781
178.75	99.85612
178.833	99.85673
178.917	99.85673
179	99.85673
179.083	99.85673
179.167	99.85673
179.25	99.85673
179.333	99.85673
179.417	99.85673
179.5	99.85673
179.583	99.85673
179.667	99.85673
179.75	99.85673
179.833	99.85673
179.917	99.85673
180	99.85673
180.083	99.85673
180.167	99.85673
180.25	99.85673
180.333	99.85673
180.417	99.8558
180.5	99.85859
180.583	99.86766
180.667	99.87712
180.75	99.87938
180.833	99.87313
180.917	99.86406
181	99.8575
181.083	99.85617
181.167	99.85673
181.25	99.85673
181.333	99.85673
181.417	99.85673
181.5	99.85673
181.583	99.85673
181.667	99.85673
181.75	99.85673
181.833	99.85673
181.917	99.85673
182	99.85673
182.083	99.85673
182.167	99.85673
182.25	99.85673
182.333	99.85673
182.417	99.85673
182.5	99.85673
182.583	99.85673
182.667	99.85673
182.75	99.85673
182.833	99.85673
182.917	99.85673
183	99.85673
183.083	99.85673
183.167	99.85673
183.25	99.85673
183.333	99.85708
183.417	99.85656
183.5	99.8517
183.583	99.84342
183.667	99.83742
183.75	99.83622
183.833	99.83673
183.917	99.83673
184	99.83673
184.083	99.83673
184.167	99.83673
184.25	99.83673
184.333	99.83673
184.417	99.83673
184.5	99.83673
184.583	99.83673
184.667	99.83673
184.75	99.83673
184.833	99.83673
184.917	99.83673
185	99.83673
185.083	99.83673
185.167	99.83673
185.25	99.83673
185.333	99.83673
185.417	99.83673
185.5	99.83673
185.583	99.83673
185.667	99.83673
185.75	99.83716
185.833	99.8363
185.917	99.83088
186	99.82259
186.083	99.81716
186.167	99.8163
186.25	99.81673
186.333	99.81673
186.417	99.81673
186.5	99.81673
186.583	99.81673
186.667	99.81673
186.75	99.81673
186.833	99.81673
186.917	99.81673
187	99.81673
187.083	99.81673
187.167	99.81673
187.25	99.81673
187.333	99.81673
187.417	99.81673
187.5	99.81673
187.583	99.81673
187.667	99.81673
187.75	99.81673
187.833	99.81673
187.917	99.81673
188	99.81673
188.083	99.81622
188.167	99.81742
188.25	99.82342
188.333	99.8317
188.417	99.83656
188.5	99.83708
188.583	99.83673
188.667	99.83673
188.75	99.83673
188.833	99.83673
188.917	99.83673
189	99.83742
189.083	99.83553
189.167	99.82839
189.25	99.8201
189.333	99.81639
189.417	99.81656
189.5	99.81673
189.583	99.81673
189.667	99.81673
189.75	99.81673
189.833	99.81673
189.917	99.81673
190	99.81673
190.083	99.81673
190.167	99.81673
190.25	99.81673
190.333	99.81673
190.417	99.81673
190.5	99.81673
190.583	99.81673
190.667	99.81673
190.75	99.81673
190.833	99.81673
190.917	99.81673
191	99.81673
191.083	99.81673
191.167	99.81673
191.25	99.81673
191.333	99.81673
191.417	99.81742
191.5	99.81553
191.583	99.80839
191.667	99.8001
191.75	99.79639
191.833	99.79656
191.917	99.79673
192	99.79673
192.083	99.79673
192.167	99.79673
192.25	99.79673
192.333	99.79673
192.417	99.79673
192.5	99.79673
192.583	99.79673
192.667	99.79673
192.75	99.79673
192.833	99.79673
192.917	99.79673
193	99.79673
193.083	99.79673
193.167	99.79673
193.25	99.79673
193.333	99.79673
193.417	99.79656
193.5	99.79639
193.583	99.8001
193.667	99.80839
193.75	99.81553
193.833	99.81742
193.917	99.81673
194	99.81673
194.083	99.81673
194.167	99.81699
194.25	99.81682
194.333	99.81253
194.417	99.80425
194.5	99.79768
194.583	99.79613
194.667	99.79673
194.75	99.79673
194.833	99.79673
194.917	99.79673
195	99.79673
195.083	99.79673
195.167	99.79673
195.25	99.79673
195.333	99.79673
195.417	99.79673
195.5	99.79673
195.583	99.79673
195.667	99.79673
195.75	99.79673
195.833	99.79673
195.917	99.79673
196	99.79673
196.083	99.79673
196.167	99.79673
196.25	99.79673
196.333	99.79673
196.417	99.79673
196.5	99.79673
196.583	99.79673
[truncated: 7,841 more rows]
