# Supplementary material for: Constructing multiple active sites in iron oxide catalysts for improving carbonylation reactions
Source: Nat Commun. 2023 Aug 17;14:4973. doi: 10.1038/s41467-023-40640-z (PMC10435489; doi:10.1038/s41467-023-40640-z)
Supplement: Supplementary file 3 — Source Data [file 41467_2023_40640_MOESM3_ESM.zip › TGA/N2/0.5 Fe2O3-Ovac.txt]

26.88	99.9967
26.98	99.99672
27.08	99.99673
27.18	99.99675
27.28	99.99676
27.38	99.99677
27.48	99.99679
27.58	99.9968
27.68	99.99682
27.78	99.99683
27.88	99.99685
27.98	99.99686
28.08	99.99688
28.18	99.99689
28.28	99.9969
28.38	99.99692
28.48	99.99693
28.58	99.99695
28.68	99.99696
28.78	99.99698
28.88	99.99699
28.98	99.99701
29.08	99.99702
29.18	99.99703
29.28	99.99705
29.38	99.99706
29.48	99.99708
29.58	99.99709
29.68	99.99711
29.78	99.99712
29.88	99.99713
29.98	99.99715
30.08	99.99716
30.18	99.99718
30.28	99.99719
30.38	99.99721
30.48	99.99722
30.58	99.99723
30.68	99.99725
30.78	99.99726
30.88	99.99728
30.98	99.99729
31.08	99.99731
31.18	99.99732
31.28	99.99733
31.38	99.99735
31.48	99.99736
31.58	99.99738
31.68	99.99739
31.78	99.9974
31.88	99.99742
31.98	99.99743
32.08	99.99745
32.18	99.99746
32.28	99.99747
32.38	99.99749
32.48	99.9975
32.58	99.99752
32.68	99.99753
32.78	99.99754
32.88	99.99756
32.98	99.99757
33.08	99.99759
33.18	99.9976
33.28	99.99761
33.38	99.99763
33.48	99.99764
33.58	99.99766
33.68	99.99767
33.78	99.99768
33.88	99.9977
33.98	99.99771
34.08	99.99773
34.18	99.99774
34.28	99.99775
34.38	99.99777
34.48	99.99778
34.58	99.9978
34.68	99.99781
34.78	99.99782
34.88	99.99784
34.98	99.99785
35.08	99.99786
35.18	99.99788
35.28	99.99789
35.38	99.99791
35.48	99.99792
35.58	99.99793
35.68	99.99795
35.78	99.99796
35.88	99.99797
35.98	99.99799
36.08	99.998
36.18	99.99802
36.28	99.99803
36.38	99.99804
36.48	99.99806
36.58	99.99807
36.68	99.99808
36.78	99.9981
36.88	99.99811
36.98	99.99812
37.08	99.99814
37.18	99.99815
37.28	99.99817
37.38	99.99818
37.48	99.99819
37.58	99.99821
37.68	99.99822
37.78	99.99823
37.88	99.99825
37.98	99.99826
38.08	99.99827
38.18	99.99829
38.28	99.9983
38.38	99.99831
38.48	99.99833
38.58	99.99834
38.68	99.99835
38.78	99.99837
38.88	99.99838
38.98	99.99839
39.08	99.99841
39.18	99.99842
39.28	99.99843
39.38	99.99845
39.48	99.99846
39.58	99.99847
39.68	99.99849
39.78	99.9985
39.88	99.99851
39.98	99.99853
40.08	99.99854
40.18	99.99855
40.28	99.99857
40.38	99.99858
40.48	99.99859
40.58	99.99861
40.68	99.99862
40.78	99.99863
40.88	99.99865
40.98	99.99866
41.08	99.99867
41.18	99.99869
41.28	99.9987
41.38	99.99871
41.48	99.99872
41.58	99.99874
41.68	99.99875
41.78	99.99876
41.88	99.99878
41.98	99.99879
42.08	99.9988
42.18	99.99882
42.28	99.99883
42.38	99.99884
42.48	99.99885
42.58	99.99887
42.68	99.99888
42.78	99.99889
42.88	99.99891
42.98	99.99892
43.08	99.99893
43.18	99.99894
43.28	99.99896
43.38	99.99897
43.48	99.99898
43.58	99.999
43.68	99.99901
43.78	99.99902
43.88	99.99903
43.98	99.99905
44.08	99.99906
44.18	99.99907
44.28	99.99909
44.38	99.9991
44.48	99.99911
44.58	99.99912
44.68	99.99914
44.78	99.99915
44.88	99.99916
44.98	99.99917
45.08	99.99919
45.18	99.9992
45.28	99.99921
45.38	99.99922
45.48	99.99924
45.58	99.99925
45.68	99.99926
45.78	99.99927
45.88	99.99929
45.98	99.9993
46.08	99.99931
46.18	99.99932
46.28	99.99934
46.38	99.99935
46.48	99.99936
46.58	99.99937
46.68	99.99939
46.78	99.9994
46.88	99.99941
46.98	99.99942
47.08	99.99944
47.18	99.99945
47.28	99.99946
47.38	99.99947
47.48	99.99949
47.58	99.9995
47.68	99.99951
47.78	99.99952
47.88	99.99953
47.98	99.99955
48.08	99.99956
48.18	99.99957
48.28	99.99958
48.38	99.9996
48.48	99.99961
48.58	99.99962
48.68	99.99963
48.78	99.99964
48.88	99.99966
48.98	99.99967
49.08	99.99968
49.18	99.99969
49.28	99.9997
49.38	99.99972
49.48	99.99973
49.58	99.99974
49.68	99.99975
49.78	99.99976
49.88	99.99978
49.98	99.99979
50.08	99.9998
50.18	99.99981
50.28	99.99982
50.38	99.99984
50.48	99.99985
50.58	99.99986
50.68	99.99987
50.78	99.99988
50.88	99.9999
50.98	99.99991
51.08	99.99992
51.18	99.99993
51.28	99.99994
51.38	99.99995
51.48	99.99997
51.58	99.99998
51.68	99.99999
51.78	100
51.88	100.00001
51.98	100.00002
52.08	100.00004
52.18	100.00005
52.28	100.00006
52.38	100.00007
52.48	100.00008
52.58	100.00009
52.68	100.00011
52.78	100.00012
52.88	100.00013
52.98	100.00014
53.08	100.00015
53.18	100.00016
53.28	100.00018
53.38	100.00019
53.48	100.0002
53.58	100.00021
53.68	100.00022
53.78	100.00023
53.88	100.00024
53.98	100.00026
54.08	100.00027
54.18	100.00028
54.28	100.00029
54.38	100.0003
54.48	100.00031
54.58	100.00032
54.68	100.00033
54.78	100.00035
54.88	100.00036
54.98	100.00037
55.08	100.00038
55.18	100.00039
55.28	100.0004
55.38	100.00041
55.48	100.00042
55.58	100.00044
55.68	100.00045
55.78	100.00046
55.88	100.00047
55.98	100.00048
56.08	100.00049
56.18	100.0005
56.28	100.00051
56.38	100.00052
56.48	100.00054
56.58	100.00055
56.68	100.00056
56.78	100.00057
56.88	100.00058
56.98	100.00059
57.08	100.0006
57.18	100.00061
57.28	100.00062
57.38	100.00063
57.48	100.00064
57.58	100.00066
57.68	100.00067
57.78	100.00068
57.88	100.00069
57.98	100.0007
58.08	100.00071
58.18	100.00072
58.28	100.00073
58.38	100.00074
58.48	100.00075
58.58	100.00076
58.68	100.00077
58.78	100.00078
58.88	100.0008
58.98	100.00081
59.08	100.00082
59.18	100.00083
59.28	100.00084
59.38	100.00085
59.48	100.00086
59.58	100.00087
59.68	100.00088
59.78	100.00089
59.88	100.0009
59.98	100.00091
60.08	100.00092
60.18	100.00093
60.28	100.00094
60.38	100.00095
60.48	100.00096
60.58	100.00097
60.68	100.00098
60.78	100.00099
60.88	100.001
60.98	100.00102
61.08	100.00103
61.18	100.00104
61.28	100.00105
61.38	100.00106
61.48	100.00107
61.58	100.00108
61.68	100.00109
61.78	100.0011
61.88	100.00111
61.98	100.00112
62.08	100.00113
62.18	100.00114
62.28	100.00115
62.38	100.00116
62.48	100.00117
62.58	100.00118
62.68	100.00119
62.78	100.0012
62.88	100.00121
62.98	100.00122
63.08	100.00123
63.18	100.00124
63.28	100.00125
63.38	100.00126
63.48	100.00127
63.58	100.00128
63.68	100.00129
63.78	100.0013
63.88	100.00131
63.98	100.00132
64.08	100.00133
64.18	100.00134
64.28	100.00135
64.38	100.00136
64.48	100.00137
64.58	100.00138
64.68	100.00139
64.78	100.0014
64.88	100.00141
64.98	100.00142
65.08	100.00142
65.18	100.00143
65.28	100.00144
65.38	100.00145
65.48	100.00146
65.58	100.00147
65.68	100.00148
65.78	100.00149
65.88	100.0015
65.98	100.00151
66.08	100.00152
66.18	100.00153
66.28	100.00154
66.38	100.00155
66.48	100.00156
66.58	100.00157
66.68	100.00158
66.78	100.00159
66.88	100.0016
66.98	100.00161
67.08	100.00161
67.18	100.00162
67.28	100.00163
67.38	100.00164
67.48	100.00165
67.58	100.00166
67.68	100.00167
67.78	100.00168
67.88	100.00169
67.98	100.0017
68.08	100.00171
68.18	100.00172
68.28	100.00173
68.38	100.00174
68.48	100.00174
68.58	100.00175
68.68	100.00176
68.78	100.00177
68.88	100.00178
68.98	100.00179
69.08	100.0018
69.18	100.00181
69.28	100.00182
69.38	100.00183
69.48	100.00183
69.58	100.00184
69.68	100.00185
69.78	100.00186
69.88	100.00187
69.98	100.00188
70.08	100.00189
70.18	100.0019
70.28	100.00191
70.38	100.00191
70.48	100.00192
70.58	100.00193
70.68	100.00194
70.78	100.00195
70.88	100.00196
70.98	100.00197
71.08	100.00198
71.18	100.00199
71.28	100.00199
71.38	100.002
71.48	100.00201
71.58	100.00202
71.68	100.00203
71.78	100.00204
71.88	100.00205
71.98	100.00205
72.08	100.00206
72.18	100.00207
72.28	100.00208
72.38	100.00209
72.48	100.0021
72.58	100.00211
72.68	100.00211
72.78	100.00212
72.88	100.00213
72.98	100.00214
73.08	100.00215
73.18	100.00216
73.28	100.00216
73.38	100.00217
73.48	100.00218
73.58	100.00219
73.68	100.0022
73.78	100.00221
73.88	100.00221
73.98	100.00222
74.08	100.00223
74.18	100.00224
74.28	100.00225
74.38	100.00226
74.48	100.00226
74.58	100.00227
74.68	100.00228
74.78	100.00229
74.88	100.0023
74.98	100.0023
75.08	100.00231
75.18	100.00232
75.28	100.00233
75.38	100.00234
75.48	100.00235
75.58	100.00235
75.68	100.00236
75.78	100.00237
75.88	100.00238
75.98	100.00239
76.08	100.00239
76.18	100.0024
76.28	100.00241
76.38	100.00242
76.48	100.00243
76.58	100.00243
76.68	100.00244
76.78	100.00245
76.88	100.00246
76.98	100.00246
77.08	100.00247
77.18	100.00248
77.28	100.00249
77.38	100.0025
77.48	100.0025
77.58	100.00251
77.68	100.00252
77.78	100.00253
77.88	100.00253
77.98	100.00254
78.08	100.00255
78.18	100.00256
78.28	100.00257
78.38	100.00257
78.48	100.00258
78.58	100.00259
78.68	100.0026
78.78	100.0026
78.88	100.00261
78.98	100.00262
79.08	100.00263
79.18	100.00263
79.28	100.00264
79.38	100.00265
79.48	100.00266
79.58	100.00266
79.68	100.00267
79.78	100.00268
79.88	100.00269
79.98	100.00269
80.08	100.0027
80.18	100.00271
80.28	100.00272
80.38	100.00272
80.48	100.00273
80.58	100.00274
80.68	100.00274
80.78	100.00275
80.88	100.00276
80.98	100.00277
81.08	100.00277
81.18	100.00278
81.28	100.00279
81.38	100.0028
81.48	100.0028
81.58	100.00281
81.68	100.00282
81.78	100.00282
81.88	100.00283
81.98	100.00284
82.08	100.00285
82.18	100.00285
82.28	100.00286
82.38	100.00287
82.48	100.00287
82.58	100.00288
82.68	100.00289
82.78	100.00289
82.88	100.0029
82.98	100.00291
83.08	100.00292
83.18	100.00292
83.28	100.00293
83.38	100.00294
83.48	100.00294
83.58	100.00295
83.68	100.00296
83.78	100.00296
83.88	100.00297
83.98	100.00298
84.08	100.00298
84.18	100.00299
84.28	100.003
84.38	100.00301
84.48	100.00301
84.58	100.00302
84.68	100.00303
84.78	100.00303
84.88	100.00304
84.98	100.00305
85.08	100.00305
85.18	100.00306
85.28	100.00307
85.38	100.00307
85.48	100.00308
85.58	100.00309
85.68	100.00309
85.78	100.0031
85.88	100.00311
85.98	100.00311
86.08	100.00312
86.18	100.00313
86.28	100.00313
86.38	100.00314
86.48	100.00314
86.58	100.00315
86.68	100.00316
86.78	100.00316
86.88	100.00317
86.98	100.00318
87.08	100.00318
87.18	100.00319
87.28	100.0032
87.38	100.0032
87.48	100.00321
87.58	100.00322
87.68	100.00322
87.78	100.00323
87.88	100.00323
87.98	100.00324
88.08	100.00325
88.18	100.00325
88.28	100.00326
88.38	100.00327
88.48	100.00327
88.58	100.00328
88.68	100.00328
88.78	100.00329
88.88	100.0033
88.98	100.0033
89.08	100.00331
89.18	100.00332
89.28	100.00332
89.38	100.00333
89.48	100.00333
89.58	100.00334
89.68	100.00335
89.78	100.00335
89.88	100.00336
89.98	100.00336
90.08	100.00337
90.18	100.00338
90.28	100.00338
90.38	100.00339
90.48	100.00339
90.58	100.0034
90.68	100.00341
90.78	100.00341
90.88	100.00342
90.98	100.00342
91.08	100.00343
91.18	100.00344
91.28	100.00344
91.38	100.00345
91.48	100.00345
91.58	100.00346
91.68	100.00347
91.78	100.00347
91.88	100.00348
91.98	100.00348
92.08	100.00349
92.18	100.00349
92.28	100.0035
92.38	100.00351
92.48	100.00351
92.58	100.00352
92.68	100.00352
92.78	100.00353
92.88	100.00353
92.98	100.00354
93.08	100.00355
93.18	100.00355
93.28	100.00356
93.38	100.00356
93.48	100.00357
93.58	100.00357
93.68	100.00358
93.78	100.00359
93.88	100.00359
93.98	100.0036
94.08	100.0036
94.18	100.00361
94.28	100.00361
94.38	100.00362
94.48	100.00362
94.58	100.00363
94.68	100.00363
94.78	100.00364
94.88	100.00365
94.98	100.00365
95.08	100.00366
95.18	100.00366
95.28	100.00367
95.38	100.00367
95.48	100.00368
95.58	100.00368
95.68	100.00369
95.78	100.00369
95.88	100.0037
95.98	100.0037
96.08	100.00371
96.18	100.00372
96.28	100.00372
96.38	100.00373
96.48	100.00373
96.58	100.00374
96.68	100.00374
96.78	100.00375
96.88	100.00375
96.98	100.00376
97.08	100.00376
97.18	100.00377
97.28	100.00377
97.38	100.00378
97.48	100.00378
97.58	100.00379
97.68	100.00379
97.78	100.0038
97.88	100.0038
97.98	100.00381
98.08	100.00381
98.18	100.00382
98.28	100.00382
98.38	100.00383
98.48	100.00383
98.58	100.00384
98.68	100.00384
98.78	100.00385
98.88	100.00385
98.98	100.00386
99.08	100.00386
99.18	100.00387
99.28	100.00387
99.38	100.00388
99.48	100.00388
99.58	100.00389
99.68	100.00389
99.78	100.0039
99.88	100.0039
99.98	100.00391
100.08	100.00391
100.18	100.00392
100.28	100.00392
100.38	100.00393
100.48	100.00393
100.58	100.00394
100.68	100.00394
100.78	100.00394
100.88	100.00395
100.98	100.00395
101.08	100.00396
101.18	100.00396
101.28	100.00397
101.38	100.00397
101.48	100.00398
101.58	100.00398
101.68	100.00399
101.78	100.00399
101.88	100.004
101.98	100.004
102.08	100.00401
102.18	100.00401
102.28	100.00401
102.38	100.00402
102.48	100.00402
102.58	100.00403
102.68	100.00403
102.78	100.00404
102.88	100.00404
102.98	100.00405
103.08	100.00405
103.18	100.00405
103.28	100.00406
103.38	100.00406
103.48	100.00407
103.58	100.00407
103.68	100.00408
103.78	100.00408
103.88	100.00409
103.98	100.00409
104.08	100.00409
104.18	100.0041
104.28	100.0041
104.38	100.00411
104.48	100.00411
104.58	100.00412
104.68	100.00412
104.78	100.00412
104.88	100.00413
104.98	100.00413
105.08	100.00414
105.18	100.00414
105.28	100.00415
105.38	100.00415
105.48	100.00415
105.58	100.00416
105.68	100.00416
105.78	100.00417
105.88	100.00417
105.98	100.00417
106.08	100.00418
106.18	100.00418
106.28	100.00419
106.38	100.00419
106.48	100.0042
106.58	100.0042
106.68	100.0042
106.78	100.00421
106.88	100.00421
106.98	100.00422
107.08	100.00422
107.18	100.00422
107.28	100.00423
107.38	100.00423
107.48	100.00424
107.58	100.00424
107.68	100.00424
107.78	100.00425
107.88	100.00425
107.98	100.00426
108.08	100.00426
108.18	100.00426
108.28	100.00427
108.38	100.00427
108.48	100.00427
108.58	100.00428
108.68	100.00428
108.78	100.00429
108.88	100.00429
108.98	100.00429
109.08	100.0043
109.18	100.0043
109.28	100.0043
109.38	100.00431
109.48	100.00431
109.58	100.00432
109.68	100.00432
109.78	100.00432
109.88	100.00433
109.98	100.00433
110.08	100.00433
110.18	100.00434
110.28	100.00434
110.38	100.00435
110.48	100.00435
110.58	100.00435
110.68	100.00436
110.78	100.00436
110.88	100.00436
110.98	100.00437
111.08	100.00437
111.18	100.00437
111.28	100.00438
111.38	100.00438
111.48	100.00439
111.58	100.00439
111.68	100.00439
111.78	100.0044
111.88	100.0044
111.98	100.0044
112.08	100.00441
112.18	100.00441
112.28	100.00441
112.38	100.00442
112.48	100.00442
112.58	100.00442
112.68	100.00443
112.78	100.00443
112.88	100.00443
112.98	100.00444
113.08	100.00444
113.18	100.00444
113.28	100.00445
113.38	100.00445
113.48	100.00445
113.58	100.00446
113.68	100.00446
113.78	100.00446
113.88	100.00447
113.98	100.00447
114.08	100.00447
114.18	100.00448
114.28	100.00448
114.38	100.00448
114.48	100.00449
114.58	100.00449
114.68	100.00449
114.78	100.0045
114.88	100.0045
114.98	100.0045
115.08	100.00451
115.18	100.00451
115.28	100.00451
115.38	100.00452
115.48	100.00452
115.58	100.00452
115.68	100.00452
115.78	100.00453
115.88	100.00453
115.98	100.00453
116.08	100.00454
116.18	100.00454
116.28	100.00454
116.38	100.00455
116.48	100.00455
116.58	100.00455
116.68	100.00456
116.78	100.00456
116.88	100.00456
116.98	100.00456
117.08	100.00457
117.18	100.00457
117.28	100.00457
117.38	100.00458
117.48	100.00458
117.58	100.00458
117.68	100.00459
117.78	100.00459
117.88	100.00459
117.98	100.00459
118.08	100.0046
118.18	100.0046
118.28	100.0046
118.38	100.00461
118.48	100.00461
118.58	100.00461
118.68	100.00461
118.78	100.00462
118.88	100.00462
118.98	100.00462
119.08	100.00463
119.18	100.00463
119.28	100.00463
119.38	100.00463
119.48	100.00464
119.58	100.00464
119.68	100.00464
119.78	100.00465
119.88	100.00465
119.98	100.00465
120.08	100.00465
120.18	100.00466
120.28	100.00466
120.38	100.00466
120.48	100.00466
120.58	100.00467
120.68	100.00467
120.78	100.00467
120.88	100.00467
120.98	100.00468
121.08	100.00468
121.18	100.00468
121.28	100.00469
121.38	100.00469
121.48	100.00469
121.58	100.00469
121.68	100.0047
121.78	100.0047
121.88	100.0047
121.98	100.0047
122.08	100.00471
122.18	100.00471
122.28	100.00471
122.38	100.00471
122.48	100.00472
122.58	100.00472
122.68	100.00472
122.78	100.00472
122.88	100.00473
122.98	100.00473
123.08	100.00473
123.18	100.00473
123.28	100.00474
123.38	100.00474
123.48	100.00474
123.58	100.00474
123.68	100.00475
123.78	100.00475
123.88	100.00475
123.98	100.00475
124.08	100.00476
124.18	100.00476
124.28	100.00476
124.38	100.00476
124.48	100.00477
124.58	100.00477
124.68	100.00477
124.78	100.00477
124.88	100.00478
124.98	100.00478
125.08	100.00478
125.18	100.00478
125.28	100.00478
125.38	100.00479
125.48	100.00479
125.58	100.00479
125.68	100.00479
125.78	100.0048
125.88	100.0048
125.98	100.0048
126.08	100.0048
126.18	100.00481
126.28	100.00481
126.38	100.00481
126.48	100.00481
126.58	100.00481
126.68	100.00482
126.78	100.00482
126.88	100.00482
126.98	100.00482
127.08	100.00483
127.18	100.00483
127.28	100.00483
127.38	100.00483
127.48	100.00483
127.58	100.00484
127.68	100.00484
127.78	100.00484
127.88	100.00484
127.98	100.00485
128.08	100.00485
128.18	100.00485
128.28	100.00485
128.38	100.00485
128.48	100.00486
128.58	100.00486
128.68	100.00486
128.78	100.00486
128.88	100.00487
128.98	100.00487
129.08	100.00487
129.18	100.00487
129.28	100.00487
129.38	100.00488
129.48	100.00488
129.58	100.00488
129.68	100.00488
129.78	100.00488
129.88	100.00489
129.98	100.00489
130.08	100.00489
130.18	100.00489
130.28	100.0049
130.38	100.0049
130.48	100.0049
130.58	100.0049
130.68	100.0049
130.78	100.00491
130.88	100.00491
130.98	100.00491
131.08	100.00491
131.18	100.00491
131.28	100.00492
131.38	100.00492
131.48	100.00492
131.58	100.00492
131.68	100.00492
131.78	100.00493
131.88	100.00493
131.98	100.00493
132.08	100.00493
132.18	100.00494
132.28	100.00494
132.38	100.00494
132.48	100.00494
132.58	100.00494
132.68	100.00495
132.78	100.00495
132.88	100.00495
132.98	100.00495
133.08	100.00495
133.18	100.00496
133.28	100.00496
133.38	100.00496
133.48	100.00496
133.58	100.00496
133.68	100.00497
133.78	100.00497
133.88	100.00497
133.98	100.00497
134.08	100.00497
134.18	100.00498
134.28	100.00498
134.38	100.00498
134.48	100.00498
134.58	100.00498
134.68	100.00499
134.78	100.00499
134.88	100.00499
134.98	100.00499
135.08	100.00499
135.18	100.005
135.28	100.005
135.38	100.005
135.48	100.005
135.58	100.005
135.68	100.00501
135.78	100.00501
135.88	100.00501
135.98	100.00501
136.08	100.00501
136.18	100.00502
136.28	100.00502
136.38	100.00502
136.48	100.00502
136.58	100.00503
136.68	100.00503
136.78	100.00503
136.88	100.00503
136.98	100.00503
137.08	100.00504
137.18	100.00504
137.28	100.00504
137.38	100.00504
137.48	100.00504
137.58	100.00505
137.68	100.00505
137.78	100.00505
137.88	100.00505
137.98	100.00505
138.08	100.00506
138.18	100.00506
138.28	100.00506
138.38	100.00506
138.48	100.00506
138.58	100.00507
138.68	100.00507
138.78	100.00507
138.88	100.00507
138.98	100.00507
139.08	100.00508
139.18	100.00508
139.28	100.00508
139.38	100.00508
139.48	100.00509
139.58	100.00509
139.68	100.00509
139.78	100.00509
139.88	100.00509
139.98	100.0051
140.08	100.0051
140.18	100.0051
140.28	100.0051
140.38	100.0051
140.48	100.00511
140.58	100.00511
140.68	100.00511
140.78	100.00511
140.88	100.00512
140.98	100.00512
141.08	100.00512
141.18	100.00512
141.28	100.00512
141.38	100.00513
141.48	100.00513
141.58	100.00513
141.68	100.00513
141.78	100.00513
141.88	100.00514
141.98	100.00514
142.08	100.00514
142.18	100.00514
142.28	100.00515
142.38	100.00515
142.48	100.00515
142.58	100.00515
142.68	100.00515
142.78	100.00516
142.88	100.00516
142.98	100.00516
143.08	100.00516
143.18	100.00517
143.28	100.00517
143.38	100.00517
143.48	100.00517
143.58	100.00517
143.68	100.00518
143.78	100.00518
143.88	100.00518
143.98	100.00518
144.08	100.00519
144.18	100.00519
144.28	100.00519
144.38	100.00519
144.48	100.0052
144.58	100.0052
144.68	100.0052
144.78	100.0052
144.88	100.0052
144.98	100.00521
145.08	100.00521
145.18	100.00521
145.28	100.00521
145.38	100.00522
145.48	100.00522
145.58	100.00522
145.68	100.00522
145.78	100.00522
145.88	100.00523
145.98	100.00523
146.08	100.00523
146.18	100.00523
146.28	100.00524
146.38	100.00524
146.48	100.00524
146.58	100.00524
146.68	100.00525
146.78	100.00525
146.88	100.00525
146.98	100.00525
147.08	100.00525
147.18	100.00526
147.28	100.00526
147.38	100.00526
147.48	100.00526
147.58	100.00527
147.68	100.00527
147.78	100.00527
147.88	100.00527
147.98	100.00527
148.08	100.00528
148.18	100.00528
148.28	100.00528
148.38	100.00528
148.48	100.00529
148.58	100.00529
148.68	100.00529
148.78	100.00529
148.88	100.00529
148.98	100.0053
149.08	100.0053
149.18	100.0053
149.28	100.0053
149.38	100.00531
149.48	100.00531
149.58	100.00531
149.68	100.00531
149.78	100.00531
149.88	100.00532
149.98	100.00532
150.08	100.00532
150.18	100.00532
150.28	100.00532
150.38	100.00533
150.48	100.00533
150.58	100.00533
150.68	100.00533
150.78	100.00533
150.88	100.00534
150.98	100.00534
151.08	100.00534
151.18	100.00534
151.28	100.00534
151.38	100.00534
151.48	100.00535
151.58	100.00535
151.68	100.00535
151.78	100.00535
151.88	100.00535
151.98	100.00535
152.08	100.00536
152.18	100.00536
152.28	100.00536
152.38	100.00536
152.48	100.00536
152.58	100.00536
152.68	100.00536
152.78	100.00537
152.88	100.00537
152.98	100.00537
153.08	100.00537
153.18	100.00537
153.28	100.00537
153.38	100.00537
153.48	100.00537
153.58	100.00537
153.68	100.00538
153.78	100.00538
153.88	100.00538
153.98	100.00538
154.08	100.00538
154.18	100.00538
154.28	100.00538
154.38	100.00538
154.48	100.00538
154.58	100.00538
154.68	100.00538
154.78	100.00538
154.88	100.00538
154.98	100.00538
155.08	100.00538
155.18	100.00538
155.28	100.00538
155.38	100.00538
155.48	100.00538
155.58	100.00538
155.68	100.00538
155.78	100.00538
155.88	100.00538
155.98	100.00538
156.08	100.00538
156.18	100.00538
156.28	100.00538
156.38	100.00538
156.48	100.00538
156.58	100.00538
156.68	100.00538
156.78	100.00537
156.88	100.00537
156.98	100.00537
157.08	100.00537
157.18	100.00537
157.28	100.00537
157.38	100.00537
157.48	100.00536
157.58	100.00536
157.68	100.00536
157.78	100.00536
157.88	100.00535
157.98	100.00535
158.08	100.00535
158.18	100.00535
158.28	100.00534
158.38	100.00534
158.48	100.00534
158.58	100.00534
158.68	100.00533
158.78	100.00533
158.88	100.00529
158.98	100.00525
159.08	100.00522
159.18	100.00518
159.28	100.00514
159.38	100.00511
159.48	100.00507
159.58	100.00503
159.68	100.00499
159.78	100.00495
159.88	100.00491
159.98	100.00488
160.08	100.00484
160.18	100.0048
160.28	100.00476
160.38	100.00472
160.48	100.00468
160.58	100.00464
160.68	100.0046
160.78	100.00456
160.88	100.00452
160.98	100.00448
161.08	100.00444
161.18	100.0044
161.28	100.00436
161.38	100.00432
161.48	100.00428
161.58	100.00424
161.68	100.00419
161.78	100.00415
161.88	100.00411
161.98	100.00407
162.08	100.00403
162.18	100.00398
162.28	100.00394
162.38	100.0039
162.48	100.00386
162.58	100.00381
162.68	100.00377
162.78	100.00373
162.88	100.00368
162.98	100.00364
163.08	100.0036
163.18	100.00355
163.28	100.00351
163.38	100.00346
163.48	100.00342
163.58	100.00338
163.68	100.00333
163.78	100.00329
163.88	100.00324
163.98	100.0032
164.08	100.00315
164.18	100.0031
164.28	100.00306
164.38	100.00301
164.48	100.00297
164.58	100.00292
164.68	100.00287
164.78	100.00283
164.88	100.00278
164.98	100.00273
165.08	100.00269
165.18	100.00264
165.28	100.00259
165.38	100.00254
165.48	100.0025
165.58	100.00245
165.68	100.0024
165.78	100.00235
165.88	100.0023
165.98	100.00226
166.08	100.00221
166.18	100.00216
166.28	100.00211
166.38	100.00206
166.48	100.00201
166.58	100.00196
166.68	100.00191
166.78	100.00186
166.88	100.00181
166.98	100.00176
167.08	100.00171
167.18	100.00166
167.28	100.00161
167.38	100.00156
167.48	100.00151
167.58	100.00146
167.68	100.0014
167.78	100.00135
167.88	100.0013
167.98	100.00125
168.08	100.0012
168.18	100.00114
168.28	100.00109
168.38	100.00104
168.48	100.00099
168.58	100.00093
168.68	100.00088
168.78	100.00083
168.88	100.00077
168.98	100.00072
169.08	100.00067
169.18	100.00061
169.28	100.00056
169.38	100.0005
169.48	100.00045
169.58	100.00039
169.68	100.00034
169.78	100.00028
169.88	100.00023
169.98	100.00017
170.08	100.00012
170.18	100.00006
170.28	100.00001
170.38	99.99995
170.48	99.99989
170.58	99.99984
170.68	99.99978
170.78	99.99972
170.88	99.99967
170.98	99.99961
171.08	99.99955
171.18	99.99949
171.28	99.99944
171.38	99.99938
171.48	99.99932
171.58	99.99926
171.68	99.99921
171.78	99.99915
171.88	99.99909
171.98	99.99903
172.08	99.99897
172.18	99.99891
172.28	99.99885
172.38	99.99879
172.48	99.99873
172.58	99.99867
172.68	99.99861
172.78	99.99855
172.88	99.99849
172.98	99.99843
173.08	99.99837
173.18	99.99831
173.28	99.99825
173.38	99.99819
173.48	99.99813
173.58	99.99807
173.68	99.998
173.78	99.99794
173.88	99.99788
173.98	99.99782
174.08	99.99776
174.18	99.99769
174.28	99.99763
174.38	99.99757
174.48	99.99751
174.58	99.99744
174.68	99.99738
174.78	99.99732
174.88	99.99725
174.98	99.99719
175.08	99.99712
175.18	99.99706
175.28	99.997
175.38	99.99693
175.48	99.99687
175.58	99.9968
175.68	99.99674
175.78	99.99667
175.88	99.99661
175.98	99.99654
176.08	99.99647
176.18	99.99641
176.28	99.99634
176.38	99.99628
176.48	99.99621
176.58	99.99614
176.68	99.99608
176.78	99.99601
176.88	99.99594
176.98	99.99588
177.08	99.99581
177.18	99.99574
177.28	99.99567
177.38	99.9956
177.48	99.99554
177.58	99.99547
177.68	99.9954
177.78	99.99533
177.88	99.99526
177.98	99.99519
178.08	99.99512
178.18	99.99506
178.28	99.99499
178.38	99.99492
178.48	99.99485
178.58	99.99478
178.68	99.99471
178.78	99.99464
178.88	99.99457
178.98	99.99449
179.08	99.99442
179.18	99.99435
179.28	99.99428
179.38	99.99421
179.48	99.99414
179.58	99.99407
179.68	99.994
179.78	99.99392
179.88	99.99385
179.98	99.99378
180.08	99.99371
180.18	99.99363
180.28	99.99356
180.38	99.99349
180.48	99.99341
180.58	99.99334
180.68	99.99327
180.78	99.99319
180.88	99.99312
180.98	99.99305
181.08	99.99297
181.18	99.9929
181.28	99.99282
181.38	99.99275
181.48	99.99267
181.58	99.9926
181.68	99.99252
181.78	99.99245
181.88	99.99237
181.98	99.9923
182.08	99.99222
182.18	99.99214
182.28	99.99207
182.38	99.99199
182.48	99.99192
182.58	99.99184
182.68	99.99176
182.78	99.99168
182.88	99.99161
182.98	99.99153
183.08	99.99145
183.18	99.99137
183.28	99.9913
183.38	99.99122
183.48	99.99114
183.58	99.99106
183.68	99.99098
183.78	99.9909
183.88	99.99082
183.98	99.99075
184.08	99.99067
184.18	99.99059
184.28	99.99051
184.38	99.99043
184.48	99.99035
184.58	99.99027
184.68	99.99019
184.78	99.99011
184.88	99.99003
184.98	99.98994
185.08	99.98986
185.18	99.98978
185.28	99.9897
185.38	99.98962
185.48	99.98954
185.58	99.98946
185.68	99.98937
185.78	99.98929
185.88	99.98921
185.98	99.98913
186.08	99.98904
186.18	99.98896
186.28	99.98888
186.38	99.98879
186.48	99.98871
186.58	99.98863
186.68	99.98854
186.78	99.98846
186.88	99.98838
186.98	99.98829
187.08	99.98821
187.18	99.98812
187.28	99.98804
187.38	99.98795
187.48	99.98787
187.58	99.98778
187.68	99.9877
187.78	99.98761
187.88	99.98752
187.98	99.98744
188.08	99.98735
188.18	99.98727
188.28	99.98718
188.38	99.98709
188.48	99.98701
188.58	99.98692
188.68	99.98683
188.78	99.98674
188.88	99.98666
188.98	99.98657
189.08	99.98648
189.18	99.98639
189.28	99.98631
189.38	99.98622
189.48	99.98613
189.58	99.98604
189.68	99.98595
189.78	99.98586
189.88	99.98577
189.98	99.98568
190.08	99.98559
190.18	99.9855
190.28	99.98541
190.38	99.98532
190.48	99.98523
190.58	99.98514
190.68	99.98505
190.78	99.98496
190.88	99.98487
190.98	99.98478
191.08	99.98469
191.18	99.9846
191.28	99.98451
191.38	99.98442
191.48	99.98432
191.58	99.98423
191.68	99.98414
191.78	99.98405
191.88	99.98395
191.98	99.98386
192.08	99.98377
192.18	99.98368
192.28	99.98358
192.38	99.98349
192.48	99.9834
192.58	99.9833
192.68	99.98321
192.78	99.98311
192.88	99.98302
192.98	99.98293
193.08	99.98283
193.18	99.98274
193.28	99.98264
193.38	99.98255
193.48	99.98245
193.58	99.98236
193.68	99.98226
193.78	99.98217
193.88	99.98207
193.98	99.98197
194.08	99.98188
194.18	99.98178
194.28	99.98168
194.38	99.98159
194.48	99.98149
194.58	99.98139
194.68	99.9813
194.78	99.9812
194.88	99.9811
194.98	99.98101
195.08	99.98091
195.18	99.98081
195.28	99.98071
195.38	99.98061
195.48	99.98051
195.58	99.98042
195.68	99.98032
195.78	99.98022
195.88	99.98012
195.98	99.98002
196.08	99.97992
196.18	99.97982
196.28	99.97972
196.38	99.97962
196.48	99.97952
196.58	99.97942
196.68	99.97932
196.78	99.97922
196.88	99.97912
196.98	99.97902
197.08	99.97892
197.18	99.97882
197.28	99.97872
197.38	99.97862
197.48	99.97851
197.58	99.97841
197.68	99.97831
197.78	99.97821
197.88	99.97811
197.98	99.978
198.08	99.9779
198.18	99.9778
198.28	99.9777
198.38	99.97759
198.48	99.97749
198.58	99.97739
198.68	99.97728
198.78	99.97718
198.88	99.97708
198.98	99.97697
199.08	99.97687
199.18	99.97676
199.28	99.97666
199.38	99.97655
199.48	99.97645
199.58	99.97634
199.68	99.97624
199.78	99.97613
199.88	99.97603
199.98	99.97592
200.08	99.97582
200.18	99.97571
200.28	99.97561
200.38	99.9755
200.48	99.97539
200.58	99.97529
200.68	99.97518
200.78	99.97507
200.88	99.97497
200.98	99.97486
201.08	99.97475
201.18	99.97464
201.28	99.97454
201.38	99.97443
201.48	99.97432
201.58	99.97421
201.68	99.97411
201.78	99.974
201.88	99.97389
201.98	99.97378
202.08	99.97367
202.18	99.97356
202.28	99.97345
202.38	99.97334
202.48	99.97323
202.58	99.97313
202.68	99.97302
202.78	99.97291
202.88	99.9728
202.98	99.97269
203.08	99.97257
203.18	99.97246
203.28	99.97235
203.38	99.97224
203.48	99.97213
203.58	99.97202
203.68	99.97191
203.78	99.9718
203.88	99.97169
203.98	99.97157
204.08	99.97146
204.18	99.97135
204.28	99.97124
204.38	99.97113
204.48	99.97101
204.58	99.9709
204.68	99.97079
204.78	99.97068
204.88	99.97056
204.98	99.97045
205.08	99.97034
205.18	99.97022
205.28	99.97011
205.38	99.96999
205.48	99.96988
205.58	99.96977
205.68	99.96965
205.78	99.96954
205.88	99.96942
205.98	99.96931
206.08	99.96919
206.18	99.96908
206.28	99.96896
206.38	99.96885
206.48	99.96873
206.58	99.96862
206.68	99.9685
206.78	99.96838
206.88	99.96827
206.98	99.96815
207.08	99.96803
207.18	99.96792
207.28	99.9678
207.38	99.96768
207.48	99.96757
207.58	99.96745
207.68	99.96733
207.78	99.96721
207.88	99.9671
207.98	99.96698
208.08	99.96686
208.18	99.96674
208.28	99.96662
208.38	99.96651
208.48	99.96639
208.58	99.96627
208.68	99.96615
208.78	99.96603
208.88	99.96591
208.98	99.96579
209.08	99.96567
209.18	99.96555
209.28	99.96543
209.38	99.96531
209.48	99.96519
209.58	99.96507
209.68	99.96495
209.78	99.96483
209.88	99.96471
209.98	99.96459
210.08	99.96447
210.18	99.96435
210.28	99.96422
210.38	99.9641
210.48	99.96398
210.58	99.96386
210.68	99.96374
210.78	99.96361
210.88	99.96349
210.98	99.96337
211.08	99.96325
211.18	99.96312
211.28	99.963
211.38	99.96288
211.48	99.96275
211.58	99.96263
211.68	99.96251
211.78	99.96238
211.88	99.96226
211.98	99.96213
212.08	99.96201
212.18	99.96189
212.28	99.96176
212.38	99.96164
212.48	99.96151
212.58	99.96139
212.68	99.96126
212.78	99.96114
212.88	99.96101
212.98	99.96088
213.08	99.96076
213.18	99.96063
213.28	99.96051
213.38	99.96038
213.48	99.96025
213.58	99.96013
213.68	99.96
213.78	99.95987
213.88	99.95974
213.98	99.95962
214.08	99.95949
214.18	99.95936
214.28	99.95923
214.38	99.95911
214.48	99.95898
214.58	99.95885
214.68	99.95872
214.78	99.95859
214.88	99.95846
214.98	99.95833
215.08	99.95821
215.18	99.95808
215.28	99.95795
215.38	99.95782
215.48	99.95769
215.58	99.95756
215.68	99.95743
215.78	99.9573
215.88	99.95717
215.98	99.95704
216.08	99.9569
216.18	99.95677
216.28	99.95664
216.38	99.95651
216.48	99.95638
216.58	99.95625
216.68	99.95612
216.78	99.95598
216.88	99.95585
216.98	99.95572
217.08	99.95559
217.18	99.95545
217.28	99.95532
217.38	99.95519
217.48	99.95506
217.58	99.95492
217.68	99.95479
217.78	99.95466
217.88	99.95452
217.98	99.95439
218.08	99.95425
218.18	99.95412
218.28	99.95398
218.38	99.95385
218.48	99.95371
218.58	99.95358
218.68	99.95344
218.78	99.95331
218.88	99.95317
218.98	99.95304
219.08	99.9529
219.18	99.95277
219.28	99.95263
219.38	99.95249
219.48	99.95236
219.58	99.95222
219.68	99.95208
219.78	99.95195
219.88	99.95181
219.98	99.95167
220.08	99.95153
220.18	99.9514
220.28	99.95126
220.38	99.95112
220.48	99.95098
220.58	99.95084
220.68	99.9507
220.78	99.95056
220.88	99.95043
220.98	99.95029
221.08	99.95015
221.18	99.95001
221.28	99.94987
221.38	99.94973
221.48	99.94959
221.58	99.94945
221.68	99.94931
221.78	99.94917
221.88	99.94902
221.98	99.94888
222.08	99.94874
222.18	99.9486
222.28	99.94846
222.38	99.94832
222.48	99.94818
222.58	99.94803
222.68	99.94789
222.78	99.94775
222.88	99.94761
222.98	99.94746
223.08	99.94732
223.18	99.94718
223.28	99.94703
223.38	99.94689
223.48	99.94675
223.58	99.9466
223.68	99.94646
223.78	99.94631
223.88	99.94617
223.98	99.94602
224.08	99.94588
224.18	99.94573
224.28	99.94559
224.38	99.94544
224.48	99.9453
224.58	99.94515
224.68	99.945
224.78	99.94486
224.88	99.94471
224.98	99.94457
225.08	99.94442
225.18	99.94427
225.28	99.94412
225.38	99.94398
225.48	99.94383
225.58	99.94368
225.68	99.94353
225.78	99.94338
225.88	99.94324
225.98	99.94309
226.08	99.94294
226.18	99.94279
226.28	99.94264
226.38	99.94249
226.48	99.94234
226.58	99.94219
226.68	99.94204
226.78	99.94189
[truncated: 6,800 more rows]
