# Supplementary material for: Constructing multiple active sites in iron oxide catalysts for improving carbonylation reactions
Source: Nat Commun. 2023 Aug 17;14:4973. doi: 10.1038/s41467-023-40640-z (PMC10435489; doi:10.1038/s41467-023-40640-z)
Supplement: Supplementary file 3 — Source Data [file 41467_2023_40640_MOESM3_ESM.zip › TGA/N2/1.0 Fe2O3-Ovac.txt]

29.681	99.99849
29.781	99.99839
29.881	99.9983
29.981	99.99821
30.081	99.99811
30.181	99.99802
30.281	99.99792
30.381	99.99783
30.481	99.99773
30.581	99.99764
30.681	99.99754
30.781	99.99745
30.881	99.99736
30.981	99.99726
31.081	99.99717
31.181	99.99707
31.281	99.99698
31.381	99.99688
31.481	99.99679
31.581	99.99669
31.681	99.9966
31.781	99.9965
31.881	99.99641
31.981	99.99632
32.081	99.99622
32.181	99.99613
32.281	99.99603
32.381	99.99594
32.481	99.99584
32.581	99.99575
32.681	99.99565
32.781	99.99556
32.881	99.99547
32.981	99.99537
33.081	99.99528
33.181	99.99518
33.281	99.99509
33.381	99.99499
33.481	99.9949
33.581	99.9948
33.681	99.99471
33.781	99.99461
33.881	99.99452
33.981	99.99442
34.081	99.99433
34.181	99.99424
34.281	99.99414
34.381	99.99405
34.481	99.99395
34.581	99.99386
34.681	99.99376
34.781	99.99367
34.881	99.99357
34.981	99.99348
35.081	99.99338
35.181	99.99329
35.281	99.99319
35.381	99.9931
35.481	99.993
35.581	99.99291
35.681	99.99281
35.781	99.99272
35.881	99.99262
35.981	99.99253
36.081	99.99244
36.181	99.99234
36.281	99.99225
36.381	99.99215
36.481	99.99206
36.581	99.99196
36.681	99.99187
36.781	99.99177
36.881	99.99168
36.981	99.99158
37.081	99.99149
37.181	99.99139
37.281	99.9913
37.381	99.9912
37.481	99.99111
37.581	99.99101
37.681	99.99092
37.781	99.99082
37.881	99.99073
37.981	99.99063
38.081	99.99054
38.181	99.99044
38.281	99.99035
38.381	99.99025
38.481	99.99016
38.581	99.99006
38.681	99.98997
38.781	99.98987
38.881	99.98978
38.981	99.98968
39.081	99.98959
39.181	99.98949
39.281	99.9894
39.381	99.9893
39.481	99.98921
39.581	99.98911
39.681	99.98902
39.781	99.98892
39.881	99.98883
39.981	99.98873
40.081	99.98864
40.181	99.98854
40.281	99.98845
40.381	99.98835
40.481	99.98826
40.581	99.98816
40.681	99.98807
40.781	99.98797
40.881	99.98788
40.981	99.98778
41.081	99.98769
41.181	99.98759
41.281	99.9875
41.381	99.9874
41.481	99.9873
41.581	99.98721
41.681	99.98711
41.781	99.98702
41.881	99.98692
41.981	99.98683
42.081	99.98673
42.181	99.98664
42.281	99.98654
42.381	99.98645
42.481	99.98635
42.581	99.98626
42.681	99.98616
42.781	99.98607
42.881	99.98597
42.981	99.98588
43.081	99.98578
43.181	99.98568
43.281	99.98559
43.381	99.98549
43.481	99.9854
43.581	99.9853
43.681	99.98521
43.781	99.98511
43.881	99.98502
43.981	99.98492
44.081	99.98483
44.181	99.98473
44.281	99.98463
44.381	99.98454
44.481	99.98444
44.581	99.98435
44.681	99.98425
44.781	99.98416
44.881	99.98406
44.981	99.98397
45.081	99.98387
45.181	99.98377
45.281	99.98368
45.381	99.98358
45.481	99.98349
45.581	99.98339
45.681	99.9833
45.781	99.9832
45.881	99.9831
45.981	99.98301
46.081	99.98291
46.181	99.98282
46.281	99.98272
46.381	99.98263
46.481	99.98253
46.581	99.98243
46.681	99.98234
46.781	99.98224
46.881	99.98215
46.981	99.98205
47.081	99.98196
47.181	99.98186
47.281	99.98176
47.381	99.98167
47.481	99.98157
47.581	99.98148
47.681	99.98138
47.781	99.98129
47.881	99.98119
47.981	99.98109
48.081	99.981
48.181	99.9809
48.281	99.98081
48.381	99.98071
48.481	99.98061
48.581	99.98052
48.681	99.98042
48.781	99.98033
48.881	99.98023
48.981	99.98013
49.081	99.98004
49.181	99.97994
49.281	99.97985
49.381	99.97975
49.481	99.97965
49.581	99.97956
49.681	99.97946
49.781	99.97937
49.881	99.97927
49.981	99.97917
50.081	99.97908
50.181	99.97898
50.281	99.97889
50.381	99.97879
50.481	99.97869
50.581	99.9786
50.681	99.9785
50.781	99.9784
50.881	99.97831
50.981	99.97821
51.081	99.97812
51.181	99.97802
51.281	99.97792
51.381	99.97783
51.481	99.97773
51.581	99.97763
51.681	99.97754
51.781	99.97744
51.881	99.97735
51.981	99.97725
52.081	99.97715
52.181	99.97706
52.281	99.97696
52.381	99.97686
52.481	99.97677
52.581	99.97667
52.681	99.97658
52.781	99.97648
52.881	99.97638
52.981	99.97629
53.081	99.97619
53.181	99.97609
53.281	99.976
53.381	99.9759
53.481	99.9758
53.581	99.97571
53.681	99.97561
53.781	99.97551
53.881	99.97542
53.981	99.97532
54.081	99.97522
54.181	99.97513
54.281	99.97503
54.381	99.97494
54.481	99.97484
54.581	99.97474
54.681	99.97465
54.781	99.97455
54.881	99.97445
54.981	99.97436
55.081	99.97426
55.181	99.97416
55.281	99.97407
55.381	99.97397
55.481	99.97387
55.581	99.97378
55.681	99.97368
55.781	99.97358
55.881	99.97349
55.981	99.97339
56.081	99.97329
56.181	99.9732
56.281	99.9731
56.381	99.973
56.481	99.97291
56.581	99.97281
56.681	99.97271
56.781	99.97262
56.881	99.97252
56.981	99.97242
57.081	99.97232
57.181	99.97223
57.281	99.97213
57.381	99.97203
57.481	99.97194
57.581	99.97184
57.681	99.97174
57.781	99.97165
57.881	99.97155
57.981	99.97145
58.081	99.97136
58.181	99.97126
58.281	99.97116
58.381	99.97106
58.481	99.97097
58.581	99.97087
58.681	99.97077
58.781	99.97068
58.881	99.97058
58.981	99.97048
59.081	99.97039
59.181	99.97029
59.281	99.97019
59.381	99.97009
59.481	99.97
59.581	99.9699
59.681	99.9698
59.781	99.96971
59.881	99.96961
59.981	99.96951
60.081	99.96942
60.181	99.96932
60.281	99.96922
60.381	99.96912
60.481	99.96903
60.581	99.96893
60.681	99.96883
60.781	99.96873
60.881	99.96864
60.981	99.96854
61.081	99.96844
61.181	99.96835
61.281	99.96825
61.381	99.96815
61.481	99.96805
61.581	99.96796
61.681	99.96786
61.781	99.96776
61.881	99.96767
61.981	99.96757
62.081	99.96747
62.181	99.96737
62.281	99.96728
62.381	99.96718
62.481	99.96708
62.581	99.96698
62.681	99.96689
62.781	99.96679
62.881	99.96669
62.981	99.96659
63.081	99.9665
63.181	99.9664
63.281	99.9663
63.381	99.9662
63.481	99.96611
63.581	99.96601
63.681	99.96591
63.781	99.96581
63.881	99.96572
63.981	99.96562
64.081	99.96552
64.181	99.96542
64.281	99.96533
64.381	99.96523
64.481	99.96513
64.581	99.96503
64.681	99.96494
64.781	99.96484
64.881	99.96474
64.981	99.96464
65.081	99.96455
65.181	99.96445
65.281	99.96435
65.381	99.96425
65.481	99.96416
65.581	99.96406
65.681	99.96396
65.781	99.96386
65.881	99.96376
65.981	99.96367
66.081	99.96357
66.181	99.96347
66.281	99.96337
66.381	99.96328
66.481	99.96318
66.581	99.96308
66.681	99.96298
66.781	99.96288
66.881	99.96279
66.981	99.96269
67.081	99.96259
67.181	99.96249
67.281	99.9624
67.381	99.9623
67.481	99.9622
67.581	99.9621
67.681	99.962
67.781	99.96191
67.881	99.96181
67.981	99.96171
68.081	99.96161
68.181	99.96151
68.281	99.96142
68.381	99.96132
68.481	99.96122
68.581	99.96112
68.681	99.96103
68.781	99.96093
68.881	99.96083
68.981	99.96073
69.081	99.96063
69.181	99.96054
69.281	99.96044
69.381	99.96034
69.481	99.96024
69.581	99.96014
69.681	99.96005
69.781	99.95995
69.881	99.95985
69.981	99.95975
70.081	99.95965
70.181	99.95955
70.281	99.95946
70.381	99.95936
70.481	99.95926
70.581	99.95916
70.681	99.95906
70.781	99.95897
70.881	99.95887
70.981	99.95877
71.081	99.95867
71.181	99.95857
71.281	99.95848
71.381	99.95838
71.481	99.95828
71.581	99.95818
71.681	99.95808
71.781	99.95798
71.881	99.95789
71.981	99.95779
72.081	99.95769
72.181	99.95759
72.281	99.95749
72.381	99.95739
72.481	99.9573
72.581	99.9572
72.681	99.9571
72.781	99.957
72.881	99.9569
72.981	99.9568
73.081	99.95671
73.181	99.95661
73.281	99.95651
73.381	99.95641
73.481	99.95631
73.581	99.95621
73.681	99.95612
73.781	99.95602
73.881	99.95592
73.981	99.95582
74.081	99.95572
74.181	99.95562
74.281	99.95553
74.381	99.95543
74.481	99.95533
74.581	99.95523
74.681	99.95513
74.781	99.95503
74.881	99.95494
74.981	99.95484
75.081	99.95474
75.181	99.95464
75.281	99.95454
75.381	99.95444
75.481	99.95434
75.581	99.95425
75.681	99.95415
75.781	99.95405
75.881	99.95395
75.981	99.95385
76.081	99.95375
76.181	99.95365
76.281	99.95356
76.381	99.95346
76.481	99.95336
76.581	99.95326
76.681	99.95316
76.781	99.95306
76.881	99.95296
76.981	99.95287
77.081	99.95277
77.181	99.95267
77.281	99.95257
77.381	99.95247
77.481	99.95237
77.581	99.95227
77.681	99.95217
77.781	99.95208
77.881	99.95198
77.981	99.95188
78.081	99.95178
78.181	99.95168
78.281	99.95158
78.381	99.95148
78.481	99.95138
78.581	99.95129
78.681	99.95119
78.781	99.95109
78.881	99.95099
78.981	99.95089
79.081	99.95079
79.181	99.95069
79.281	99.95059
79.381	99.9505
79.481	99.9504
79.581	99.9503
79.681	99.9502
79.781	99.9501
79.881	99.95
79.981	99.9499
80.081	99.9498
80.181	99.94971
80.281	99.94961
80.381	99.94951
80.481	99.94941
80.581	99.94931
80.681	99.94921
80.781	99.94911
80.881	99.94901
80.981	99.94891
81.081	99.94881
81.181	99.94872
81.281	99.94862
81.381	99.94852
81.481	99.94842
81.581	99.94832
81.681	99.94822
81.781	99.94812
81.881	99.94802
81.981	99.94792
82.081	99.94783
82.181	99.94773
82.281	99.94763
82.381	99.94753
82.481	99.94743
82.581	99.94733
82.681	99.94723
82.781	99.94713
82.881	99.94703
82.981	99.94693
83.081	99.94684
83.181	99.94674
83.281	99.94664
83.381	99.94654
83.481	99.94644
83.581	99.94634
83.681	99.94624
83.781	99.94614
83.881	99.94604
83.981	99.94594
84.081	99.94584
84.181	99.94575
84.281	99.94565
84.381	99.94555
84.481	99.94545
84.581	99.94535
84.681	99.94525
84.781	99.94515
84.881	99.94505
84.981	99.94495
85.081	99.94485
85.181	99.94475
85.281	99.94465
85.381	99.94456
85.481	99.94446
85.581	99.94436
85.681	99.94426
85.781	99.94416
85.881	99.94406
85.981	99.94396
86.081	99.94386
86.181	99.94376
86.281	99.94366
86.381	99.94356
86.481	99.94346
86.581	99.94336
86.681	99.94327
86.781	99.94317
86.881	99.94307
86.981	99.94297
87.081	99.94287
87.181	99.94277
87.281	99.94267
87.381	99.94257
87.481	99.94247
87.581	99.94237
87.681	99.94227
87.781	99.94217
87.881	99.94207
87.981	99.94197
88.081	99.94188
88.181	99.94178
88.281	99.94168
88.381	99.94158
88.481	99.94148
88.581	99.94138
88.681	99.94128
88.781	99.94118
88.881	99.94108
88.981	99.94098
89.081	99.94088
89.181	99.94078
89.281	99.94068
89.381	99.94058
89.481	99.94048
89.581	99.94039
89.681	99.94029
89.781	99.94019
89.881	99.94009
89.981	99.93999
90.081	99.93989
90.181	99.93979
90.281	99.93969
90.381	99.93959
90.481	99.93949
90.581	99.93939
90.681	99.93929
90.781	99.93919
90.881	99.93909
90.981	99.93899
91.081	99.93889
91.181	99.93879
91.281	99.9387
91.381	99.9386
91.481	99.9385
91.581	99.9384
91.681	99.9383
91.781	99.9382
91.881	99.9381
91.981	99.938
92.081	99.9379
92.181	99.9378
92.281	99.9377
92.381	99.9376
92.481	99.9375
92.581	99.9374
92.681	99.9373
92.781	99.9372
92.881	99.9371
92.981	99.937
93.081	99.93691
93.181	99.93681
93.281	99.93671
93.381	99.93661
93.481	99.93651
93.581	99.93641
93.681	99.93631
93.781	99.93621
93.881	99.93611
93.981	99.93601
94.081	99.93591
94.181	99.93581
94.281	99.93571
94.381	99.93561
94.481	99.93551
94.581	99.93541
94.681	99.93531
94.781	99.93521
94.881	99.93511
94.981	99.93501
95.081	99.93491
95.181	99.93482
95.281	99.93472
95.381	99.93462
95.481	99.93452
95.581	99.93442
95.681	99.93432
95.781	99.93422
95.881	99.93412
95.981	99.93402
96.081	99.93392
96.181	99.93382
96.281	99.93372
96.381	99.93362
96.481	99.93352
96.581	99.93342
96.681	99.93332
96.781	99.93322
96.881	99.93312
96.981	99.93302
97.081	99.93292
97.181	99.93282
97.281	99.93272
97.381	99.93262
97.481	99.93252
97.581	99.93243
97.681	99.93233
97.781	99.93223
97.881	99.93213
97.981	99.93203
98.081	99.93193
98.181	99.93183
98.281	99.93173
98.381	99.93163
98.481	99.93153
98.581	99.93143
98.681	99.93133
98.781	99.93123
98.881	99.93113
98.981	99.93103
99.081	99.93093
99.181	99.93083
99.281	99.93073
99.381	99.93063
99.481	99.93053
99.581	99.93043
99.681	99.93033
99.781	99.93023
99.881	99.93013
99.981	99.93004
100.081	99.92994
100.181	99.92984
100.281	99.92974
100.381	99.92964
100.481	99.92954
100.581	99.92944
100.681	99.92934
100.781	99.92924
100.881	99.92914
100.981	99.92904
101.081	99.92894
101.181	99.92884
101.281	99.92874
101.381	99.92864
101.481	99.92854
101.581	99.92844
101.681	99.92834
101.781	99.92824
101.881	99.92814
101.981	99.92804
102.081	99.92794
102.181	99.92784
102.281	99.92774
102.381	99.92764
102.481	99.92754
102.581	99.92745
102.681	99.92735
102.781	99.92725
102.881	99.92715
102.981	99.92705
103.081	99.92695
103.181	99.92685
103.281	99.92675
103.381	99.92665
103.481	99.92655
103.581	99.92645
103.681	99.92635
103.781	99.92625
103.881	99.92615
103.981	99.92605
104.081	99.92595
104.181	99.92585
104.281	99.92575
104.381	99.92565
104.481	99.92555
104.581	99.92545
104.681	99.92535
104.781	99.92525
104.881	99.92515
104.981	99.92506
105.081	99.92496
105.181	99.92486
105.281	99.92476
105.381	99.92466
105.481	99.92456
105.581	99.92446
105.681	99.92436
105.781	99.92426
105.881	99.92416
105.981	99.92406
106.081	99.92396
106.181	99.92386
106.281	99.92376
106.381	99.92366
106.481	99.92356
106.581	99.92346
106.681	99.92336
106.781	99.92326
106.881	99.92316
106.981	99.92306
107.081	99.92296
107.181	99.92287
107.281	99.92277
107.381	99.92267
107.481	99.92257
107.581	99.92247
107.681	99.92237
107.781	99.92227
107.881	99.92217
107.981	99.92207
108.081	99.92197
108.181	99.92187
108.281	99.92177
108.381	99.92167
108.481	99.92157
108.581	99.92147
108.681	99.92137
108.781	99.92127
108.881	99.92117
108.981	99.92107
109.081	99.92098
109.181	99.92088
109.281	99.92078
109.381	99.92068
109.481	99.92058
109.581	99.92048
109.681	99.92038
109.781	99.92028
109.881	99.92018
109.981	99.92008
110.081	99.91998
110.181	99.91988
110.281	99.91978
110.381	99.91968
110.481	99.91958
110.581	99.91948
110.681	99.91938
110.781	99.91929
110.881	99.91919
110.981	99.91909
111.081	99.91899
111.181	99.91889
111.281	99.91879
111.381	99.91869
111.481	99.91859
111.581	99.91849
111.681	99.91839
111.781	99.91829
111.881	99.91819
111.981	99.91809
112.081	99.91799
112.181	99.91789
112.281	99.9178
112.381	99.9177
112.481	99.9176
112.581	99.9175
112.681	99.9174
112.781	99.9173
112.881	99.9172
112.981	99.9171
113.081	99.917
113.181	99.9169
113.281	99.9168
113.381	99.9167
113.481	99.9166
113.581	99.9165
113.681	99.91641
113.781	99.91631
113.881	99.91621
113.981	99.91611
114.081	99.91601
114.181	99.91591
114.281	99.91581
114.381	99.91571
114.481	99.91561
114.581	99.91551
114.681	99.91541
114.781	99.91531
114.881	99.91522
114.981	99.91512
115.081	99.91502
115.181	99.91492
115.281	99.91482
115.381	99.91472
115.481	99.91462
115.581	99.91452
115.681	99.91442
115.781	99.91432
115.881	99.91422
115.981	99.91413
116.081	99.91403
116.181	99.91393
116.281	99.91383
116.381	99.91373
116.481	99.91363
116.581	99.91353
116.681	99.91343
116.781	99.91333
116.881	99.91323
116.981	99.91314
117.081	99.91304
117.181	99.91294
117.281	99.91284
117.381	99.91274
117.481	99.91264
117.581	99.91254
117.681	99.91244
117.781	99.91234
117.881	99.91225
117.981	99.91215
118.081	99.91205
118.181	99.91195
118.281	99.91185
118.381	99.91175
118.481	99.91165
118.581	99.91155
118.681	99.91145
118.781	99.91136
118.881	99.91126
118.981	99.91116
119.081	99.91106
119.181	99.91096
119.281	99.91086
119.381	99.91076
119.481	99.91066
119.581	99.91057
119.681	99.91047
119.781	99.91037
119.881	99.91027
119.981	99.91017
120.081	99.91007
120.181	99.90997
120.281	99.90987
120.381	99.90978
120.481	99.90968
120.581	99.90958
120.681	99.90948
120.781	99.90938
120.881	99.90928
120.981	99.90918
121.081	99.90909
121.181	99.90899
121.281	99.90889
121.381	99.90879
121.481	99.90869
121.581	99.90859
121.681	99.90849
121.781	99.9084
121.881	99.9083
121.981	99.9082
122.081	99.9081
122.181	99.908
122.281	99.9079
122.381	99.90781
122.481	99.90771
122.581	99.90761
122.681	99.90751
122.781	99.90741
122.881	99.90731
122.981	99.90722
123.081	99.90712
123.181	99.90702
123.281	99.90692
123.381	99.90682
123.481	99.90672
123.581	99.90663
123.681	99.90653
123.781	99.90643
123.881	99.90633
123.981	99.90623
124.081	99.90613
124.181	99.90604
124.281	99.90594
124.381	99.90584
124.481	99.90574
124.581	99.90564
124.681	99.90555
124.781	99.90545
124.881	99.90535
124.981	99.90525
125.081	99.90515
125.181	99.90506
125.281	99.90496
125.381	99.90486
125.481	99.90476
125.581	99.90466
125.681	99.90457
125.781	99.90447
125.881	99.90437
125.981	99.90427
126.081	99.90417
126.181	99.90408
126.281	99.90398
126.381	99.90388
126.481	99.90378
126.581	99.90368
126.681	99.90359
126.781	99.90349
126.881	99.90339
126.981	99.90329
127.081	99.9032
127.181	99.9031
127.281	99.903
127.381	99.9029
127.481	99.9028
127.581	99.90271
127.681	99.90261
127.781	99.90251
127.881	99.90241
127.981	99.90232
128.081	99.90222
128.181	99.90212
128.281	99.90202
128.381	99.90193
128.481	99.90183
128.581	99.90173
128.681	99.90163
128.781	99.90154
128.881	99.90144
128.981	99.90134
129.081	99.90124
129.181	99.90115
129.281	99.90105
129.381	99.90095
129.481	99.90085
129.581	99.90076
129.681	99.90066
129.781	99.90056
129.881	99.90046
129.981	99.90037
130.081	99.90027
130.181	99.90017
130.281	99.90008
130.381	99.89998
130.481	99.89988
130.581	99.89978
130.681	99.89969
130.781	99.89959
130.881	99.89949
130.981	99.8994
131.081	99.8993
131.181	99.8992
131.281	99.8991
131.381	99.89901
131.481	99.89891
131.581	99.89881
131.681	99.89872
131.781	99.89862
131.881	99.89852
131.981	99.89843
132.081	99.89833
132.181	99.89823
132.281	99.89814
132.381	99.89804
132.481	99.89794
132.581	99.89784
132.681	99.89775
132.781	99.89765
132.881	99.89755
132.981	99.89746
133.081	99.89736
133.181	99.89726
133.281	99.89717
133.381	99.89707
133.481	99.89697
133.581	99.89688
133.681	99.89678
133.781	99.89669
133.881	99.89659
133.981	99.89649
134.081	99.8964
134.181	99.8963
134.281	99.8962
134.381	99.89611
134.481	99.89601
134.581	99.89591
134.681	99.89582
134.781	99.89572
134.881	99.89562
134.981	99.89553
135.081	99.89543
135.181	99.89534
135.281	99.89524
135.381	99.89514
135.481	99.89505
135.581	99.89495
135.681	99.89486
135.781	99.89476
135.881	99.89466
135.981	99.89457
136.081	99.89447
136.181	99.89437
136.281	99.89428
136.381	99.89418
136.481	99.89409
136.581	99.89399
136.681	99.8939
136.781	99.8938
136.881	99.8937
136.981	99.89361
137.081	99.89351
137.181	99.89342
137.281	99.89332
137.381	99.89322
137.481	99.89313
137.581	99.89303
137.681	99.89294
137.781	99.89284
137.881	99.89275
137.981	99.89265
138.081	99.89256
138.181	99.89246
138.281	99.89236
138.381	99.89227
138.481	99.89217
138.581	99.89208
138.681	99.89198
138.781	99.89189
138.881	99.89179
138.981	99.8917
139.081	99.8916
139.181	99.89151
139.281	99.89141
139.381	99.89132
139.481	99.89122
139.581	99.89112
139.681	99.89103
139.781	99.89093
139.881	99.89084
139.981	99.89074
140.081	99.89065
140.181	99.89055
140.281	99.89046
140.381	99.89036
140.481	99.89027
140.581	99.89017
140.681	99.89008
140.781	99.88998
140.881	99.88989
140.981	99.88979
141.081	99.8897
141.181	99.8896
141.281	99.88951
141.381	99.88941
141.481	99.88932
141.581	99.88923
141.681	99.88913
141.781	99.88904
141.881	99.88894
141.981	99.88885
142.081	99.88875
142.181	99.88866
142.281	99.88856
142.381	99.88847
142.481	99.88837
142.581	99.88828
142.681	99.88818
142.781	99.88809
142.881	99.888
142.981	99.8879
143.081	99.88781
143.181	99.88771
143.281	99.88762
143.381	99.88752
143.481	99.88743
143.581	99.88734
143.681	99.88724
143.781	99.88715
143.881	99.88705
143.981	99.88696
144.081	99.88686
144.181	99.88677
144.281	99.88668
144.381	99.88658
144.481	99.88649
144.581	99.88639
144.681	99.8863
144.781	99.8862
144.881	99.88611
144.981	99.88602
145.081	99.88592
145.181	99.88583
145.281	99.88573
145.381	99.88564
145.481	99.88555
145.581	99.88545
145.681	99.88536
145.781	99.88526
145.881	99.88517
145.981	99.88508
146.081	99.88498
146.181	99.88489
146.281	99.88479
146.381	99.8847
146.481	99.88461
146.581	99.88451
146.681	99.88442
146.781	99.88432
146.881	99.88423
146.981	99.88414
147.081	99.88404
147.181	99.88395
147.281	99.88385
147.381	99.88376
147.481	99.88367
147.581	99.88357
147.681	99.88348
147.781	99.88339
147.881	99.88329
147.981	99.8832
148.081	99.8831
148.181	99.88301
148.281	99.88292
148.381	99.88282
148.481	99.88273
148.581	99.88263
148.681	99.88254
148.781	99.88245
148.881	99.88235
148.981	99.88226
149.081	99.88216
149.181	99.88207
149.281	99.88198
149.381	99.88188
149.481	99.88179
149.581	99.88169
149.681	99.8816
149.781	99.8815
149.881	99.88141
149.981	99.88132
150.081	99.88122
150.181	99.88113
150.281	99.88103
150.381	99.88094
150.481	99.88084
150.581	99.88075
150.681	99.88066
150.781	99.88056
150.881	99.88047
150.981	99.88037
151.081	99.88028
151.181	99.88018
151.281	99.88009
151.381	99.87999
151.481	99.8799
151.581	99.8798
151.681	99.87971
151.781	99.87961
151.881	99.87952
151.981	99.87942
152.081	99.87933
152.181	99.87923
152.281	99.87914
152.381	99.87904
152.481	99.87895
152.581	99.87885
152.681	99.87876
152.781	99.87866
152.881	99.87856
152.981	99.87847
153.081	99.87837
153.181	99.87828
153.281	99.87818
153.381	99.87808
153.481	99.87799
153.581	99.87789
153.681	99.87779
153.781	99.8777
153.881	99.8776
153.981	99.8775
154.081	99.87741
154.181	99.87731
154.281	99.87721
154.381	99.87712
154.481	99.87702
154.581	99.87692
154.681	99.87682
154.781	99.87673
154.881	99.87663
154.981	99.87653
155.081	99.87643
155.181	99.87632
155.281	99.87622
155.381	99.87611
155.481	99.87601
155.581	99.87591
155.681	99.8758
155.781	99.8757
155.881	99.87559
155.981	99.87549
156.081	99.87539
156.181	99.87528
156.281	99.87518
156.381	99.87507
156.481	99.87497
156.581	99.87486
156.681	99.87476
156.781	99.87465
156.881	99.87455
156.981	99.87444
157.081	99.87434
157.181	99.87423
157.281	99.87413
157.381	99.87402
157.481	99.87392
157.581	99.87381
157.681	99.87371
157.781	99.8736
157.881	99.8735
157.981	99.87339
158.081	99.87329
158.181	99.87318
158.281	99.87308
158.381	99.87297
158.481	99.87287
158.581	99.87276
158.681	99.87265
158.781	99.87255
158.881	99.87244
158.981	99.87234
159.081	99.87223
159.181	99.87213
159.281	99.87202
159.381	99.87191
159.481	99.87181
159.581	99.8717
159.681	99.87159
159.781	99.87149
159.881	99.87138
159.981	99.87128
160.081	99.87117
160.181	99.87106
160.281	99.87096
160.381	99.87085
160.481	99.87074
160.581	99.87064
160.681	99.87053
160.781	99.87042
160.881	99.87031
160.981	99.87021
161.081	99.8701
161.181	99.86999
161.281	99.86989
161.381	99.86978
161.481	99.86967
161.581	99.86957
161.681	99.86946
161.781	99.86935
161.881	99.86924
161.981	99.86914
162.081	99.86903
162.181	99.86892
162.281	99.86881
162.381	99.86871
162.481	99.8686
162.581	99.86849
162.681	99.86838
162.781	99.86827
162.881	99.86817
162.981	99.86806
163.081	99.86795
163.181	99.86784
163.281	99.86773
163.381	99.86763
163.481	99.86752
163.581	99.86741
163.681	99.8673
163.781	99.86719
163.881	99.86708
163.981	99.86698
164.081	99.86687
164.181	99.86676
164.281	99.86665
164.381	99.86654
164.481	99.86643
164.581	99.86632
164.681	99.86622
164.781	99.86611
164.881	99.866
164.981	99.86589
165.081	99.86578
165.181	99.86567
165.281	99.86556
165.381	99.86545
165.481	99.86534
165.581	99.86523
165.681	99.86513
165.781	99.86502
165.881	99.86491
165.981	99.8648
166.081	99.86469
166.181	99.86458
166.281	99.86447
166.381	99.86436
166.481	99.86425
166.581	99.86414
166.681	99.86403
166.781	99.86392
166.881	99.86381
166.981	99.8637
167.081	99.86359
167.181	99.86348
167.281	99.86337
167.381	99.86326
167.481	99.86315
167.581	99.86304
167.681	99.86293
167.781	99.86282
167.881	99.86271
167.981	99.8626
168.081	99.86249
168.181	99.86238
168.281	99.86227
168.381	99.86216
168.481	99.86205
168.581	99.86194
168.681	99.86183
168.781	99.86172
168.881	99.86161
168.981	99.8615
169.081	99.86139
169.181	99.86128
169.281	99.86117
169.381	99.86106
169.481	99.86095
169.581	99.86083
169.681	99.86072
169.781	99.86061
169.881	99.8605
169.981	99.86039
170.081	99.86028
170.181	99.86017
170.281	99.86006
170.381	99.85995
170.481	99.85984
170.581	99.85973
170.681	99.85961
170.781	99.8595
170.881	99.85939
170.981	99.85928
171.081	99.85917
171.181	99.85906
171.281	99.85895
171.381	99.85883
171.481	99.85872
171.581	99.85861
171.681	99.8585
171.781	99.85839
171.881	99.85828
171.981	99.85817
172.081	99.85805
172.181	99.85794
172.281	99.85783
172.381	99.85772
172.481	99.85761
172.581	99.8575
172.681	99.85738
172.781	99.85727
172.881	99.85716
172.981	99.85705
173.081	99.85694
173.181	99.85682
173.281	99.85671
173.381	99.8566
173.481	99.85649
173.581	99.85638
173.681	99.85626
173.781	99.85615
173.881	99.85604
173.981	99.85593
174.081	99.85581
174.181	99.8557
174.281	99.85559
174.381	99.85548
174.481	99.85536
174.581	99.85525
174.681	99.85514
174.781	99.85503
174.881	99.85491
174.981	99.8548
175.081	99.85469
175.181	99.85458
175.281	99.85446
175.381	99.85435
175.481	99.85424
175.581	99.85413
175.681	99.85401
175.781	99.8539
175.881	99.85379
175.981	99.85367
176.081	99.85356
176.181	99.85345
176.281	99.85334
176.381	99.85322
176.481	99.85311
176.581	99.853
176.681	99.85288
176.781	99.85277
176.881	99.85266
176.981	99.85254
177.081	99.85243
177.181	99.85232
177.281	99.8522
177.381	99.85209
177.481	99.85198
177.581	99.85186
177.681	99.85175
177.781	99.85164
177.881	99.85152
177.981	99.85141
178.081	99.8513
178.181	99.85118
178.281	99.85107
178.381	99.85096
178.481	99.85084
178.581	99.85073
178.681	99.85062
178.781	99.8505
178.881	99.85039
178.981	99.85027
179.081	99.85016
179.181	99.85005
179.281	99.84993
179.381	99.84982
179.481	99.84971
179.581	99.84959
179.681	99.84948
179.781	99.84936
179.881	99.84925
179.981	99.84914
180.081	99.84902
180.181	99.84891
180.281	99.84879
180.381	99.84868
180.481	99.84857
180.581	99.84845
180.681	99.84834
180.781	99.84822
180.881	99.84811
180.981	99.84799
181.081	99.84788
181.181	99.84777
181.281	99.84765
181.381	99.84754
181.481	99.84742
181.581	99.84731
181.681	99.84719
181.781	99.84708
181.881	99.84696
181.981	99.84685
182.081	99.84673
182.181	99.84662
182.281	99.84651
182.381	99.84639
182.481	99.84628
182.581	99.84616
182.681	99.84605
182.781	99.84593
182.881	99.84582
182.981	99.8457
183.081	99.84559
183.181	99.84547
183.281	99.84536
183.381	99.84524
183.481	99.84513
183.581	99.84501
183.681	99.8449
183.781	99.84478
183.881	99.84467
183.981	99.84455
184.081	99.84444
184.181	99.84432
184.281	99.84421
184.381	99.84409
184.481	99.84398
184.581	99.84386
184.681	99.84375
184.781	99.84363
184.881	99.84352
184.981	99.8434
185.081	99.84329
185.181	99.84317
185.281	99.84305
185.381	99.84294
185.481	99.84282
185.581	99.84271
185.681	99.84259
185.781	99.84248
185.881	99.84236
185.981	99.84225
186.081	99.84213
186.181	99.84202
186.281	99.8419
186.381	99.84178
186.481	99.84167
186.581	99.84155
186.681	99.84144
186.781	99.84132
186.881	99.84121
186.981	99.84109
187.081	99.84097
187.181	99.84086
187.281	99.84074
187.381	99.84063
187.481	99.84051
187.581	99.84039
187.681	99.84028
187.781	99.84016
187.881	99.84005
187.981	99.83993
188.081	99.83981
188.181	99.8397
188.281	99.83958
188.381	99.83947
188.481	99.83935
188.581	99.83923
188.681	99.83912
188.781	99.839
188.881	99.83889
188.981	99.83877
189.081	99.83865
189.181	99.83854
189.281	99.83842
189.381	99.8383
189.481	99.83819
189.581	99.83807
189.681	99.83795
189.781	99.83784
189.881	99.83772
189.981	99.83761
190.081	99.83749
190.181	99.83737
190.281	99.83726
190.381	99.83714
190.481	99.83702
190.581	99.83691
190.681	99.83679
190.781	99.83667
190.881	99.83656
190.981	99.83644
191.081	99.83632
191.181	99.83621
191.281	99.83609
191.381	99.83597
191.481	99.83586
191.581	99.83574
191.681	99.83562
191.781	99.83551
191.881	99.83539
191.981	99.83527
192.081	99.83516
192.181	99.83504
192.281	99.83492
192.381	99.8348
192.481	99.83469
192.581	99.83457
192.681	99.83445
192.781	99.83434
192.881	99.83422
192.981	99.8341
193.081	99.83399
193.181	99.83387
193.281	99.83375
193.381	99.83363
193.481	99.83352
193.581	99.8334
193.681	99.83328
193.781	99.83317
193.881	99.83305
193.981	99.83293
194.081	99.83281
194.181	99.8327
194.281	99.83258
194.381	99.83246
194.481	99.83235
194.581	99.83223
194.681	99.83211
194.781	99.83199
194.881	99.83188
194.981	99.83176
195.081	99.83164
195.181	99.83152
195.281	99.83141
195.381	99.83129
195.481	99.83117
195.581	99.83105
195.681	99.83094
195.781	99.83082
195.881	99.8307
195.981	99.83058
196.081	99.83047
196.181	99.83035
196.281	99.83023
196.381	99.83011
196.481	99.83
196.581	99.82988
196.681	99.82976
196.781	99.82964
196.881	99.82952
196.981	99.82941
197.081	99.82929
197.181	99.82917
197.281	99.82905
197.381	99.82894
197.481	99.82882
197.581	99.8287
197.681	99.82858
197.781	99.82846
197.881	99.82835
197.981	99.82823
198.081	99.82811
198.181	99.82799
198.281	99.82788
198.381	99.82776
198.481	99.82764
198.581	99.82752
198.681	99.8274
198.781	99.82729
198.881	99.82717
198.981	99.82705
199.081	99.82693
199.181	99.82681
199.281	99.8267
199.381	99.82658
199.481	99.82646
199.581	99.82634
199.681	99.82622
199.781	99.82611
199.881	99.82599
199.981	99.82587
200.081	99.82575
200.181	99.82563
200.281	99.82551
200.381	99.8254
200.481	99.82528
200.581	99.82516
200.681	99.82504
200.781	99.82492
200.881	99.82481
200.981	99.82469
201.081	99.82457
201.181	99.82445
201.281	99.82433
201.381	99.82421
201.481	99.8241
201.581	99.82398
201.681	99.82386
201.781	99.82374
201.881	99.82362
201.981	99.8235
202.081	99.82339
202.181	99.82327
202.281	99.82315
202.381	99.82303
202.481	99.82291
202.581	99.82279
202.681	99.82268
202.781	99.82256
202.881	99.82244
202.981	99.82232
203.081	99.8222
203.181	99.82208
203.281	99.82196
203.381	99.82185
203.481	99.82173
203.581	99.82161
203.681	99.82149
203.781	99.82137
203.881	99.82125
203.981	99.82114
204.081	99.82102
204.181	99.8209
204.281	99.82078
204.381	99.82066
204.481	99.82054
204.581	99.82042
204.681	99.82031
204.781	99.82019
204.881	99.82007
204.981	99.81995
205.081	99.81983
205.181	99.81971
205.281	99.81959
205.381	99.81948
205.481	99.81936
205.581	99.81924
205.681	99.81912
205.781	99.819
205.881	99.81888
205.981	99.81876
206.081	99.81865
206.181	99.81853
206.281	99.81841
206.381	99.81829
206.481	99.81817
206.581	99.81805
206.681	99.81793
206.781	99.81782
206.881	99.8177
206.981	99.81758
207.081	99.81746
207.181	99.81734
207.281	99.81722
207.381	99.8171
207.481	99.81698
207.581	99.81687
207.681	99.81675
207.781	99.81663
207.881	99.81651
207.981	99.81639
208.081	99.81627
208.181	99.81615
208.281	99.81604
208.381	99.81592
208.481	99.8158
208.581	99.81568
208.681	99.81556
208.781	99.81544
208.881	99.81532
208.981	99.81521
209.081	99.81509
209.181	99.81497
209.281	99.81485
209.381	99.81473
209.481	99.81461
209.581	99.81449
209.681	99.81438
209.781	99.81426
209.881	99.81414
209.981	99.81402
210.081	99.8139
210.181	99.81378
210.281	99.81367
210.381	99.81355
210.481	99.81343
210.581	99.81331
210.681	99.81319
210.781	99.81307
210.881	99.81295
210.981	99.81284
211.081	99.81272
211.181	99.8126
211.281	99.81248
211.381	99.81236
211.481	99.81224
211.581	99.81213
211.681	99.81201
211.781	99.81189
211.881	99.81177
211.981	99.81165
212.081	99.81153
212.181	99.81141
212.281	99.8113
212.381	99.81118
212.481	99.81106
212.581	99.81094
212.681	99.81082
212.781	99.81071
212.881	99.81059
212.981	99.81047
213.081	99.81035
213.181	99.81023
213.281	99.81011
213.381	99.81
213.481	99.80988
213.581	99.80976
213.681	99.80964
213.781	99.80952
213.881	99.80941
213.981	99.80929
214.081	99.80917
214.181	99.80905
214.281	99.80893
214.381	99.80881
214.481	99.8087
214.581	99.80858
214.681	99.80846
214.781	99.80834
214.881	99.80822
214.981	99.80811
215.081	99.80799
215.181	99.80787
215.281	99.80775
215.381	99.80764
215.481	99.80752
215.581	99.8074
215.681	99.80728
215.781	99.80716
215.881	99.80705
215.981	99.80693
216.081	99.80681
216.181	99.80669
216.281	99.80658
216.381	99.80646
216.481	99.80634
216.581	99.80622
216.681	99.80611
216.781	99.80599
216.881	99.80587
216.981	99.80575
217.081	99.80564
217.181	99.80552
217.281	99.8054
217.381	99.80528
217.481	99.80517
217.581	99.80505
217.681	99.80493
217.781	99.80481
217.881	99.8047
217.981	99.80458
218.081	99.80446
218.181	99.80434
218.281	99.80423
218.381	99.80411
218.481	99.80399
218.581	99.80388
218.681	99.80376
218.781	99.80364
218.881	99.80352
218.981	99.80341
219.081	99.80329
219.181	99.80317
219.281	99.80306
219.381	99.80294
219.481	99.80282
219.581	99.80271
219.681	99.80259
219.781	99.80247
219.881	99.80236
219.981	99.80224
220.081	99.80212
220.181	99.80201
220.281	99.80189
220.381	99.80177
220.481	99.80166
220.581	99.80154
220.681	99.80142
220.781	99.80131
220.881	99.80119
220.981	99.80108
221.081	99.80096
221.181	99.80084
221.281	99.80073
221.381	99.80061
221.481	99.80049
221.581	99.80038
221.681	99.80026
221.781	99.80015
221.881	99.80003
221.981	99.79991
222.081	99.7998
222.181	99.79968
222.281	99.79957
222.381	99.79945
222.481	99.79934
222.581	99.79922
222.681	99.7991
222.781	99.79899
222.881	99.79887
222.981	99.79876
223.081	99.79864
223.181	99.79853
223.281	99.79841
223.381	99.7983
223.481	99.79818
223.581	99.79806
223.681	99.79795
223.781	99.79783
223.881	99.79772
223.981	99.7976
224.081	99.79749
224.181	99.79737
224.281	99.79726
224.381	99.79714
224.481	99.79703
224.581	99.79691
224.681	99.7968
224.781	99.79668
224.881	99.79657
224.981	99.79646
225.081	99.79634
225.181	99.79623
225.281	99.79611
225.381	99.796
225.481	99.79588
225.581	99.79577
225.681	99.79565
225.781	99.79554
225.881	99.79543
225.981	99.79531
226.081	99.7952
226.181	99.79508
226.281	99.79497
226.381	99.79486
226.481	99.79474
226.581	99.79463
226.681	99.79451
226.781	99.7944
226.881	99.79429
226.981	99.79417
227.081	99.79406
227.181	99.79395
227.281	99.79383
227.381	99.79372
227.481	99.79361
227.581	99.79349
227.681	99.79338
227.781	99.79327
227.881	99.79315
227.981	99.79304
228.081	99.79293
228.181	99.79281
228.281	99.7927
228.381	99.79259
228.481	99.79248
228.581	99.79236
228.681	99.79225
228.781	99.79214
228.881	99.79203
228.981	99.79191
229.081	99.7918
229.181	99.79169
229.281	99.79158
229.381	99.79146
229.481	99.79135
229.581	99.79124
[truncated: 6,355 more rows]
