# Supplementary material for: Constructing multiple active sites in iron oxide catalysts for improving carbonylation reactions
Source: Nat Commun. 2023 Aug 17;14:4973. doi: 10.1038/s41467-023-40640-z (PMC10435489; doi:10.1038/s41467-023-40640-z)
Supplement: Supplementary file 3 — Source Data [file 41467_2023_40640_MOESM3_ESM.zip › TGA/N2/Fe2O3.txt]

27.76	100.00759
27.86	100.00744
27.96	100.0073
28.06	100.00715
28.16	100.007
28.26	100.00685
28.36	100.0067
28.46	100.00655
28.56	100.00641
28.66	100.00626
28.76	100.00611
28.86	100.00596
28.96	100.00581
29.06	100.00567
29.16	100.00552
29.26	100.00537
29.36	100.00522
29.46	100.00507
29.56	100.00492
29.66	100.00478
29.76	100.00463
29.86	100.00448
29.96	100.00433
30.06	100.00418
30.16	100.00404
30.26	100.00389
30.36	100.00374
30.46	100.00359
30.56	100.00344
30.66	100.00329
30.76	100.00315
30.86	100.003
30.96	100.00285
31.06	100.0027
31.16	100.00255
31.26	100.0024
31.36	100.00226
31.46	100.00211
31.56	100.00196
31.66	100.00181
31.76	100.00166
31.86	100.00151
31.96	100.00136
32.06	100.00122
32.16	100.00107
32.26	100.00092
32.36	100.00077
32.46	100.00062
32.56	100.00047
32.66	100.00033
32.76	100.00018
32.86	100.00003
32.96	99.99988
33.06	99.99973
33.16	99.99958
33.26	99.99943
33.36	99.99929
33.46	99.99914
33.56	99.99899
33.66	99.99884
33.76	99.99869
33.86	99.99854
33.96	99.99839
34.06	99.99825
34.16	99.9981
34.26	99.99795
34.36	99.9978
34.46	99.99765
34.56	99.9975
34.66	99.99735
34.76	99.99721
34.86	99.99706
34.96	99.99691
35.06	99.99676
35.16	99.99661
35.26	99.99646
35.36	99.99631
35.46	99.99616
35.56	99.99602
35.66	99.99587
35.76	99.99572
35.86	99.99557
35.96	99.99542
36.06	99.99527
36.16	99.99512
36.26	99.99497
36.36	99.99483
36.46	99.99468
36.56	99.99453
36.66	99.99438
36.76	99.99423
36.86	99.99408
36.96	99.99393
37.06	99.99378
37.16	99.99363
37.26	99.99349
37.36	99.99334
37.46	99.99319
37.56	99.99304
37.66	99.99289
37.76	99.99274
37.86	99.99259
37.96	99.99244
38.06	99.99229
38.16	99.99215
38.26	99.992
38.36	99.99185
38.46	99.9917
38.56	99.99155
38.66	99.9914
38.76	99.99125
38.86	99.9911
38.96	99.99095
39.06	99.9908
39.16	99.99066
39.26	99.99051
39.36	99.99036
39.46	99.99021
39.56	99.99006
39.66	99.98991
39.76	99.98976
39.86	99.98961
39.96	99.98946
40.06	99.98931
40.16	99.98916
40.26	99.98901
40.36	99.98887
40.46	99.98872
40.56	99.98857
40.66	99.98842
40.76	99.98827
40.86	99.98812
40.96	99.98797
41.06	99.98782
41.16	99.98767
41.26	99.98752
41.36	99.98737
41.46	99.98722
41.56	99.98707
41.66	99.98692
41.76	99.98678
41.86	99.98663
41.96	99.98648
42.06	99.98633
42.16	99.98618
42.26	99.98603
42.36	99.98588
42.46	99.98573
42.56	99.98558
42.66	99.98543
42.76	99.98528
42.86	99.98513
42.96	99.98498
43.06	99.98483
43.16	99.98468
43.26	99.98453
43.36	99.98438
43.46	99.98424
43.56	99.98409
43.66	99.98394
43.76	99.98379
43.86	99.98364
43.96	99.98349
44.06	99.98334
44.16	99.98319
44.26	99.98304
44.36	99.98289
44.46	99.98274
44.56	99.98259
44.66	99.98244
44.76	99.98229
44.86	99.98214
44.96	99.98199
45.06	99.98184
45.16	99.98169
45.26	99.98154
45.36	99.98139
45.46	99.98124
45.56	99.98109
45.66	99.98094
45.76	99.98079
45.86	99.98064
45.96	99.98049
46.06	99.98034
46.16	99.98019
46.26	99.98004
46.36	99.97989
46.46	99.97974
46.56	99.97959
46.66	99.97944
46.76	99.97929
46.86	99.97914
46.96	99.97899
47.06	99.97884
47.16	99.97869
47.26	99.97854
47.36	99.97839
47.46	99.97824
47.56	99.97809
47.66	99.97794
47.76	99.97779
47.86	99.97764
47.96	99.97749
48.06	99.97734
48.16	99.97719
48.26	99.97704
48.36	99.97689
48.46	99.97674
48.56	99.97659
48.66	99.97644
48.76	99.97629
48.86	99.97614
48.96	99.97599
49.06	99.97584
49.16	99.97569
49.26	99.97554
49.36	99.97539
49.46	99.97524
49.56	99.97509
49.66	99.97494
49.76	99.97479
49.86	99.97464
49.96	99.97449
50.06	99.97434
50.16	99.97419
50.26	99.97404
50.36	99.97389
50.46	99.97374
50.56	99.97359
50.66	99.97344
50.76	99.97329
50.86	99.97314
50.96	99.97299
51.06	99.97284
51.16	99.97269
51.26	99.97254
51.36	99.97239
51.46	99.97224
51.56	99.97209
51.66	99.97194
51.76	99.97179
51.86	99.97163
51.96	99.97148
52.06	99.97133
52.16	99.97118
52.26	99.97103
52.36	99.97088
52.46	99.97073
52.56	99.97058
52.66	99.97043
52.76	99.97028
52.86	99.97013
52.96	99.96998
53.06	99.96983
53.16	99.96968
53.26	99.96953
53.36	99.96938
53.46	99.96923
53.56	99.96907
53.66	99.96892
53.76	99.96877
53.86	99.96862
53.96	99.96847
54.06	99.96832
54.16	99.96817
54.26	99.96802
54.36	99.96787
54.46	99.96772
54.56	99.96757
54.66	99.96742
54.76	99.96727
54.86	99.96711
54.96	99.96696
55.06	99.96681
55.16	99.96666
55.26	99.96651
55.36	99.96636
55.46	99.96621
55.56	99.96606
55.66	99.96591
55.76	99.96576
55.86	99.96561
55.96	99.96545
56.06	99.9653
56.16	99.96515
56.26	99.965
56.36	99.96485
56.46	99.9647
56.56	99.96455
56.66	99.9644
56.76	99.96425
56.86	99.96409
56.96	99.96394
57.06	99.96379
57.16	99.96364
57.26	99.96349
57.36	99.96334
57.46	99.96319
57.56	99.96304
57.66	99.96289
57.76	99.96273
57.86	99.96258
57.96	99.96243
58.06	99.96228
58.16	99.96213
58.26	99.96198
58.36	99.96183
58.46	99.96168
58.56	99.96152
58.66	99.96137
58.76	99.96122
58.86	99.96107
58.96	99.96092
59.06	99.96077
59.16	99.96062
59.26	99.96046
59.36	99.96031
59.46	99.96016
59.56	99.96001
59.66	99.95986
59.76	99.95971
59.86	99.95956
59.96	99.9594
60.06	99.95925
60.16	99.9591
60.26	99.95895
60.36	99.9588
60.46	99.95865
60.56	99.9585
60.66	99.95834
60.76	99.95819
60.86	99.95804
60.96	99.95789
61.06	99.95774
61.16	99.95759
61.26	99.95743
61.36	99.95728
61.46	99.95713
61.56	99.95698
61.66	99.95683
61.76	99.95668
61.86	99.95652
61.96	99.95637
62.06	99.95622
62.16	99.95607
62.26	99.95592
62.36	99.95577
62.46	99.95561
62.56	99.95546
62.66	99.95531
62.76	99.95516
62.86	99.95501
62.96	99.95486
63.06	99.9547
63.16	99.95455
63.26	99.9544
63.36	99.95425
63.46	99.9541
63.56	99.95394
63.66	99.95379
63.76	99.95364
63.86	99.95349
63.96	99.95334
64.06	99.95318
64.16	99.95303
64.26	99.95288
64.36	99.95273
64.46	99.95258
64.56	99.95242
64.66	99.95227
64.76	99.95212
64.86	99.95197
64.96	99.95182
65.06	99.95166
65.16	99.95151
65.26	99.95136
65.36	99.95121
65.46	99.95106
65.56	99.9509
65.66	99.95075
65.76	99.9506
65.86	99.95045
65.96	99.95029
66.06	99.95014
66.16	99.94999
66.26	99.94984
66.36	99.94969
66.46	99.94953
66.56	99.94938
66.66	99.94923
66.76	99.94908
66.86	99.94892
66.96	99.94877
67.06	99.94862
67.16	99.94847
67.26	99.94832
67.36	99.94816
67.46	99.94801
67.56	99.94786
67.66	99.94771
67.76	99.94755
67.86	99.9474
67.96	99.94725
68.06	99.9471
68.16	99.94694
68.26	99.94679
68.36	99.94664
68.46	99.94649
68.56	99.94633
68.66	99.94618
68.76	99.94603
68.86	99.94588
68.96	99.94572
69.06	99.94557
69.16	99.94542
69.26	99.94527
69.36	99.94511
69.46	99.94496
69.56	99.94481
69.66	99.94466
69.76	99.9445
69.86	99.94435
69.96	99.9442
70.06	99.94405
70.16	99.94389
70.26	99.94374
70.36	99.94359
70.46	99.94343
70.56	99.94328
70.66	99.94313
70.76	99.94298
70.86	99.94282
70.96	99.94267
71.06	99.94252
71.16	99.94237
71.26	99.94221
71.36	99.94206
71.46	99.94191
71.56	99.94175
71.66	99.9416
71.76	99.94145
71.86	99.9413
71.96	99.94114
72.06	99.94099
72.16	99.94084
72.26	99.94068
72.36	99.94053
72.46	99.94038
72.56	99.94023
72.66	99.94007
72.76	99.93992
72.86	99.93977
72.96	99.93961
73.06	99.93946
73.16	99.93931
73.26	99.93916
73.36	99.939
73.46	99.93885
73.56	99.9387
73.66	99.93854
73.76	99.93839
73.86	99.93824
73.96	99.93808
74.06	99.93793
74.16	99.93778
74.26	99.93763
74.36	99.93747
74.46	99.93732
74.56	99.93717
74.66	99.93701
74.76	99.93686
74.86	99.93671
74.96	99.93655
75.06	99.9364
75.16	99.93625
75.26	99.93609
75.36	99.93594
75.46	99.93579
75.56	99.93563
75.66	99.93548
75.76	99.93533
75.86	99.93517
75.96	99.93502
76.06	99.93487
76.16	99.93472
76.26	99.93456
76.36	99.93441
76.46	99.93426
76.56	99.9341
76.66	99.93395
76.76	99.9338
76.86	99.93364
76.96	99.93349
77.06	99.93334
77.16	99.93318
77.26	99.93303
77.36	99.93288
77.46	99.93272
77.56	99.93257
77.66	99.93242
77.76	99.93226
77.86	99.93211
77.96	99.93196
78.06	99.9318
78.16	99.93165
78.26	99.9315
78.36	99.93134
78.46	99.93119
78.56	99.93103
78.66	99.93088
78.76	99.93073
78.86	99.93057
78.96	99.93042
79.06	99.93027
79.16	99.93011
79.26	99.92996
79.36	99.92981
79.46	99.92965
79.56	99.9295
79.66	99.92935
79.76	99.92919
79.86	99.92904
79.96	99.92889
80.06	99.92873
80.16	99.92858
80.26	99.92843
80.36	99.92827
80.46	99.92812
80.56	99.92796
80.66	99.92781
80.76	99.92766
80.86	99.9275
80.96	99.92735
81.06	99.9272
81.16	99.92704
81.26	99.92689
81.36	99.92674
81.46	99.92658
81.56	99.92643
81.66	99.92627
81.76	99.92612
81.86	99.92597
81.96	99.92581
82.06	99.92566
82.16	99.92551
82.26	99.92535
82.36	99.9252
82.46	99.92504
82.56	99.92489
82.66	99.92474
82.76	99.92458
82.86	99.92443
82.96	99.92428
83.06	99.92412
83.16	99.92397
83.26	99.92381
83.36	99.92366
83.46	99.92351
83.56	99.92335
83.66	99.9232
83.76	99.92305
83.86	99.92289
83.96	99.92274
84.06	99.92258
84.16	99.92243
84.26	99.92228
84.36	99.92212
84.46	99.92197
84.56	99.92181
84.66	99.92166
84.76	99.92151
84.86	99.92135
84.96	99.9212
85.06	99.92105
85.16	99.92089
85.26	99.92074
85.36	99.92058
85.46	99.92043
85.56	99.92028
85.66	99.92012
85.76	99.91997
85.86	99.91981
85.96	99.91966
86.06	99.91951
86.16	99.91935
86.26	99.9192
86.36	99.91904
86.46	99.91889
86.56	99.91874
86.66	99.91858
86.76	99.91843
86.86	99.91827
86.96	99.91812
87.06	99.91797
87.16	99.91781
87.26	99.91766
87.36	99.9175
87.46	99.91735
87.56	99.9172
87.66	99.91704
87.76	99.91689
87.86	99.91673
87.96	99.91658
88.06	99.91643
88.16	99.91627
88.26	99.91612
88.36	99.91596
88.46	99.91581
88.56	99.91566
88.66	99.9155
88.76	99.91535
88.86	99.91519
88.96	99.91504
89.06	99.91489
89.16	99.91473
89.26	99.91458
89.36	99.91442
89.46	99.91427
89.56	99.91412
89.66	99.91396
89.76	99.91381
89.86	99.91365
89.96	99.9135
90.06	99.91335
90.16	99.91319
90.26	99.91304
90.36	99.91288
90.46	99.91273
90.56	99.91257
90.66	99.91242
90.76	99.91227
90.86	99.91211
90.96	99.91196
91.06	99.9118
91.16	99.91165
91.26	99.9115
91.36	99.91134
91.46	99.91119
91.56	99.91103
91.66	99.91088
91.76	99.91073
91.86	99.91057
91.96	99.91042
92.06	99.91026
92.16	99.91011
92.26	99.90995
92.36	99.9098
92.46	99.90965
92.56	99.90949
92.66	99.90934
92.76	99.90918
92.86	99.90903
92.96	99.90888
93.06	99.90872
93.16	99.90857
93.26	99.90841
93.36	99.90826
93.46	99.90811
93.56	99.90795
93.66	99.9078
93.76	99.90764
93.86	99.90749
93.96	99.90733
94.06	99.90718
94.16	99.90703
94.26	99.90687
94.36	99.90672
94.46	99.90656
94.56	99.90641
94.66	99.90626
94.76	99.9061
94.86	99.90595
94.96	99.90579
95.06	99.90564
95.16	99.90548
95.26	99.90533
95.36	99.90518
95.46	99.90502
95.56	99.90487
95.66	99.90471
95.76	99.90456
95.86	99.90441
95.96	99.90425
96.06	99.9041
96.16	99.90394
96.26	99.90379
96.36	99.90363
96.46	99.90348
96.56	99.90333
96.66	99.90317
96.76	99.90302
96.86	99.90286
96.96	99.90271
97.06	99.90256
97.16	99.9024
97.26	99.90225
97.36	99.90209
97.46	99.90194
97.56	99.90178
97.66	99.90163
97.76	99.90148
97.86	99.90132
97.96	99.90117
98.06	99.90101
98.16	99.90086
98.26	99.90071
98.36	99.90055
98.46	99.9004
98.56	99.90024
98.66	99.90009
98.76	99.89994
98.86	99.89978
98.96	99.89963
99.06	99.89947
99.16	99.89932
99.26	99.89916
99.36	99.89901
99.46	99.89886
99.56	99.8987
99.66	99.89855
99.76	99.89839
99.86	99.89824
99.96	99.89809
100.06	99.89793
100.16	99.89778
100.26	99.89762
100.36	99.89747
100.46	99.89732
100.56	99.89716
100.66	99.89701
100.76	99.89685
100.86	99.8967
100.96	99.89655
101.06	99.89639
101.16	99.89624
101.26	99.89608
101.36	99.89593
101.46	99.89578
101.56	99.89562
101.66	99.89547
101.76	99.89531
101.86	99.89516
101.96	99.89501
102.06	99.89485
102.16	99.8947
102.26	99.89454
102.36	99.89439
102.46	99.89424
102.56	99.89408
102.66	99.89393
102.76	99.89377
102.86	99.89362
102.96	99.89347
103.06	99.89331
103.16	99.89316
103.26	99.893
103.36	99.89285
103.46	99.8927
103.56	99.89254
103.66	99.89239
103.76	99.89223
103.86	99.89208
103.96	99.89193
104.06	99.89177
104.16	99.89162
104.26	99.89146
104.36	99.89131
104.46	99.89116
104.56	99.891
104.66	99.89085
104.76	99.8907
104.86	99.89054
104.96	99.89039
105.06	99.89023
105.16	99.89008
105.26	99.88993
105.36	99.88977
105.46	99.88962
105.56	99.88946
105.66	99.88931
105.76	99.88916
105.86	99.889
105.96	99.88885
106.06	99.8887
106.16	99.88854
106.26	99.88839
106.36	99.88823
106.46	99.88808
106.56	99.88793
106.66	99.88777
106.76	99.88762
106.86	99.88747
106.96	99.88731
107.06	99.88716
107.16	99.88701
107.26	99.88685
107.36	99.8867
107.46	99.88654
107.56	99.88639
107.66	99.88624
107.76	99.88608
107.86	99.88593
107.96	99.88578
108.06	99.88562
108.16	99.88547
108.26	99.88532
108.36	99.88516
108.46	99.88501
108.56	99.88486
108.66	99.8847
108.76	99.88455
108.86	99.88439
108.96	99.88424
109.06	99.88409
109.16	99.88393
109.26	99.88378
109.36	99.88363
109.46	99.88347
109.56	99.88332
109.66	99.88317
109.76	99.88301
109.86	99.88286
109.96	99.88271
110.06	99.88255
110.16	99.8824
110.26	99.88225
110.36	99.88209
110.46	99.88194
110.56	99.88179
110.66	99.88163
110.76	99.88148
110.86	99.88133
110.96	99.88117
111.06	99.88102
111.16	99.88087
111.26	99.88071
111.36	99.88056
111.46	99.88041
111.56	99.88025
111.66	99.8801
111.76	99.87995
111.86	99.87979
111.96	99.87964
112.06	99.87949
112.16	99.87934
112.26	99.87918
112.36	99.87903
112.46	99.87888
112.56	99.87872
112.66	99.87857
112.76	99.87842
112.86	99.87826
112.96	99.87811
113.06	99.87796
113.16	99.87781
113.26	99.87765
113.36	99.8775
113.46	99.87735
113.56	99.87719
113.66	99.87704
113.76	99.87689
113.86	99.87673
113.96	99.87658
114.06	99.87643
114.16	99.87628
114.26	99.87612
114.36	99.87597
114.46	99.87582
114.56	99.87567
114.66	99.87551
114.76	99.87536
114.86	99.87521
114.96	99.87505
115.06	99.8749
115.16	99.87475
115.26	99.8746
115.36	99.87444
115.46	99.87429
115.56	99.87414
115.66	99.87399
115.76	99.87383
115.86	99.87368
115.96	99.87353
116.06	99.87338
116.16	99.87322
116.26	99.87307
116.36	99.87292
116.46	99.87277
116.56	99.87261
116.66	99.87246
116.76	99.87231
116.86	99.87216
116.96	99.872
117.06	99.87185
117.16	99.8717
117.26	99.87155
117.36	99.87139
117.46	99.87124
117.56	99.87109
117.66	99.87094
117.76	99.87079
117.86	99.87063
117.96	99.87048
118.06	99.87033
118.16	99.87018
118.26	99.87002
118.36	99.86987
118.46	99.86972
118.56	99.86957
118.66	99.86942
118.76	99.86926
118.86	99.86911
118.96	99.86896
119.06	99.86881
119.16	99.86866
119.26	99.8685
119.36	99.86835
119.46	99.8682
119.56	99.86805
119.66	99.8679
119.76	99.86775
119.86	99.86759
119.96	99.86744
120.06	99.86729
120.16	99.86714
120.26	99.86699
120.36	99.86684
120.46	99.86668
120.56	99.86653
120.66	99.86638
120.76	99.86623
120.86	99.86608
120.96	99.86593
121.06	99.86577
121.16	99.86562
121.26	99.86547
121.36	99.86532
121.46	99.86517
121.56	99.86502
121.66	99.86487
121.76	99.86471
121.86	99.86456
121.96	99.86441
122.06	99.86426
122.16	99.86411
122.26	99.86396
122.36	99.86381
122.46	99.86365
122.56	99.8635
122.66	99.86335
122.76	99.8632
122.86	99.86305
122.96	99.8629
123.06	99.86275
123.16	99.8626
123.26	99.86245
123.36	99.8623
123.46	99.86214
123.56	99.86199
123.66	99.86184
123.76	99.86169
123.86	99.86154
123.96	99.86139
124.06	99.86124
124.16	99.86109
124.26	99.86094
124.36	99.86079
124.46	99.86064
124.56	99.86049
124.66	99.86033
124.76	99.86018
124.86	99.86003
124.96	99.85988
125.06	99.85973
125.16	99.85958
125.26	99.85943
125.36	99.85928
125.46	99.85913
125.56	99.85898
125.66	99.85883
125.76	99.85868
125.86	99.85853
125.96	99.85838
126.06	99.85823
126.16	99.85808
126.26	99.85793
126.36	99.85778
126.46	99.85763
126.56	99.85748
126.66	99.85733
126.76	99.85718
126.86	99.85703
126.96	99.85688
127.06	99.85673
127.16	99.85658
127.26	99.85643
127.36	99.85628
127.46	99.85613
127.56	99.85598
127.66	99.85583
127.76	99.85568
127.86	99.85553
127.96	99.85538
128.06	99.85523
128.16	99.85508
128.26	99.85493
128.36	99.85478
128.46	99.85463
128.56	99.85448
128.66	99.85433
128.76	99.85418
128.86	99.85403
128.96	99.85388
129.06	99.85373
129.16	99.85359
129.26	99.85344
129.36	99.85329
129.46	99.85314
129.56	99.85299
129.66	99.85284
129.76	99.85269
129.86	99.85254
129.96	99.85239
130.06	99.85224
130.16	99.85209
130.26	99.85194
130.36	99.8518
130.46	99.85165
130.56	99.8515
130.66	99.85135
130.76	99.8512
130.86	99.85105
130.96	99.8509
131.06	99.85075
131.16	99.85061
131.26	99.85046
131.36	99.85031
131.46	99.85016
131.56	99.85001
131.66	99.84986
131.76	99.84971
131.86	99.84957
131.96	99.84942
132.06	99.84927
132.16	99.84912
132.26	99.84897
132.36	99.84882
132.46	99.84868
132.56	99.84853
132.66	99.84838
132.76	99.84823
132.86	99.84808
132.96	99.84794
133.06	99.84779
133.16	99.84764
133.26	99.84749
133.36	99.84734
133.46	99.8472
133.56	99.84705
133.66	99.8469
133.76	99.84675
133.86	99.84661
133.96	99.84646
134.06	99.84631
134.16	99.84616
134.26	99.84601
134.36	99.84587
134.46	99.84572
134.56	99.84557
134.66	99.84542
134.76	99.84528
134.86	99.84513
134.96	99.84498
135.06	99.84484
135.16	99.84469
135.26	99.84454
135.36	99.84439
135.46	99.84425
135.56	99.8441
135.66	99.84395
135.76	99.84381
135.86	99.84366
135.96	99.84351
136.06	99.84337
136.16	99.84322
136.26	99.84307
136.36	99.84293
136.46	99.84278
136.56	99.84263
136.66	99.84249
136.76	99.84234
136.86	99.84219
136.96	99.84205
137.06	99.8419
137.16	99.84175
137.26	99.84161
137.36	99.84146
137.46	99.84131
137.56	99.84117
137.66	99.84102
137.76	99.84088
137.86	99.84073
137.96	99.84058
138.06	99.84044
138.16	99.84029
138.26	99.84015
138.36	99.84
138.46	99.83985
138.56	99.83971
138.66	99.83956
138.76	99.83942
138.86	99.83927
138.96	99.83912
139.06	99.83898
139.16	99.83883
139.26	99.83869
139.36	99.83854
139.46	99.8384
139.56	99.83825
139.66	99.83811
139.76	99.83796
139.86	99.83782
139.96	99.83767
140.06	99.83753
140.16	99.83738
140.26	99.83723
140.36	99.83709
140.46	99.83694
140.56	99.8368
140.66	99.83665
140.76	99.83651
140.86	99.83636
140.96	99.83622
141.06	99.83608
141.16	99.83593
141.26	99.83579
141.36	99.83564
141.46	99.8355
141.56	99.83535
141.66	99.83521
141.76	99.83506
141.86	99.83492
141.96	99.83477
142.06	99.83463
142.16	99.83448
142.26	99.83434
142.36	99.8342
142.46	99.83405
142.56	99.83391
142.66	99.83376
142.76	99.83362
142.86	99.83348
142.96	99.83333
143.06	99.83319
143.16	99.83304
143.26	99.8329
143.36	99.83276
143.46	99.83261
143.56	99.83247
143.66	99.83232
143.76	99.83218
143.86	99.83204
143.96	99.83189
144.06	99.83175
144.16	99.83161
144.26	99.83146
144.36	99.83132
144.46	99.83117
144.56	99.83103
144.66	99.83089
144.76	99.83074
144.86	99.8306
144.96	99.83046
145.06	99.83031
145.16	99.83017
145.26	99.83003
145.36	99.82988
145.46	99.82974
145.56	99.8296
145.66	99.82945
145.76	99.82931
145.86	99.82917
145.96	99.82903
146.06	99.82888
146.16	99.82874
146.26	99.8286
146.36	99.82845
146.46	99.82831
146.56	99.82817
146.66	99.82802
146.76	99.82788
146.86	99.82774
146.96	99.8276
147.06	99.82745
147.16	99.82731
147.26	99.82717
147.36	99.82702
147.46	99.82688
147.56	99.82674
147.66	99.8266
147.76	99.82645
147.86	99.82631
147.96	99.82617
148.06	99.82603
148.16	99.82588
148.26	99.82574
148.36	99.8256
148.46	99.82545
148.56	99.82531
148.66	99.82517
148.76	99.82503
148.86	99.82488
148.96	99.82474
149.06	99.8246
149.16	99.82446
149.26	99.82431
149.36	99.82417
149.46	99.82403
149.56	99.82389
149.66	99.82374
149.76	99.8236
149.86	99.82346
149.96	99.82332
150.06	99.82317
150.16	99.82303
150.26	99.82289
150.36	99.82274
150.46	99.8226
150.56	99.82246
150.66	99.82232
150.76	99.82217
150.86	99.82203
150.96	99.82189
151.06	99.82175
151.16	99.8216
151.26	99.82146
151.36	99.82132
151.46	99.82117
151.56	99.82103
151.66	99.82089
151.76	99.82074
151.86	99.8206
151.96	99.82046
152.06	99.82032
152.16	99.82017
152.26	99.82003
152.36	99.81989
152.46	99.81974
152.56	99.8196
152.66	99.81946
152.76	99.81931
152.86	99.81917
152.96	99.81902
153.06	99.81888
153.16	99.81874
153.26	99.81859
153.36	99.81845
153.46	99.81831
153.56	99.81818
153.66	99.81804
153.76	99.81791
153.86	99.81778
153.96	99.81764
154.06	99.81751
154.16	99.81737
154.26	99.81724
154.36	99.8171
154.46	99.81697
154.56	99.81683
154.66	99.8167
154.76	99.81657
154.86	99.81643
154.96	99.8163
155.06	99.81616
155.16	99.81603
155.26	99.8159
155.36	99.81576
155.46	99.81563
155.56	99.81549
155.66	99.81536
155.76	99.81523
155.86	99.81509
155.96	99.81496
156.06	99.81482
156.16	99.81469
156.26	99.81456
156.36	99.81442
156.46	99.81429
156.56	99.81416
156.66	99.81402
156.76	99.81389
156.86	99.81376
156.96	99.81362
157.06	99.81349
157.16	99.81336
157.26	99.81322
157.36	99.81309
157.46	99.81296
157.56	99.81282
157.66	99.81269
157.76	99.81256
157.86	99.81242
157.96	99.81229
158.06	99.81216
158.16	99.81203
158.26	99.81189
158.36	99.81176
158.46	99.81163
158.56	99.81149
158.66	99.81136
158.76	99.81123
158.86	99.8111
158.96	99.81096
159.06	99.81083
159.16	99.8107
159.26	99.81057
159.36	99.81043
159.46	99.8103
159.56	99.81017
159.66	99.81004
159.76	99.8099
159.86	99.80977
159.96	99.80964
160.06	99.80951
160.16	99.80937
160.26	99.80924
160.36	99.80911
160.46	99.80898
160.56	99.80885
160.66	99.80871
160.76	99.80858
160.86	99.80845
160.96	99.80832
161.06	99.80818
161.16	99.80805
161.26	99.80792
161.36	99.80779
161.46	99.80766
161.56	99.80753
161.66	99.80739
161.76	99.80726
161.86	99.80713
161.96	99.807
162.06	99.80687
162.16	99.80673
162.26	99.8066
162.36	99.80647
162.46	99.80634
162.56	99.80621
162.66	99.80608
162.76	99.80594
162.86	99.80581
162.96	99.80568
163.06	99.80555
163.16	99.80542
163.26	99.80529
163.36	99.80516
163.46	99.80502
163.56	99.80489
163.66	99.80476
163.76	99.80463
163.86	99.8045
163.96	99.80437
164.06	99.80424
164.16	99.8041
164.26	99.80397
164.36	99.80384
164.46	99.80371
164.56	99.80358
164.66	99.80345
164.76	99.80332
164.86	99.80319
164.96	99.80306
165.06	99.80292
165.16	99.80279
165.26	99.80266
165.36	99.80253
165.46	99.8024
165.56	99.80227
165.66	99.80214
165.76	99.80201
165.86	99.80188
165.96	99.80175
166.06	99.80161
166.16	99.80148
166.26	99.80135
166.36	99.80122
166.46	99.80109
166.56	99.80096
166.66	99.80083
166.76	99.8007
166.86	99.80057
166.96	99.80044
167.06	99.80031
167.16	99.80018
167.26	99.80005
167.36	99.79991
167.46	99.79978
167.56	99.79965
167.66	99.79952
167.76	99.79939
167.86	99.79926
167.96	99.79913
168.06	99.799
168.16	99.79887
168.26	99.79874
168.36	99.79861
168.46	99.79848
168.56	99.79835
168.66	99.79822
168.76	99.79809
168.86	99.79796
168.96	99.79783
169.06	99.7977
169.16	99.79757
169.26	99.79743
169.36	99.7973
169.46	99.79717
169.56	99.79704
169.66	99.79691
169.76	99.79678
169.86	99.79665
169.96	99.79652
170.06	99.79639
170.16	99.79626
170.26	99.79613
170.36	99.796
170.46	99.79587
170.56	99.79574
170.66	99.79561
170.76	99.79548
170.86	99.79535
170.96	99.79522
171.06	99.79509
171.16	99.79496
171.26	99.79483
171.36	99.7947
171.46	99.79457
171.56	99.79444
171.66	99.79431
171.76	99.79418
171.86	99.79405
171.96	99.79392
172.06	99.79379
172.16	99.79366
172.26	99.79353
172.36	99.7934
172.46	99.79327
172.56	99.79314
172.66	99.79301
172.76	99.79288
172.86	99.79275
172.96	99.79262
173.06	99.79249
173.16	99.79236
173.26	99.79223
173.36	99.7921
173.46	99.79197
173.56	99.79184
173.66	99.79171
173.76	99.79158
173.86	99.79145
173.96	99.79132
174.06	99.79119
174.16	99.79106
174.26	99.79093
174.36	99.7908
174.46	99.79067
174.56	99.79054
174.66	99.79041
174.76	99.79028
174.86	99.79015
174.96	99.79002
175.06	99.78989
175.16	99.78976
175.26	99.78963
175.36	99.7895
175.46	99.78937
175.56	99.78925
175.66	99.78912
175.76	99.78899
175.86	99.78886
175.96	99.78873
176.06	99.7886
176.16	99.78847
176.26	99.78834
176.36	99.78821
176.46	99.78808
176.56	99.78795
176.66	99.78782
176.76	99.78769
176.86	99.78756
176.96	99.78743
177.06	99.7873
177.16	99.78717
177.26	99.78704
177.36	99.78691
177.46	99.78678
177.56	99.78665
177.66	99.78652
177.76	99.78639
177.86	99.78627
177.96	99.78614
178.06	99.78601
178.16	99.78588
178.26	99.78575
178.36	99.78562
178.46	99.78549
178.56	99.78536
178.66	99.78523
178.76	99.7851
178.86	99.78497
178.96	99.78484
179.06	99.78471
179.16	99.78458
179.26	99.78445
179.36	99.78432
179.46	99.7842
179.56	99.78407
179.66	99.78394
179.76	99.78381
179.86	99.78368
179.96	99.78355
180.06	99.78342
180.16	99.78329
180.26	99.78316
180.36	99.78303
180.46	99.7829
180.56	99.78277
180.66	99.78264
180.76	99.78252
180.86	99.78239
180.96	99.78226
181.06	99.78213
181.16	99.782
181.26	99.78187
181.36	99.78174
181.46	99.78161
181.56	99.78148
181.66	99.78135
181.76	99.78122
181.86	99.7811
181.96	99.78097
182.06	99.78084
182.16	99.78071
182.26	99.78058
182.36	99.78045
182.46	99.78032
182.56	99.78019
182.66	99.78006
182.76	99.77993
182.86	99.77981
182.96	99.77968
183.06	99.77955
183.16	99.77942
183.26	99.77929
183.36	99.77916
183.46	99.77903
183.56	99.7789
183.66	99.77877
183.76	99.77865
183.86	99.77852
183.96	99.77839
184.06	99.77826
184.16	99.77813
184.26	99.778
184.36	99.77787
184.46	99.77774
184.56	99.77762
184.66	99.77749
184.76	99.77736
184.86	99.77723
184.96	99.7771
185.06	99.77697
185.16	99.77684
185.26	99.77672
185.36	99.77659
185.46	99.77646
185.56	99.77633
185.66	99.7762
185.76	99.77607
185.86	99.77594
185.96	99.77582
186.06	99.77569
186.16	99.77556
186.26	99.77543
186.36	99.7753
186.46	99.77517
186.56	99.77505
186.66	99.77492
186.76	99.77479
186.86	99.77466
186.96	99.77453
187.06	99.7744
187.16	99.77428
187.26	99.77415
187.36	99.77402
187.46	99.77389
187.56	99.77376
187.66	99.77363
187.76	99.77351
187.86	99.77338
187.96	99.77325
188.06	99.77312
188.16	99.77299
188.26	99.77286
188.36	99.77274
188.46	99.77261
188.56	99.77248
188.66	99.77235
188.76	99.77222
188.86	99.7721
188.96	99.77197
189.06	99.77184
189.16	99.77171
189.26	99.77159
189.36	99.77146
189.46	99.77133
189.56	99.7712
189.66	99.77107
189.76	99.77095
189.86	99.77082
189.96	99.77069
190.06	99.77056
190.16	99.77043
190.26	99.77031
190.36	99.77018
190.46	99.77005
190.56	99.76992
190.66	99.7698
190.76	99.76967
190.86	99.76954
190.96	99.76941
191.06	99.76929
191.16	99.76916
191.26	99.76903
191.36	99.7689
191.46	99.76878
191.56	99.76865
191.66	99.76852
191.76	99.76839
191.86	99.76827
191.96	99.76814
192.06	99.76801
192.16	99.76789
192.26	99.76776
192.36	99.76763
192.46	99.7675
192.56	99.76738
192.66	99.76725
192.76	99.76712
192.86	99.767
192.96	99.76687
193.06	99.76674
193.16	99.76661
193.26	99.76649
193.36	99.76636
193.46	99.76623
193.56	99.76611
193.66	99.76598
193.76	99.76585
193.86	99.76573
193.96	99.7656
194.06	99.76547
194.16	99.76535
194.26	99.76522
194.36	99.76509
194.46	99.76497
194.56	99.76484
194.66	99.76471
194.76	99.76459
194.86	99.76446
194.96	99.76433
195.06	99.76421
195.16	99.76408
195.26	99.76395
195.36	99.76383
195.46	99.7637
195.56	99.76357
195.66	99.76345
195.76	99.76332
195.86	99.7632
195.96	99.76307
196.06	99.76294
196.16	99.76282
196.26	99.76269
196.36	99.76257
196.46	99.76244
196.56	99.76231
196.66	99.76219
196.76	99.76206
196.86	99.76194
196.96	99.76181
197.06	99.76168
197.16	99.76156
197.26	99.76143
197.36	99.76131
197.46	99.76118
197.56	99.76105
197.66	99.76093
197.76	99.7608
197.86	99.76068
197.96	99.76055
198.06	99.76043
198.16	99.7603
198.26	99.76018
198.36	99.76005
198.46	99.75993
198.56	99.7598
198.66	99.75968
198.76	99.75955
198.86	99.75942
198.96	99.7593
199.06	99.75917
199.16	99.75905
199.26	99.75892
199.36	99.7588
199.46	99.75867
199.56	99.75855
199.66	99.75842
199.76	99.7583
199.86	99.75818
199.96	99.75805
200.06	99.75793
200.16	99.7578
200.26	99.75768
200.36	99.75755
200.46	99.75743
200.56	99.7573
200.66	99.75718
200.76	99.75705
200.86	99.75693
200.96	99.75681
201.06	99.75668
201.16	99.75656
201.26	99.75643
201.36	99.75631
201.46	99.75618
201.56	99.75606
201.66	99.75594
201.76	99.75581
201.86	99.75569
201.96	99.75556
202.06	99.75544
202.16	99.75532
202.26	99.75519
202.36	99.75507
202.46	99.75495
202.56	99.75482
202.66	99.7547
202.76	99.75457
202.86	99.75445
202.96	99.75433
203.06	99.7542
203.16	99.75408
203.26	99.75396
203.36	99.75383
203.46	99.75371
203.56	99.75359
203.66	99.75347
203.76	99.75334
203.86	99.75322
203.96	99.7531
204.06	99.75297
204.16	99.75285
204.26	99.75273
204.36	99.75261
204.46	99.75248
204.56	99.75236
204.66	99.75224
204.76	99.75211
204.86	99.75199
204.96	99.75187
205.06	99.75175
205.16	99.75163
205.26	99.7515
205.36	99.75138
205.46	99.75126
205.56	99.75114
205.66	99.75101
205.76	99.75089
205.86	99.75077
205.96	99.75065
206.06	99.75053
206.16	99.75041
206.26	99.75028
206.36	99.75016
206.46	99.75004
206.56	99.74992
206.66	99.7498
206.76	99.74968
206.86	99.74956
206.96	99.74943
207.06	99.74931
207.16	99.74919
207.26	99.74907
207.36	99.74895
207.46	99.74883
207.56	99.74871
207.66	99.74859
207.76	99.74847
207.86	99.74835
207.96	99.74822
208.06	99.7481
208.16	99.74798
208.26	99.74786
208.36	99.74774
208.46	99.74762
208.56	99.7475
208.66	99.74738
208.76	99.74726
208.86	99.74714
208.96	99.74702
209.06	99.7469
209.16	99.74678
209.26	99.74666
209.36	99.74654
209.46	99.74642
209.56	99.7463
209.66	99.74618
209.76	99.74606
209.86	99.74594
209.96	99.74582
210.06	99.74571
210.16	99.74559
210.26	99.74547
210.36	99.74535
210.46	99.74523
210.56	99.74511
210.66	99.74499
210.76	99.74487
210.86	99.74475
210.96	99.74463
211.06	99.74452
211.16	99.7444
211.26	99.74428
211.36	99.74416
211.46	99.74404
211.56	99.74392
211.66	99.74381
211.76	99.74369
211.86	99.74357
211.96	99.74345
212.06	99.74333
212.16	99.74322
212.26	99.7431
212.36	99.74298
212.46	99.74286
212.56	99.74275
212.66	99.74263
212.76	99.74251
212.86	99.74239
212.96	99.74228
213.06	99.74216
213.16	99.74204
213.26	99.74193
213.36	99.74181
213.46	99.74169
213.56	99.74158
213.66	99.74146
213.76	99.74134
213.86	99.74123
213.96	99.74111
214.06	99.74099
214.16	99.74088
214.26	99.74076
214.36	99.74064
214.46	99.74053
214.56	99.74041
214.66	99.7403
214.76	99.74018
214.86	99.74007
214.96	99.73995
215.06	99.73983
215.16	99.73972
215.26	99.7396
215.36	99.73949
215.46	99.73937
215.56	99.73926
215.66	99.73914
215.76	99.73903
215.86	99.73891
215.96	99.7388
216.06	99.73868
216.16	99.73857
216.26	99.73846
216.36	99.73834
216.46	99.73823
216.56	99.73811
216.66	99.738
216.76	99.73788
216.86	99.73777
216.96	99.73766
217.06	99.73754
217.16	99.73743
217.26	99.73732
217.36	99.7372
217.46	99.73709
217.56	99.73698
217.66	99.73686
217.76	99.73675
217.86	99.73664
217.96	99.73652
218.06	99.73641
218.16	99.7363
218.26	99.73619
218.36	99.73607
218.46	99.73596
218.56	99.73585
218.66	99.73574
218.76	99.73562
218.86	99.73551
218.96	99.7354
219.06	99.73529
219.16	99.73518
219.26	99.73506
219.36	99.73495
219.46	99.73484
219.56	99.73473
219.66	99.73462
219.76	99.73451
219.86	99.7344
219.96	99.73429
220.06	99.73417
220.16	99.73406
220.26	99.73395
220.36	99.73384
220.46	99.73373
220.56	99.73362
220.66	99.73351
220.76	99.7334
220.86	99.73329
220.96	99.73318
221.06	99.73307
221.16	99.73296
221.26	99.73285
221.36	99.73274
221.46	99.73263
221.56	99.73252
221.66	99.73241
221.76	99.7323
221.86	99.73219
221.96	99.73209
222.06	99.73198
222.16	99.73187
222.26	99.73176
222.36	99.73165
222.46	99.73154
222.56	99.73143
222.66	99.73133
222.76	99.73122
222.86	99.73111
222.96	99.731
223.06	99.73089
223.16	99.73079
223.26	99.73068
223.36	99.73057
223.46	99.73046
223.56	99.73036
223.66	99.73025
223.76	99.73014
223.86	99.73004
223.96	99.72993
224.06	99.72982
224.16	99.72972
224.26	99.72961
224.36	99.7295
224.46	99.7294
224.56	99.72929
224.66	99.72918
224.76	99.72908
224.86	99.72897
224.96	99.72887
225.06	99.72876
225.16	99.72865
225.26	99.72855
225.36	99.72844
225.46	99.72834
225.56	99.72823
225.66	99.72813
225.76	99.72802
225.86	99.72792
225.96	99.72781
226.06	99.72771
226.16	99.72761
226.26	99.7275
226.36	99.7274
226.46	99.72729
226.56	99.72719
226.66	99.72709
226.76	99.72698
226.86	99.72688
226.96	99.72677
227.06	99.72667
227.16	99.72657
227.26	99.72647
227.36	99.72636
227.46	99.72626
227.56	99.72616
227.66	99.72605
[truncated: 6,375 more rows]
