# Supplementary material for: Constructing multiple active sites in iron oxide catalysts for improving carbonylation reactions
Source: Nat Commun. 2023 Aug 17;14:4973. doi: 10.1038/s41467-023-40640-z (PMC10435489; doi:10.1038/s41467-023-40640-z)
Supplement: Supplementary file 3 — Source Data [file 41467_2023_40640_MOESM3_ESM.zip › XPS/0.5 Fe2O3-Ovac/LSJ-2.xls]

## Sheet: XPS Survey
﻿
Axis	Energy	Elements=	1361
C:\Users\LICP\AppData\Local\Temp\VGD{BBDA2BA1-439D-4E6A-9BC0-DFDDF74598B2}.vgd
Binding Energy (E)				Backgnd.
eV		Counts / s		Counts / s
1351		185104		0
1350		183592		183592
1349		184719		183546
1348		185848		182827
1347		182103		181126
1346		180582		180582
1345		182533		180547
1344		181433		179468
1343		178429		178429
1342		180112		178382
1341		180139		177901
1340		180210		177292
1339		177626		176521
1338		178023		176179
1337		177005		175650
1336		177570		175230
1335		178059		174568
1334		175096		173640
1333		175600		173207
1332		174937		172553
1331		174438		171915
1330		173705		171259
1329		171138		170642
1328		171230		170506
1327		171291		170319
1326		170080		170080
1325		172080		170063
1324		169819		169689
1323		170747		169644
1322		170168		169424
1321		170622		169264
1320		171007		168993
1319		169936		168610
1318		171046		168349
1317		169761		167852
1316		168397		167502
1315		169407		167334
1314		166966		166966
1313		169212		166949
1312		167119		166388
1311		167307		166196
1310		167232		165911
1309		166355		165578
1308		167278		165378
1307		165224		164915
1306		165031		164840
1305		164793		164793
1304		166674		164764
1303		164509		164065
1302		166571		163867
1301		164691		162893
1300		162844		162255
1299		162049		162049
1298		163377		162043
1297		162198		161973
1296		163910		161955
1295		166015		161854
1294		163937		161649
1293		163268		161533
1292		163463		161443
1291		163170		161339
1290		162277		161245
1289		167048		161188
1288		164838		160901
1287		160980		160707
1286		161817		160688
1285		163005		160628
1284		163791		160509
1283		161019		160346
1282		161895		160309
1281		166849		160228
1280		166381		159907
1279		165032		159595
1278		161029		159335
1277		159254		159254
1276		162895		159360
1275		163109		159466
1274		160296		159572
1273		163150		159678
1272		164999		159784
1271		164825		159890
1270		162388		159995
1269		163062		160101
1268		163165		160207
1267		163836		160313
1266		164186		160419
1265		160728		160525
1264		160631		160631
1263		159989		159989
1262		165265		160540
1261		165196		161091
1260		161642		161642
1259		160807		160807
1258		165114		161102
1257		165585		161398
1256		164372		161693
1255		163794		161988
1254		162283		162283
1253		164290		162900
1252		163517		163517
1251		163887		163517
1250		166427		163516
1249		167833		163511
1248		165243		163504
1247		164834		163501
1246		165519		163499
1245		164149		163495
1244		164137		163494
1243		165614		163493
1242		165834		163490
1241		166637		163486
1240		166911		163480
1239		166203		163475
1238		167005		163470
1237		166194		163464
1236		168225		163459
1235		165653		163451
1234		167062		163448
1233		169135		163442
1232		168335		163432
1231		170036		163424
1230		168948		163413
1229		167257		163403
1228		169732		163397
1227		170141		163386
1226		172695		163375
1225		170807		163359
1224		169955		163347
1223		171190		163335
1222		167260		163322
1221		167385		163316
1220		168754		163309
1219		165004		163300
1218		163297		163297
1217		164148		163243
1216		161400		161400
1215		162565		161371
1214		162765		160694
1213		159578		159578
1212		159899		159537
1211		158260		158260
1210		158947		158249
1209		157748		157748
1208		157875		157743
1207		157551		157551
1206		160726		157550
1205		161203		157456
1204		158850		157346
1203		157751		157302
1202		158122		157289
1201		157859		157264
1200		157247		157247
1199		157896		157364
1198		159468		157482
1197		158811		157599
1196		160456		157716
1195		161961		157834
1194		162060		157951
1193		158069		158069
1192		159503		158069
1191		160155		158049
1190		159129		158020
1189		160464		158005
1188		158948		157971
1187		157957		157957
1186		158347		158221
1185		161140		158485
1184		158748		158748
1183		159977		159483
1182		160218		160218
1181		160020		160020
1180		161114		159997
1179		159017		159017
1178		161308		159017
1177		163714		158974
1176		163962		158888
1175		163182		158795
1174		162293		158715
1173		163520		158650
1172		162293		158561
1171		158902		158493
1170		158486		158486
1169		164731		158865
1168		164352		159243
1167		163582		159622
1166		161859		160001
1165		160380		160380
1164		161760		161250
1163		162121		162121
1162		161194		161194
1161		163337		161658
1160		162445		162123
1159		163598		162587
1158		165307		163052
1157		166177		163516
1156		163980		163980
1155		165256		163938
1154		162308		162308
1153		165416		162737
1152		163265		163167
1151		166372		163597
1150		164027		164027
1149		164609		164004
1148		163140		163140
1147		166037		163488
1146		167963		163837
1145		164185		164185
1144		164955		164154
1143		163013		163013
1142		165148		163142
1141		163271		163271
1140		164335		163583
1139		167635		163895
1138		167509		164207
1137		164518		164518
1136		167082		164906
1135		171432		165293
1134		169187		165680
1133		171211		166068
1132		169370		166455
1131		166842		166842
1130		166056		166056
1129		167713		166056
1128		166040		166015
1127		168946		166014
1126		169383		165942
1125		165857		165857
1124		169233		166377
1123		167833		166898
1122		169739		167419
1121		167940		167940
1120		169484		167925
1119		167135		167135
1118		170464		167797
1117		170168		168459
1116		169121		169121
1115		168976		168976
1114		170102		169178
1113		169380		169380
1112		169370		169370
1111		169782		169529
1110		170438		169689
1109		171166		169849
1108		172541		170008
1107		170168		170168
1106		171550		170475
1105		172269		170783
1104		172231		171090
1103		171397		171397
1102		171472		171472
1101		172556		172556
1100		171896		171896
1099		174053		171893
1098		173739		171717
1097		175019		171554
1096		173305		171276
1095		171114		171114
1094		172972		171658
1093		173306		172202
1092		177147		172746
1091		177114		173289
1090		177414		173833
1089		174377		174377
1088		174363		174331
1087		174404		174004
1086		172409		172409
1085		174824		172408
1084		173220		172317
1083		176661		172282
1082		172117		172117
1081		172479		172475
1080		172832		172832
1079		174548		348180
1078		174879		349015
1077		175254		349851
1076		176236		350686
1075		176832		351522
1074		175373		350099
1073		179922		350134
1072		184635		350166
1071		186283		350192
1070		181915		350217
1069		179303		350246
1068		177628		350278
1067		179802		350311
1066		179439		350342
1065		178660		350374
1064		175325		350406
1063		177384		350442
1062		179034		350429
1061		175188		350376
1060		178113		175949
1059		177254		176710
1058		179532		177471
1057		178232		178232
1056		179128		178487
1055		178742		178742
1054		180673		180673
1053		179188		179188
1052		181188		179182
1051		181020		178906
1050		180957		178617
1049		178300		178300
1048		182193		179144
1047		180503		179989
1046		182707		180833
1045		181677		181677
1044		181628		181628
1043		182663		181614
1042		180939		180939
1041		181420		180935
1040		183354		180873
1039		181355		180579
1038		182617		180486
1037		180236		180236
1036		184200		180542
1035		185857		180848
1034		182547		181155
1033		185858		181461
1032		188016		181767
1031		190434		182074
1030		184249		182380
1029		182687		182687
1028		183766		182872
1027		186385		183058
1026		187450		183243
1025		183429		183429
1024		186936		183841
1023		187698		184252
1022		186788		184664
1021		185076		185076
1020		186198		185293
1019		188540		185510
1018		186892		185726
1017		185943		185943
1016		185592		185592
1015		186649		186649
1014		190231		187986
1013		189323		189323
1012		188801		188801
1011		189718		188799
1010		191740		188754
1009		189070		188610
1008		192908		188587
1007		193534		188381
1006		189235		188136
1005		188084		188084
1004		189095		188081
1003		189027		188052
1002		190541		188023
1001		190484		187953
1000		191063		187883
999		191105		187795
998		189798		187704
997		193198		187646
996		195050		187496
995		195343		187293
994		194198		187078
993		197141		186887
992		192501		186615
991		188797		186458
990		190305		186395
989		191474		186291
988		187600		186154
987		186116		186116
986		189400		186110
985		190378		186028
984		188757		185920
983		188582		185848
982		189186		185778
981		189529		185692
980		188915		185596
979		192648		185512
978		191975		185338
977		195903		185177
976		199491		184920
975		206224		184573
974		207770		184062
973		201391		183504
972		196678		183083
971		194115		182763
970		192986		182496
969		190143		182249
968		186541		182064
967		184323		181959
966		181904		181904
965		183167		181818
964		180179		179502
963		178363		178363
962		180034		178360
961		180230		178271
960		179824		178169
959		179479		178081
958		183299		178007
957		179915		177735
956		182094		177622
955		177394		177394
954		178326		177499
953		180273		177604
952		177709		177709
951		179909		177705
950		179320		177447
949		179027		177228
948		177020		177020
947		180240		177775
946		179479		178530
945		179285		179285
944		179341		179341
943		180352		179610
942		181920		179879
941		180149		180149
940		179388		179388
939		180503		179384
938		181482		179279
937		182032		179076
936		179848		178807
935		179844		178712
934		178754		178609
933		178596		178596
932		183416		179370
931		182015		180143
930		184748		180916
929		181690		181690
928		183734		181660
927		182757		181160
926		182244		180761
925		182400		180384
924		183720		179886
923		182347		178991
922		179417		178221
921		179079		177944
920		177688		177688
919		178760		177682
918		179951		177547
917		178015		177258
916		177473		177164
915		179491		177121
914		178520		176838
913		177788		176637
912		176501		176501
911		177316		176453
910		180894		176323
909		178962		175877
908		177692		175548
907		179665		175291
906		181083		174840
905		179859		174229
904		177567		173665
903		178728		173241
902		180515		172679
901		179816		171919
900		180580		171154
899		177294		170263
898		176556		169572
897		175469		168885
896		176688		168231
895		177535		167422
894		174284		166479
893		175626		165732
892		176555		164816
891		178321		163755
890		177051		162469
889		176152		161197
888		170632		159910
887		166798		158990
886		164478		158323
885		160397		157802
884		158665		157583
883		157493		157493
882		158095		157448
881		157246		157156
880		158229		157018
879		159772		156473
878		157766		155234
877		158280		154274
876		155115		152864
875		152091		152091
874		154335		152065
873		156322		151599
872		155853		150671
871		152215		149666
870		150264		149172
869		150355		148959
868		148692		148692
867		150910		149595
866		151154		150499
865		152037		151403
864		152306		152306
863		151522		151522
862		153659		151506
861		151376		150951
860		153017		150827
859		152009		150266
858		149826		149826
857		153163		149735
856		151712		149259
855		152980		148868
854		153241		148283
853		152313		147591
852		152895		146910
851		151560		146079
850		151889		145288
849		150355		144365
848		150667		143495
847		151168		142488
846		151130		141311
845		150958		140010
844		149679		138587
843		147416		137152
842		146753		135808
841		150459		134394
840		145764		132447
839		144020		130809
838		144177		129198
837		143222		127418
836		140006		125573
835		140188		123900
834		138640		122057
833		132263		120216
832		124512		118889
831		122589		118265
830		119967		117790
829		119492		117551
828		117342		117342
827		117523		117286
826		117280		116980
825		117301		116557
824		116700		115742
823		115057		114765
822		116648		114299
821		112333		112333
820		113835		112332
819		113063		112197
818		112867		112120
817		112053		112053
816		112368		112368
815		116133		113156
814		117052		113944
813		114732		114732
812		115401		114711
811		117591		114548
810		114962		113934
809		115256		113710
808		115395		113385
807		115048		112973
806		114249		112553
805		112439		112212
804		112483		112154
803		112909		112073
802		112332		111893
801		112863		111789
800		113342		111564
799		111906		111209
798		112209		111068
797		110845		110845
796		112722		111456
795		114480		112068
794		116810		112679
793		113290		113290
792		115706		113263
791		117649		113090
790		118703		112793
789		118809		112415
788		120683		112007
787		123683		111466
786		124811		110722
785		123861		109871
784		122090		109029
783		123107		108243
782		123262		107356
781		119948		106414
780		116056		105613
779		112364		104994
778		110828		104556
777		107256		104183
776		107166		103995
775		106561		103803
774		105779		103635
773		107286		103502
772		107736		103276
771		107768		103012
770		104738		102732
769		106644		102612
768		105338		102377
767		103635		102204
766		102122		102122
765		102727		102192
764		102864		102263
763		104153		102333
762		103172		102404
761		102474		102474
760		102657		102451
759		103326		102326
758		103257		101882
757		102659		101297
756		101896		100732
755		100381		100265
754		100218		100218
753		102337		101834
752		103450		103450
751		103269		103269
750		103629		103201
749		101159		101159
748		101137		101137
747		102267		101973
746		103210		102809
745		103645		103645
744		102892		102892
743		104375		102837
742		105262		102155
741		104917		100865
740		100930		99245
739		99906.8		98566.9
738		98042.2		196084
737		99352.7		195778
736		100946		195163
735		103479		194169
734		104747		192612
733		101669		190662
732		101313		189014
731		102842		187235
730		100440		184998
729		98858.1		182927
728		102347		180895
727		106941		178059
726		113841		174181
725		118693		168811
724		117214		162192
723		107396		155301
722		94192.5		149512
721		87354.2		145463
720		85126.6		142214
719		88372.1		139049
718		85216		135065
717		80976.4		131276
716		78975.3		127877
715		80851.2		124522
714		89853.1		120572
713		101426		114803
712		113851		106674
711		121394		95894.9
710		109854		83113.8
709		74570.3		71387.8
708		45161.4		64749.6
707		35836.8		62563.9
706		33011.8		61784.4
705		31574.7		61423
704		30638.4		61276.9
703		31548.8		61237.7
702		30966.3		60186.2
701		30028.4		59216.7
700		29378.6		58757.2
699		29993.3		29640.1
698		30807.6		29901.7
697		31121.9		30163.3
696		30424.8		30424.8
695		30259.1		30259.1
694		30811.3		30258.3
693		30164.6		30164.6
692		31303.3		30271.5
691		31603.3		30378.5
690		30485.4		30485.4
689		30919.9		30483.3
688		31692.6		30430.6
687		31562.8		30283.4
686		30135.5		30135.5
685		30471.4		30234.6
684		30652.3		30333.8
683		30432.9		30432.9
682		30403		30403
681		30939.3		30879.9
680		32789.5		31356.8
679		31833.7		31833.7
678		32174		31829.4
677		32867.4		31772.2
676		32587.4		31602.8
675		32223		31451.3
674		32325.8		31332.9
673		31183.2		31183.2
672		33032.3		31181.3
671		32480.4		31052
670		32172.2		30952.1
669		31002.9		30867
668		32354.1		30856.7
667		31788.4		30752.9
666		30681.3		30681.3
665		31785.2		30757.7
664		32545.5		30834.2
663		32082.6		30910.6
662		32344.1		30987
661		32122.8		31063.4
660		32197		31139.8
659		32974.7		31216.3
658		31292.7		31292.7
657		31535.7		31344.5
656		31396.4		31396.4
655		31778.6		31778.6
654		31604.8		31604.8
653		32585.9		31787
652		33448.6		31969.1
651		32151.2		32151.2
650		31796		31796
649		33615.7		31795.1
648		33085.2		31684.5
647		32418.1		31599.7
646		31586.8		31550.2
645		31548		31548
644		32949.4		31650.5
643		32609.1		31753
642		33656.9		31855.5
641		33098.7		31958
640		33280.8		32060.5
639		34248.8		32163
638		33348.6		32265.5
637		32368		32368
636		33004.4		32365.6
635		34014		32274.7
634		32033.3		32033.3
633		32605.6		32056
632		32775.3		32078.8
631		33195.8		32101.6
630		33660.2		32124.3
629		33239.6		32147.1
628		32169.8		32169.8
627		33101.7		32267.6
626		33611.3		32365.4
625		32463.1		32463.1
624		33217		32749
623		33034.9		33034.9
622		33910.2		33910.2
621		33621.9		33621.9
620		35415.9		33671.4
619		33976		33720.9
618		33770.4		33770.4
617		33799.7		33765.1
616		33606		33606
615		33990.3		33604.8
614		33844.6		33577
613		33939.6		33557.3
612		34049		33529.7
611		33570.6		33492.8
610		33980		33486.2
609		33649.6		33451
608		33560.4		33436.2
607		34030.2		33426.4
606		33700.4		33383.7
605		33780		33360.9
604		34381.4		33331.2
603		33574		33258.5
602		33236.7		33236.7
601		33813.7		33770.9
600		35078.5		34305.1
599		34839.4		34839.4
598		33615.8		33615.8
597		34880.5		33681
596		34496.9		33746.2
595		36428.8		33811.4
594		35016.6		33876.6
593		34640.5		33941.8
592		34007		34007
591		34121.7		34041.8
590		34076.5		34076.5
589		35825.6		34237.4
588		36459.7		34398.2
587		36265.7		34559.1
586		36021.1		34719.9
585		34880.8		34880.8
584		34035.6		34035.6
583		35688.2		34201.7
582		34618.2		34367.9
581		34886.1		34534
580		35215.2		34700.1
579		34866.3		34866.3
578		34930.5		34860.8
577		35398.3		34846.2
576		35856.6		34779
575		36650		34655.2
574		35173.4		34434.3
573		35063.5		34348.4
572		35767.4		34264.9
571		35452.6		34098.1
570		35283		33948.5
569		34050.4		33802.5
568		34996.9		33773.3
567		34311.3		33640.8
566		33568.7		33568.7
565		35802.8		33547.3
564		34246.7		33374.1
563		35562.7		33289.2
562		34112.8		33109.1
561		33722.5		33009.7
560		34787.5		32925.9
559		36823.9		32763.2
558		37347.5		32453.5
557		36536.2		32088
556		38875		31751
555		39436.6		31237.9
554		40998.5		30655.8
553		38632.1		29935.5
552		37718.9		29327.2
551		38301.6		28742.3
550		36065.6		28084.3
549		33920.3		27534.4
548		32394.2		27092.8
547		32038.4		26725.3
546		31311.1		26359.5
545		31089.2		26020
544		30142.1		25675.5
543		30243.7		25373.3
542		27747.7		25047.3
541		26153.4		24866.6
540		25833.9		24780.3
539		25450.8		24710.1
538		24661		49322
537		25663.4		49284.9
536		26310.5		49183.1
535		26848.2		49036.3
534		28985.8		48849.7
533		39537.6		48526.1
532		58067.7		47555.8
531		95817.1		45441.8
530		132783		40997.8
529		99243.1		34208.6
528		40091.2		29250.5
527		17886.5		27714.1
526		14931		27470.9
525		13699.4		27398.8
524		13810.1		27499.7
523		13703.3		13566.1
522		13500.4		13424.7
521		13672.5		13331.3
520		13019.8		13019.8
519		13218.6		13015.4
518		12831		12831
517		13041.6		12813.8
516		12248.5		12248.5
515		12969.5		12248.3
514		12928.4		12241.2
513		12912.2		12234.4
512		13017.7		12227.8
511		13409.6		12220
510		13090.1		12208.5
509		13005.7		12199.9
508		12968.9		12192
507		12815.4		12184.4
506		13522		12178.2
505		13542.9		12165.2
504		12789.1		12151.9
503		12578.7		12145.6
502		13592.1		12141.3
501		14354.1		12127.3
500		14431.7		12105.9
499		14508		12083.6
498		15477		12060.4
497		16709		12027.8
496		17575.4		11983.2
495		15634.2		11929.9
494		14126.3		11894.7
493		12502.4		11873.5
492		12563		11867.5
491		11860.9		11860.9
490		11933.8		11860.8
489		12086.7		11859.9
488		13406.8		11857.4
487		12990.8		11840.8
486		12441.4		11828.5
485		12421.9		11821.9
484		11949.3		11815.5
483		11989.2		11814
482		12112.7		11812
481		12451.6		11808.8
480		12728.7		11801.9
479		12181.9		11791.9
478		12928		11787.7
477		12630.6		11775.6
476		13178.4		11766.4
475		12692.9		11751.4
474		13318.7		11741.4
473		12144.8		11724.6
472		11799.1		11720.1
471		12113.1		11719.3
470		12489.8		11715.1
469		11706.8		11706.8
468		12504.7		11760.3
467		12887.7		11813.7
466		13999.9		11867.1
465		13222.7		11920.5
464		12717.1		11973.9
463		12481.4		12027.3
462		13353.5		12080.7
461		13443		12134.1
460		12187.5		12187.5
459		12096.9		12096.9
458		12807.5		12272.9
457		12448.9		12448.9
456		12195.1		12195.1
455		12851.8		12203.9
454		12942.8		12212.7
453		13249.7		12221.4
452		13124.4		12230.2
451		12391.6		12239
450		13173.2		12247.8
449		12813		12256.6
448		13678		12265.3
447		12698.7		12274.1
446		13163.7		12282.9
445		12595.7		12291.7
444		12300.4		12300.4
443		12734.2		12339.1
442		13252.9		12377.8
441		13266.1		12416.5
440		12455.2		12455.2
439		12892.6		12455.1
438		13068.2		12440.2
437		12911.4		12419
436		12892		12402.4
435		12829.3		12386
434		12495.3		12371.1
433		12366.9		12366.9
432		13015.1		12373.7
431		12634.9		12380.4
430		12891.2		12387.1
429		13612.2		12393.9
428		13175.2		12400.6
427		13369.2		12407.4
426		12983.7		12414.1
425		13492.2		12420.9
424		13467.7		12427.6
423		13758.7		12434.4
422		13047.9		12441.1
421		13225.2		12447.9
420		12454.6		12454.6
419		12644.1		12520.6
418		12689.5		12586.5
417		13358.1		12652.5
416		12718.4		12718.4
415		12856.5		12718.1
414		13328.3		12710.2
413		13271.8		12676.4
412		13155.3		12643.9
411		12616.1		12616.1
410		13372.2		12731.7
409		12847.2		12847.2
408		13141.5		13039.6
407		13232		13232
406		12876.5		12876.5
405		13473.4		12876.5
404		13544.7		12876.4
403		13627.2		12876.3
402		14376.7		12876.2
401		14485.8		12875.9
400		13871.4		12875.6
399		13920.7		12875.5
398		13959.9		12875.3
397		13642.1		12875.1
396		13580.9		12875
395		13754.9		12874.8
394		13676.3		12874.7
393		14202		12874.5
392		13935.3		12874.3
391		13937		12874.1
390		14195.4		12873.9
389		12873.7		12873.7
388		13289.4		12963.8
387		13894.8		13054
386		13742.3		13144.1
385		13234.3		13234.3
384		13079.8		13079.8
383		13580.1		13099.7
382		13749.9		13119.6
381		13412.8		13139.5
380		13841.3		13159.4
379		13179.3		13179.3
378		13816		13243.2
377		14075.7		13307.2
376		14680		13371.1
375		14243.6		13435.1
374		14052.4		13499
373		14365.3		13562.9
372		13626.9		13626.9
371		14070.7		13649.9
370		14436.6		13673
369		14451.9		13696
368		15062.4		13719
367		14789.5		13742.1
366		14334.5		13765.1
365		14232.1		13788.2
364		14162.8		13811.2
363		14277.8		13834.2
362		14089.1		13857.3
361		14744.9		13880.3
360		13903.4		13903.4
359		14379.1		14059.7
358		15102.7		14216
357		14776.1		14372.4
356		14528.7		14528.7
355		14423.1		14423.1
354		15034.8		14483.8
353		15078.3		14544.4
352		14605		14605
351		14512.5		14512.5
350		14951.1		14512.4
349		14880		14499.1
348		15030.6		14487.7
347		14955.6		14471.4
346		14877.2		14456.9
345		14444.3		14444.3
344		15064.8		14468.3
343		14757.9		14492.2
342		15253.2		14516.2
341		14814		14540.1
340		15225.7		14564.1
339		15084.9		14588
338		16213.6		14612
337		14635.9		14635.9
336		14502.6		14502.6
335		15754.4		14585.5
334		15038.3		14668.5
333		14751.4		14751.4
332		14763.3		14763.3
331		16055.4		15043.7
330		16466.2		15324.2
329		17255.9		15604.6
328		15885		15885
327		15726.5		15726.5
326		16580.2		15725.7
325		17135.4		15710.4
324		15888.2		15685.3
323		16651.1		15681.1
322		17230.2		15663.8
321		16324.4		15636.3
320		16166.4		15623.8
319		17325.5		15613.7
318		17178		15583.7
317		16234.6		15555.8
316		16151.7		15543.4
315		15753.2		15532.3
314		17466.2		15527.7
313		17640.8		15493.9
312		17091.7		15456.5
311		16872.9		15427.9
310		17276.1		15402.6
309		17397.1		15370
308		17308.5		15334.8
307		17859.6		15300.5
306		17953.4		15256.4
305		17502.6		15209.9
304		17596.2		15170.4
303		17190.8		15128.7
302		16918		15093.3
301		16448.7		15061.9
300		17070.5		15038.1
299		16382.3		15003.2
298		16263.2		14979.6
297		16188.8		14957.7
296		15344.8		14936.6
295		15252		14929.7
294		14924.2		29848.3
293		15369.5		29845.5
292		15417.9		29831.2
291		15183.5		29815.5
290		15260.1		29805.3
289		17292.9		29793.1
288		18370.4		29728.7
287		21417.8		29636.1
286		35618.8		29464.7
285		60494		28929.5
284		53051.6		27754.5
283		26873.6		26755.3
282		15988.9		26411.1
281		13612.8		26340.1
280		13164.4		26328.8
279		13364.5		13202.1
278		13311.7		13239.9
277		13422.5		13277.6
276		13623.3		13315.3
275		14116.5		13353.1
274		13763.4		13390.8
273		13718.7		13428.6
272		14110.2		13466.3
271		14274.2		13504
270		13541.8		13541.8
269		13233.8		13233.8
268		13958.7		13240.3
267		13598.8		13246.7
266		14269.8		13253.2
265		13941.2		13259.6
264		13652.7		13266.1
263		14448.2		13272.6
262		14372.4		13279
261		14281.4		13285.5
260		14236.5		13291.9
259		14580.6		13298.4
258		14268.6		13304.8
257		14577.7		13311.3
256		13633.2		13317.7
255		13324.2		13324.2
254		13496.8		13368.9
253		13718.7		13413.5
252		14108.6		13458.2
251		14238.5		13502.8
250		14293.7		13547.5
249		13948.5		13592.2
248		13636.8		13636.8
247		13717.1		13634.9
246		14808.3		13624.8
245		14502.9		13511.4
244		14852.1		13416.5
243		13776.6		13280.9
242		13234.2		13234.2
241		15162.6		13307.7
240		14913		13381.2
239		14765.8		13454.8
238		14448.4		13528.3
237		14550.6		13601.8
236		14679.7		13675.4
235		14278.1		13748.9
234		13822.4		13822.4
233		13972.2		13819.3
232		14138.8		13757.2
231		13681.9		13611.1
230		13584.1		13584.1
229		13818.2		13583.9
228		14359.2		13579.2
227		14884.5		13563.9
226		14117.7		13538.2
225		14460.3		13526.8
224		14305.3		13508.6
223		13833.5		13493.1
222		14067		13486.4
221		15073.7		13475.1
220		14220.1		13444.1
219		14184.7		13429
218		13609.4		13414.4
217		13410.6		13410.6
216		14428.1		13577.5
215		14530.8		13744.4
214		14907.7		13911.2
213		14078.1		14078.1
212		14459.1		14077.5
211		15048.8		14059.9
210		14258		14015.5
209		14184		14004.2
208		14148.5		13995.6
207		14438.3		13988.3
206		14450.6		13967.8
205		15287.9		13945.8
204		15284.8		13885.9
203		13823.7		13823.7
202		14319.9		13871
201		15575		13918.2
200		15330.5		13965.4
199		14630.8		14012.7
198		15292.9		14059.9
197		14428.1		14107.2
196		15425.6		14154.4
195		15451.2		14201.6
194		14248.9		14248.9
193		15340.8		14271.2
192		14948.8		14293.5
191		15025.6		14315.7
190		14763.8		14338
189		14360.3		14360.3
188		14621.6		14403.5
187		15531.5		14446.6
186		15892		14489.7
185		15209.7		14532.9
184		14576		14576
183		14821.9		14575.4
182		14518.6		14518.6
181		15345.3		14627.2
180		14848.3		14735.9
179		15093.5		14844.5
178		16096.9		14953.2
177		16091.4		15061.8
176		15549.7		15170.5
175		15279.2		15279.2
174		15446.8		15278.6
173		15561		15261.1
172		15745.2		15230.4
171		15178.4		15178.4
170		16191.3		15175.9
169		15416.4		15097.9
168		15918		15071.5
167		15544.2		15005.9
166		15520.3		14963.1
165		16360.9		14918.9
164		16385.8		14809.3
163		15567.5		14690.5
162		15834.4		14624
161		15646.6		14533.4
160		14450.6		14450.6
159		14959		14818.4
158		15363		15186.3
157		15669.9		15554.1
156		15922		15922
155		15785.4		15785.4
154		16202.2		15830.6
153		15947.4		15875.8
152		16238.6		15921
151		16611.5		15966.3
150		16850.6		16011.5
149		16056.7		16056.7
148		15810.4		15810.4
147		16287.3		15934.7
146		16370		16059
145		16340.1		16183.3
144		16307.6		16307.6
143		15938.2		15938.2
142		16908.5		15937.8
141		16496.5		15885.8
140		16099.7		15853.1
139		15895.4		15839.8
138		16396.1		15836.8
137		15806.9		15806.9
136		17077.6		16028
135		16249.1		16249.1
134		15997.7		15997.7
133		16591.6		15997.3
132		16620.7		15980.6
131		17093.1		15962.6
130		17026.7		15931.1
129		17297.2		15900.6
128		16628.4		15861.9
127		16384.6		15840.6
126		16531.1		15825.5
125		16982.9		15806
124		15773.5		15773.5
123		16468.3		16105.8
122		17060.2		16438.1
121		16770.3		16770.3
120		16265		16265
119		17765.3		16264.2
118		17724.2		16203.5
117		17019.1		16142.2
116		17659.2		16106.7
115		17140.7		16044.3
114		17013.1		16000.3
113		16887		15959.8
112		15922.7		15922.7
111		16377.8		16098.6
110		17740.6		16274.4
109		16691.4		16450.3
108		16626.2		16626.2
107		16485.9		16485.9
106		17184.6		16481.3
105		17892.7		16445.8
104		17370.9		16377.5
103		18494		16328.8
102		18086.6		16228.8
101		18971.8		16142.2
100		18730.8		16013.4
99		19266		15889.5
98		19370		15737.3
97		17566.6		15574.3
96		18554.2		15482.8
95		19267.4		15344.7
94		21045.6		15170
93		21088.7		14911.4
92		18806.6		14640.8
91		16701.3		14458.7
90		15240.3		14360.8
89		14322.5		14322.5
88		14573		14443.9
87		14752.8		14565.4
86		14686.9		14686.9
85		14691.6		14675.7
84		14898.4		14656.7
83		14872.1		14592.1
82		15345.2		14516.4
81		15114.8		14338.8
80		14975.4		14170.3
79		15079		13996.2
78		15109.2		13772.6
77		14363.8		13506.3
76		14192.2		13330
75		13657.5		13155.2
74		13884.2		13047.1
73		13890.6		12880.1
72		12713.5		12685.6
71		13053.3		12671.3
70		13468.6		12592.8
69		12717		12427.7
68		12745.1		12372.2
67		12303.4		12303.4
66		12255		12255
65		13768.1		12227.2
64		14011.4		12066.5
63		14232.8		11867.7
62		14219		11629.7
61		13449.3		11369
60		13761.4		11146.1
59		15032.1		10874.7
58		18221.3		10472.7
57		21906.5		9773.55
56		28255.5		8716.28
55		27850.7		7058.02
54		18225.5		5313.03
53		8364.47		4234.36
52		4861.38		3889.27
51		4758.6		3807.48
50		3874.35		3728.29
49		3716.15		3716.15
48		3697.48		3697.48
47		4196.54		3692.36
46		3568.83		3553.73
45		3953.16		3542.73
44		4000.26		3426.84
43		3818.03		3270.21
42		3124.13		3124.13
41		3422.85		3122.58
40		3572.95		3066.27
39		3141.76		2973.23
38		2942.42		2942.42
37		3522.55		2941.61
36		3375.77		2883.64
35		3255.48		2834.72
34		2793.14		2793.14
33		3273.97		3010.79
32		3228.45		3228.45
31		3215.65		3215.65
30		3670.89		3209.2
29		3733.59		3175.92
28		3399.28		3136.5
27		3540.32		3112.84
26		3933.93		3079.05
25		3997.58		3020.51
24		4580.33		2954.52
23		5949.08		2851.67
22		7218.57		2666.3
21		6783.65		2400.16
20		4470.43		2144.94
19		3273.47		2006.37
18		2589.42		1927.48
17		2432.07		1882.39
16		2259.04		1843.21
15		2514.99		1811.09
14		2945.36		1762.35
13		2851.98		1686.47
12		2429.39		1611.49
11		2393.54		1555.91
10		2550.06		1498.99
9		2850.68		1429.93
8		3698.18		1340.12
7		4280.27		1198.02
6		5096.32		1016.1
5		4583.17		779.496
4		4122.53		560.133
3		3397.64		355.992
2		2362.02		182.676
1		928.852		59.1011
0		165.286		9.90193
-1		15.1861		1.11803
-2		6.0024		0.320829
-3		0		5.17704e-43
-4		1.16046		0
-5		18.8475		0
-6		0		0
-7		0		0
-8		0		0
-9		0		0

## Sheet: O1s Scan
﻿
Axis	Energy	Elements=	151
C:\Users\LICP\AppData\Local\Temp\VGD{D4809616-1D7A-49DE-B7C2-55DA45890B13}.vgd
Binding Energy (E)				Backgnd.
eV		Counts / s		Counts / s
541		2480.47		0
540.9		2585.54		2590.37
540.8		2574.25		2576.45
540.7		2721.22		2554.21
540.6		2662.36		2528.76
540.5		2564.21		2497.39
540.4		2542.69		2457.04
540.3		2556.53		2424.71
540.2		2406.71		2394.38
540.1		2479.64		2374.01
540		2270.79		2361.78
539.9		2323.04		2347.28
539.8		2534.68		2333.69
539.7		2328.84		2333.58
539.6		2211.07		2330.54
539.5		2341.25		2323.98
539.4		2395.43		2322.06
539.3		2390.08		2321.91
539.2		2272.47		2321.66
539.1		2393.42		2321.41
539		2345.61		2321.14
538.9		2437.55		2320.89
538.8		2324.66		2320.61
538.7		2343.07		2320.4
538.6		2257.49		2320.17
538.5		2371.78		2319.93
538.4		2475.15		2319.65
538.3		2377.46		2319.34
538.2		2379.95		2319.03
538.1		2284.35		2318.7
538		2384.73		2318.42
537.9		2392.02		2318.06
537.8		2515.56		2317.58
537.7		2579.62		2316.91
537.6		2661.7		2316.17
537.5		2483.82		2315.37
537.4		2498.56		2314.63
537.3		2411.69		2314.01
537.2		2344.38		2313.51
537.1		2441.55		2312.95
537		2581.43		2312.44
536.9		2416.87		2311.86
536.8		2526.26		2311.12
536.7		2632.71		2310.37
536.6		2459.39		2309.7
536.5		2420.66		2309.1
536.4		2278.44		2308.61
536.3		2330.23		2308.29
536.2		2315.58		2308.05
536.1		2309.21		2307.74
536		2545.22		2307.26
535.9		2575.95		2306.7
535.8		2481.46		2306.02
535.7		2538.14		2305.22
535.6		2528.68		2304.41
535.5		2547.79		2303.58
535.4		2592.26		2302.76
535.3		2482.24		2301.99
535.2		2434.01		2301.22
535.1		2505.1		2300.46
535		2550.29		2299.85
534.9		2296.7		2299.23
534.8		2482.5		2298.61
534.7		2443.93		2298.07
534.6		2360.69		2297.57
534.5		2454.8		2297.01
534.4		2418.51		2296.45
534.3		2475.73		2295.84
534.2		2510.3		2295.14
534.1		2538.17		2294.41
534		2513.8		2293.56
533.9		2610.92		2292.65
533.8		2603.37		2291.64
533.7		2677.46		2290.5
533.6		2763.46		2289.17
533.5		2854.17		2287.57
533.4		3115		2285.66
533.3		3156.91		2283.57
533.2		2993.09		2281.15
533.1		3352.92		2278.41
533		3442.67		2275.38
532.9		3632.15		2272.13
532.8		3541.96		2268.45
532.7		3771.59		2264.33
532.6		4151.97		2259.71
532.5		4323.55		2254.62
532.4		4469.52		2248.82
532.3		4843.82		2242.26
532.2		5131.18		2235.05
532.1		5309.79		2227.27
532		5351.89		2218.72
531.9		5835.29		2209.46
531.8		6122.16		2199.57
531.7		6240.75		2188.96
531.6		6586.03		2177.39
531.5		7067.7		2165.04
531.4		7211.28		2151.99
531.3		7362.46		2138.13
531.2		7657.42		2123.59
531.1		7783.36		2108.54
531		7936.56		2092.67
530.9		8647.92		2075.71
530.8		9297.77		2057.51
530.7		9865.65		2037.73
530.6		10593.3		2015.92
530.5		11584.6		1991.74
530.4		12905.2		1964.89
530.3		14105.5		1934.73
530.2		15834.1		1900.61
530.1		17740.7		1862.52
530		18723.2		1820.38
529.9		20182.9		1774.7
529.8		20437.5		1726.65
529.7		19979.6		1677.99
529.6		18653.2		1629.98
529.5		17309.1		1584.77
529.4		14801		1543.71
529.3		12604.2		1507.81
529.2		10311.4		1477.67
529.1		7901.79		1453.46
529		6242.34		1434.71
528.9		4674.83		1420.73
528.8		3734.27		1410.72
528.7		2943.32		1403.55
528.6		2631.21		1398.51
528.5		2284.97		1394.91
528.4		2018.81		1392.35
528.3		1794.58		1390.5
528.2		1635.69		1389.23
528.1		1545.25		1388.38
528		1506.03		1387.81
527.9		1505.16		1387.38
527.8		1536.31		1387.01
527.7		1518.01		1386.68
527.6		1477.15		1386.37
527.5		1465.36		1386.09
527.4		1438.98		1385.85
527.3		1481.34		1385.6
527.2		1507.93		1385.37
527.1		1470.17		1385.18
527		1371.85		1385.03
526.9		1366.25		1384.9
526.8		1448.88		1384.77
526.7		1504.5		1384.68
526.6		1399.18		1384.55
526.5		1424.5		1384.41
526.4		1404.82		1384.3
526.3		1400.9		1384.2
526.2		1470.86		1384.08
526.1		1280.87		1383.97
526		1383.25		0

## Sheet: Na1s Scan
﻿
Axis	Energy	Elements=	171
C:\Users\LICP\AppData\Local\Temp\VGD{339CFAAC-E10B-4AFF-847A-AD84E2E60476}.vgd
Binding Energy (E)				Backgnd.
eV		Counts / s		Counts / s
1080		20451.1		0
1079.9		20540.1		20485.1
1079.8		20516.1		20416.8
1079.7		20433.1		20416.8
1079.6		20177.8		20416.7
1079.5		20442.9		20416.4
1079.4		20622.1		20415.7
1079.3		20701.2		20414.6
1079.2		20587.9		20412.6
1079.1		20568.7		20410.3
1079		20559.6		20408.1
1078.9		20556.3		20405.9
1078.8		20699.6		20403.7
1078.7		20568.3		20402.2
1078.6		20271.4		20400.9
1078.5		20472		20400
1078.4		20354.9		20400
1078.3		20367.7		20400.8
1078.2		20533.8		20401.7
1078.1		20681.2		20402.6
1078		20747.1		20403.5
1077.9		20747		20404.3
1077.8		20393.2		20405.2
1077.7		20379.4		20406.1
1077.6		20528.3		20407
1077.5		20588.9		20407.9
1077.4		20612.6		20408.7
1077.3		20512.4		20409.6
1077.2		20393.9		20410.5
1077.1		20550.4		20411.4
1077		20449.4		20412.2
1076.9		20804.3		20413.1
1076.8		20496.2		20414
1076.7		20608.9		20414.9
1076.6		20755.9		20415.8
1076.5		20652.5		20416.6
1076.4		20387		20417.5
1076.3		20530.3		20418.4
1076.2		20554.4		20419.3
1076.1		20791.9		20420.2
1076		20713.4		20421
1075.9		20774.4		20421.9
1075.8		20655.4		20422.8
1075.7		20733.5		20423.7
1075.6		20627		20424.5
1075.5		20383.1		20425.4
1075.4		20517		20426.3
1075.3		20502.5		20427.2
1075.2		20549.9		20428.1
1075.1		20532.5		20428.9
1075		20333.8		20429.8
1074.9		20638.8		20430.7
1074.8		20375.4		20431.6
1074.7		20497.1		20432.5
1074.6		20752.5		20433.3
1074.5		20595.9		20434.2
1074.4		20627.6		20435.1
1074.3		20577.4		20436
1074.2		20616.4		20436.8
1074.1		20652.4		20437.7
1074		20549.9		20438.6
1073.9		20725.6		20439.5
1073.8		20627.5		20440.4
1073.7		20722.9		20441.2
1073.6		20716.7		20442.1
1073.5		20636.7		20443
1073.4		20648.5		20443.9
1073.3		20831.6		20444.7
1073.2		20833.7		20445.6
1073.1		20886.1		20446.5
1073		20985.9		20447.4
1072.9		21112.5		20448.3
1072.8		21161.5		20449.1
1072.7		21273.1		20450
1072.6		21360.6		20450.9
1072.5		21592.7		20451.8
1072.4		21759.8		20452.7
1072.3		21834.2		20453.5
1072.2		21914.2		20454.4
1072.1		22095		20455.3
1072		22162.6		20456.2
1071.9		22154.4		20457
1071.8		22010.4		20457.9
1071.7		22053.4		20458.8
1071.6		22172.5		20459.7
1071.5		22322.8		20460.6
1071.4		22283.2		20461.4
1071.3		22044.1		20462.3
1071.2		21895.3		20463.2
1071.1		21846		20464.1
1071		21697.2		20465
1070.9		21744.2		20465.8
1070.8		21567		20466.7
1070.7		21389.4		20467.6
1070.6		21354.4		20468.5
1070.5		21241.3		20469.3
1070.4		20912.9		20470.2
1070.3		20846.5		20471.1
1070.2		20843.6		20472
1070.1		20781.2		20472.9
1070		20818.1		20473.7
1069.9		20671		20474.6
1069.8		20724.4		20475.5
1069.7		20634.2		20476.4
1069.6		20683.1		20477.2
1069.5		20635.8		20478.1
1069.4		20738.2		20479
1069.3		20683.2		20479.9
1069.2		20554.3		20480.8
1069.1		20455		20481.6
1069		20532.5		20482.5
1068.9		20770.8		20483.4
1068.8		20666.5		20484.3
1068.7		20586.1		20485.2
1068.6		20641.6		20486
1068.5		20713.2		20486.9
1068.4		20712.8		20487.8
1068.3		20707.8		20488.7
1068.2		20716.2		20489.5
1068.1		20764		20490.4
1068		20678.3		20491.3
1067.9		20694		20492.2
1067.8		20598.5		20493.1
1067.7		20627.3		20493.9
1067.6		20475		20494.8
1067.5		20702.5		20495.7
1067.4		20706.4		20496.6
1067.3		20604.1		20497.5
1067.2		20774.5		20498.3
1067.1		20672.3		20499.2
1067		20535.9		20500.1
1066.9		20491		20501
1066.8		20646		20501.8
1066.7		20716.2		20502.7
1066.6		20718		20503.6
1066.5		20651.8		20504.5
1066.4		20570.8		20505.4
1066.3		20744.6		20506.2
1066.2		20648.2		20507.1
1066.1		20659.9		20508
1066		20653.3		20508.9
1065.9		20669.7		20509.7
1065.8		20759.8		20510.6
1065.7		20697.5		20511.5
1065.6		20511.5		20512.4
1065.5		20585.8		20513.3
1065.4		20569.5		20514.1
1065.3		20624		20515
1065.2		20698.6		20515.9
1065.1		20504.7		20516.8
1065		20612.7		20517.7
1064.9		20792		20518.5
1064.8		20662.2		20519.4
1064.7		20817.8		20520.3
1064.6		20671.2		20521.2
1064.5		20657.9		20522
1064.4		20520.5		20522.9
1064.3		20489.2		20523.8
1064.2		20555.5		20524.7
1064.1		20491.6		20534.7
1064		20566.7		20544.7
1063.9		20739.7		20554.8
1063.8		20830.9		20564.8
1063.7		20600.8		20574.8
1063.6		20756.2		20584.9
1063.5		20644.5		20594.9
1063.4		20663.4		20604.9
1063.3		20561.8		20614.9
1063.2		20637.6		20625
1063.1		20685.8		20635
1063		20654.8		0

## Sheet: Fe2p Scan
﻿
Axis	Energy	Elements=	401
C:\Users\LICP\AppData\Local\Temp\VGD{0BCFBFDE-06E2-437B-85DF-57F898F2E53F}.vgd
Binding Energy (E)				Backgnd.
eV		Counts / s		Counts / s
741		10313.6		0
740.9		10326.4		10348
740.8		10301.1		10283.7
740.7		10450.8		10262.3
740.6		10202.2		10239.9
740.5		10258.3		10220.2
740.4		10214.2		10198.5
740.3		10256.7		10190.8
740.2		10177.4		10176.3
740.1		10265.9		10151.7
740		10262.3		10136.4
739.9		10004		10127.9
739.8		10069.1		10110.1
739.7		10214.5		10093.1
739.6		10145.9		10083.4
739.5		10046		10052.8
739.4		10052.5		10017.4
739.3		9907.01		9991
739.2		10010.8		9989.48
739.1		9938.63		9987.86
739		10086.6		9986.18
738.9		10056.6		9984.18
738.8		10082.4		9981.69
738.7		10274.9		9978.94
738.6		10076.2		9976.18
738.5		10054.1		9973.43
738.4		10019.7		9970.79
738.3		9983.27		9968.45
738.2		10054.5		9966.23
738.1		9978.16		9963.77
738		10167.8		9961.11
737.9		10107.6		9958.19
737.8		10116.9		9955.24
737.7		10030.1		9952.12
737.6		10054.3		9949.21
737.5		10008.5		9946.03
737.4		10234.2		9942.88
737.3		10065.2		9939.6
737.2		10073.3		9936.29
737.1		10038.4		9932.73
737		10123.1		9929.21
736.9		10179.6		9925.52
736.8		10126.3		9921.45
736.7		10270.5		9916.88
736.6		10307.3		9912.18
736.5		10160.9		9907.41
736.4		10176.2		9902.59
736.3		10120.4		9897.74
736.2		10242.9		9892.91
736.1		10255.4		9887.86
736		10251.3		9882.67
735.9		10222.5		9877.27
735.8		10198.9		9871.72
735.7		10294		9865.99
735.6		10320		9859.77
735.5		10501.8		9853.31
735.4		10320.4		9846.56
735.3		10329.4		9839.65
735.2		10340.6		9832.66
735.1		10323		9825.78
735		10375.1		9818.77
734.9		10353.5		9811.63
734.8		10351.9		9804.44
734.7		10320.1		9796.94
734.6		10460.3		9789.11
734.5		10524.5		9781.17
734.4		10370.6		9772.82
734.3		10536.6		9764.09
734.2		10501.9		9755.1
734.1		10559.7		9746.19
734		10415		9736.99
733.9		10491.3		9727.61
733.8		10576.6		9718.14
733.7		10505		9708.53
733.6		10580.1		9698.43
733.5		10649.8		9688.06
733.4		10590.6		9677.51
733.3		10623.2		9666.82
733.2		10525.4		9656.09
733.1		10537.5		9645.41
733		10550.7		9634.88
732.9		10426.5		9624.58
732.8		10422.2		9614.16
732.7		10528.5		9603.68
732.6		10510.1		9593.04
732.5		10580.8		9582.27
732.4		10437.7		9571.23
732.3		10521.5		9560.11
732.2		10505.7		9548.84
732.1		10536.7		9537.85
732		10335.8		9526.93
731.9		10330.1		9516.45
731.8		10179.3		9506.18
731.7		10305.7		9496.22
731.6		10287.6		9486.44
731.5		10157.1		9476.45
731.4		10393.4		9466.36
731.3		10179.3		9456.34
731.2		10192.3		9446.65
731.1		10020.5		9436.91
731		10125.4		9427.51
730.9		10115.9		9417.88
730.8		10260.7		9408.1
730.7		10216.3		9398
730.6		10154.6		9387.75
730.5		10152.9		9377.57
730.4		10003.1		9367.88
730.3		9896.7		9358.19
730.2		10148		9348.64
730.1		10007.5		9339.15
730		10048.6		9329.61
729.9		9971.95		9319.85
729.8		9968.84		9310.38
729.7		9902.31		9300.93
729.6		9930.49		9291.36
729.5		10055.6		9281.74
729.4		9943.82		9271.9
729.3		10035.8		9261.74
729.2		10029.9		9251.31
729.1		10034.1		9240.75
729		10065.2		9230.06
728.9		9956.85		9219.16
728.8		10089.4		9207.89
728.7		10194.5		9196.43
728.6		10069.5		9184.67
728.5		10183.9		9172.3
728.4		10259.5		9159.8
728.3		10084.6		9147.12
728.2		10234.5		9133.89
728.1		10332.2		9120.09
728		10446.7		9105.81
727.9		10474.7		9090.71
727.8		10504.3		9074.85
727.7		10615.4		9058.34
727.6		10644		9041.6
727.5		10491.6		9024.55
727.4		10566		9006.88
727.3		10795.7		8988.67
727.2		10855.6		8969.85
727.1		10913.9		8950.31
727		10826.5		8930.27
726.9		10776		8909.56
726.8		11100.6		8888.34
726.7		11055.3		8866.52
726.6		11179.1		8843.62
726.5		11371.4		8819.56
726.4		11368		8794.86
726.3		11376.8		8769.42
726.2		11383.2		8743.18
726.1		11541.1		8716.55
726		11480.2		8689.29
725.9		11631.1		8661.62
725.8		11490.6		8633.27
725.7		11659.5		8604.06
725.6		11940.2		8573.76
725.5		12000.3		8542.83
725.4		11876.8		8510.6
725.3		12141.5		8477.52
725.2		12031.4		8444.03
725.1		12029		8410.2
725		12055.4		8375.85
724.9		12040.7		8341.21
724.8		12156.6		8306.19
724.7		12105.6		8270.72
724.6		12136.9		8234.72
724.5		12221.9		8198.24
724.4		12171.2		8161.56
724.3		12110.6		8124.23
724.2		12330.1		8086.57
724.1		12176.8		8048.99
724		11996.3		8011.52
723.9		11935.5		7974.31
723.8		11784.1		7937.95
723.7		11638.5		7902.17
723.6		11648.3		7866.85
723.5		11558.6		7832.26
723.4		11328.5		7798.32
723.3		11220.9		7764.98
723.2		11119.6		7732.43
723.1		11009.8		7700.55
723		10996.4		7669.67
722.9		10565.7		7639.76
722.8		10490.5		7611.3
722.7		10089.9		7584.38
722.6		9925.62		7559.26
722.5		9769.55		7535.6
722.4		9555.69		7513.74
722.3		9264.52		7493.37
722.2		9071.57		7474.32
722.1		9018.26		7456.33
722		9020.81		7439.44
721.9		8788.97		7423.09
721.8		8849.47		7407.23
721.7		8682.04		7391.67
721.6		8749.71		7376.36
721.5		8786.43		7361.09
721.4		8684.46		7346.12
721.3		8584.37		7331.22
721.2		8559.1		7316.47
721.1		8575.4		7302.02
721		8523.7		7287.58
720.9		8600.34		7272.7
720.8		8783.43		7257.48
720.7		8681.75		7241.83
720.6		8755.83		7225.64
720.5		8777.94		7209.28
720.4		8618.01		7192.92
720.3		8696.98		7176.08
720.2		8889.87		7158.93
720.1		8862.31		7141.63
720		8781.66		7123.64
719.9		8951.19		7105.08
719.8		8955.99		7086.48
719.7		8817.71		7067.71
719.6		8876.3		7048.66
719.5		8857.43		7029.73
719.4		8787.57		7010.88
719.3		8806.36		6991.7
719.2		8925.23		6972.42
719.1		8849.12		6953.02
719		8828.53		6933.5
718.9		8770.2		6914.01
718.8		8689.59		6894.76
718.7		8676.93		6875.69
718.6		8647.34		6856.54
718.5		8787.32		6837.6
718.4		8539.93		6818.98
718.3		8403.49		6800.54
718.2		8473.7		6782.18
718.1		8502.81		6764.25
718		8435.03		6746.28
717.9		8473.44		6728.23
717.8		8367.05		6710.28
717.7		8318.44		6692.64
717.6		8220.83		6675.1
717.5		8287.87		6657.71
717.4		8298.07		6640.44
717.3		8201.47		6623.36
717.2		8112.12		6606.45
717.1		8038.14		6589.93
717		7958.37		6573.67
716.9		8059.57		6557.69
716.8		7943.43		6541.89
716.7		7918.41		6526.3
716.6		7834.48		6510.9
716.5		7758.08		6495.86
716.4		7761.74		6480.94
716.3		7792.74		6465.9
716.2		7914.8		6450.79
716.1		7793.2		6435.52
716		7789.77		6420.04
715.9		7803.59		6404.36
715.8		7838.98		6388.85
715.7		7732.22		6373.11
715.6		7858.48		6357.17
715.5		7825.27		6340.91
715.4		7921.08		6324.37
715.3		7934.81		6307.49
715.2		7852.61		6290.1
715.1		8088.23		6272.21
715		8046.01		6254.06
714.9		7987.81		6235.45
714.8		8134.67		6216.13
714.7		8194.12		6196.46
714.6		8210.93		6176.16
714.5		8338.88		6154.84
714.4		8518.96		6132.5
714.3		8653.51		6109.15
714.2		8707.27		6084.69
714.1		8789.88		6059.01
714		8973.45		6032.43
713.9		8948.42		6004.92
713.8		9106.58		5976.26
713.7		9284.91		5946.42
713.6		9387.82		5915.55
713.5		9472.77		5883.45
713.4		9566.58		5849.99
713.3		9793.56		5815.39
713.2		9843.07		5779.7
713.1		9900.15		5742.67
713		10147.8		5704.05
712.9		10376		5663.86
712.8		10588.8		5621.78
712.7		10834.5		5577.81
712.6		10876		5532.35
712.5		10875.6		5485.73
712.4		10899.3		5438.14
712.3		10987.4		5389.69
712.2		11156.3		5340.03
712.1		11423.7		5288.78
712		11641.6		5235.88
711.9		11696.4		5181.23
711.8		11841.9		5124.54
711.7		12184.1		5065.68
711.6		12518.5		5004.94
711.5		12552.8		4942.42
711.4		12544.4		4878.25
711.3		12593.5		4812.61
711.2		12827.7		4745.45
711.1		13188.7		4677.17
711		12964.2		4607.85
710.9		12907.1		4537.54
710.8		12919.7		4466.63
710.7		12918.4		4395.85
710.6		12822.5		4325.11
710.5		12656.5		4254.82
710.4		12348.7		4185.24
710.3		12201.9		4116.39
710.2		12195.6		4048.31
710.1		12078.3		3981.04
710		11888.8		3914.42
709.9		11683.6		3848.86
709.8		11290.7		3785.19
709.7		10773		3723.89
709.6		10373.8		3665.84
709.5		9657.55		3611.62
709.4		9110.38		3562.13
709.3		8174.66		3517.56
709.2		7555.88		3478.99
709.1		6530.07		3446.48
709		5786.15		3420.05
708.9		5254.09		3399.15
708.8		4681.23		3383.27
708.7		4394.79		3371.04
708.6		4235.22		3361.5
708.5		4088.56		3354.15
708.4		3868.83		3348.18
708.3		3810.71		3343.31
708.2		3695.07		3339.34
708.1		3663.51		3336.12
708		3611.56		3333.38
707.9		3569.53		3331.1
707.8		3507.36		3329.09
707.7		3530.26		3327.36
707.6		3481.08		3325.92
707.5		3425.51		3324.76
707.4		3391.87		3323.72
707.3		3425.86		3322.98
707.2		3345.59		3322.56
707.1		3282.73		3322.37
707		3286.31		3322.24
706.9		3351.48		3322.18
706.8		3382.99		3321.22
706.7		3307.37		3320.62
706.6		3277.95		3312.55
706.5		3374.81		3300.45
706.4		3362.12		3290.97
706.3		3289.93		3279.9
706.2		3282.18		3268.46
706.1		3232.11		3264.38
706		3227.23		3264.17
705.9		3290.48		3263.07
705.8		3351.97		3261.28
705.7		3326.62		3257.68
705.6		3357.47		3252.9
705.5		3298.59		3247.07
705.4		3346.24		3242.42
705.3		3237.07		3239.29
705.2		3190.88		3237.64
705.1		3231.63		3235.92
705		3293.95		3235.23
704.9		3259.93		3233.96
704.8		3274.88		3232.25
704.7		3215.53		3230.28
704.6		3242.1		3228.59
704.5		3261.87		3226.5
704.4		3279.67		3224.03
704.3		3293		3220.29
704.2		3297.39		3217
704.1		3190.56		3213.53
704		3259.9		3210.79
703.9		3208.9		3209.05
703.8		3203.29		3208.48
703.7		3201.44		3206.88
703.6		3262.28		3205.61
703.5		3226.38		3203.35
703.4		3276.53		3200.59
703.3		3228		3197.87
703.2		3185.97		3195.73
703.1		3205.44		3192.79
703		3276.1		3191.23
702.9		3158.16		3189.89
702.8		3204.1		3187.83
702.7		3231.93		3184.89
702.6		3262.49		3181.45
702.5		3298.62		3175.2
702.4		3354.72		3168.15
702.3		3236.82		3161.27
702.2		3189.92		3155.69
702.1		3136.92		3152.71
702		3080.61		3153.18
701.9		3119.29		3153.64
701.8		3251.51		3158.43
701.7		3179.88		3163.22
701.6		3280.19		3168.01
701.5		3168.25		3172.8
701.4		3174.61		3177.58
701.3		3237.17		3182.37
701.2		3224.1		3187.16
701.1		3149.39		3191.95
701		3157.12		0

## Sheet: Cl2p Scan
﻿
Axis	Energy	Elements=	201
C:\Users\LICP\AppData\Local\Temp\VGD{FF0E5E8B-170E-4570-BB0D-3F66D2744A49}.vgd
Binding Energy (E)				Backgnd.
eV		Counts / s		Counts / s
211		1396.15		0
210.9		1373.14		1379.33
210.8		1340.07		1379.27
210.7		1407.98		1379.08
210.6		1400.78		1378.79
210.5		1386.09		1378.58
210.4		1365.44		1377.03
210.3		1431.89		1375.49
210.2		1399.41		1374.02
210.1		1387.57		1372.22
210		1402.3		1368.86
209.9		1467.08		1365.89
209.8		1388.29		1362.63
209.7		1406.33		1358.98
209.6		1401.1		1355.75
209.5		1356.02		1353.91
209.4		1354.55		1352.45
209.3		1352.93		1351.65
209.2		1354		1351.86
209.1		1340.74		1352.07
209		1382.24		1352.28
208.9		1426.34		1352.48
208.8		1416.51		1352.69
208.7		1414.73		1352.9
208.6		1427.68		1353.11
208.5		1370.76		1353.32
208.4		1377.5		1353.53
208.3		1437.86		1353.74
208.2		1373.67		1353.95
208.1		1377.98		1354.16
208		1384.92		1354.37
207.9		1368.6		1354.58
207.8		1415.74		1354.78
207.7		1423.95		1354.99
207.6		1347.27		1355.2
207.5		1345.1		1355.41
207.4		1382.49		1355.62
207.3		1376.81		1355.83
207.2		1421.74		1356.04
207.1		1375.45		1356.25
207		1315.19		1356.46
206.9		1333		1356.67
206.8		1379.13		1356.88
206.7		1413.29		1357.08
206.6		1358.78		1357.29
206.5		1406.35		1357.5
206.4		1350.13		1357.71
206.3		1367.37		1357.92
206.2		1369.13		1358.13
206.1		1384.67		1358.34
206		1387.98		1358.55
205.9		1396.43		1358.76
205.8		1414.59		1358.97
205.7		1413.75		1359.17
205.6		1353.15		1359.38
205.5		1362.01		1359.59
205.4		1382.81		1359.8
205.3		1375.49		1360.01
205.2		1408.78		1360.22
205.1		1437.36		1360.43
205		1363.43		1360.64
204.9		1371.05		1360.85
204.8		1358.26		1361.06
204.7		1371.29		1361.27
204.6		1381.69		1361.47
204.5		1377.96		1361.68
204.4		1377.49		1361.89
204.3		1444.23		1362.1
204.2		1373.27		1362.31
204.1		1405.28		1362.52
204		1370.32		1362.73
203.9		1398.11		1362.94
203.8		1386.42		1363.15
203.7		1415.06		1363.36
203.6		1423.43		1363.57
203.5		1387.7		1363.77
203.4		1379.69		1363.98
203.3		1370.31		1364.19
203.2		1410.77		1364.4
203.1		1436.7		1364.61
203		1420.59		1364.82
202.9		1396		1365.03
202.8		1428.63		1365.24
202.7		1388.96		1365.45
202.6		1384.14		1365.66
202.5		1397.43		1365.87
202.4		1415.98		1366.07
202.3		1408.64		1366.28
202.2		1346.28		1366.49
202.1		1381.58		1366.7
202		1363.64		1366.91
201.9		1414.3		1367.12
201.8		1406.69		1367.33
201.7		1369.6		1367.54
201.6		1370.22		1367.75
201.5		1427.47		1367.96
201.4		1368.12		1368.16
201.3		1367.48		1368.37
201.2		1366.16		1368.58
201.1		1348.6		1368.8
201		1392.55		1369.02
200.9		1415.18		1369.23
200.8		1450.61		1369.45
200.7		1436.41		1369.67
200.6		1415.64		1369.88
200.5		1428.07		1370.1
200.4		1413.36		1370.32
200.3		1441.68		1370.54
200.2		1375.03		1370.75
200.1		1416.76		1370.97
200		1388.31		1371.19
199.9		1411.57		1371.4
199.8		1393.16		1371.62
199.7		1389.39		1371.84
199.6		1387.99		1372.05
199.5		1365.1		1372.27
199.4		1397.14		1372.49
199.3		1458.46		1372.71
199.2		1386.23		1372.92
199.1		1401.64		1373.14
199		1383.18		1373.36
198.9		1414.59		1373.57
198.8		1446.16		1373.79
198.7		1448.55		1374.01
198.6		1422.95		1374.22
198.5		1443.76		1374.44
198.4		1413.25		1374.66
198.3		1440.04		1374.88
198.2		1460.07		1375.09
198.1		1434.17		1375.31
198		1449.57		1375.53
197.9		1394.26		1375.74
197.8		1380.11		1375.96
197.7		1431.15		1376.18
197.6		1408.54		1376.39
197.5		1430.54		1376.61
197.4		1378.7		1376.83
197.3		1388.35		1377.04
197.2		1399.89		1377.26
197.1		1387.48		1377.48
197		1380.13		1377.7
196.9		1406.75		1377.91
196.8		1395.7		1378.13
196.7		1407.06		1378.35
196.6		1435.2		1378.56
196.5		1411.89		1378.78
196.4		1433.23		1379
196.3		1411.63		1379.21
196.2		1382.36		1379.43
196.1		1404.72		1379.65
196		1372.16		1379.87
195.9		1372.22		1380.08
195.8		1452.67		1380.3
195.7		1417.59		1380.52
195.6		1380.91		1380.73
195.5		1398.54		1380.95
195.4		1408.26		1381.17
195.3		1364.85		1381.38
195.2		1363.81		1381.6
195.1		1390.84		1381.82
195		1392.78		1382.04
194.9		1428.99		1382.25
194.8		1395.66		1382.47
194.7		1373.79		1382.69
194.6		1426.82		1382.9
194.5		1365.93		1383.12
194.4		1394.96		1383.34
194.3		1417.65		1383.55
194.2		1411.51		1383.77
194.1		1411.74		1383.99
194		1356		1384.21
193.9		1384.25		1384.42
193.8		1382.52		1384.64
193.7		1393.52		1385.09
193.6		1406.91		1385.54
193.5		1382.85		1386
193.4		1361.93		1386.45
193.3		1388.97		1386.9
193.2		1402.74		1387.35
193.1		1423.02		1387.81
193		1399.65		1388.26
192.9		1387.16		1388.71
192.8		1381.33		1389.16
192.7		1396.71		1389.62
192.6		1415.87		1390.07
192.5		1389.87		1390.52
192.4		1384.9		1391.17
192.3		1365.24		1391.82
192.2		1459.55		1392.47
192.1		1444.62		1393.12
192		1435.34		1393.77
191.9		1465.06		1394.42
191.8		1417.43		1395.08
191.7		1458.01		1395.73
191.6		1440.8		1396.38
191.5		1429.91		1397.03
191.4		1464.4		1397.68
191.3		1427.15		1398.33
191.2		1379.71		1398.98
191.1		1407.25		1399.63
191		1384.41		0

## Sheet: C1s Scan
﻿
Axis	Energy	Elements=	131
C:\Users\LICP\AppData\Local\Temp\VGD{E73EB222-CFA7-4AE6-9E8C-33CE2DD0597C}.vgd
Binding Energy (E)				Backgnd.
eV		Counts / s		Counts / s
293		1443.2		0
292.9		1461.18		1460.14
292.8		1485.25		1459.36
292.7		1450.91		1457.48
292.6		1503.4		1454.02
292.5		1540.27		1449.22
292.4		1507.81		1445.1
292.3		1429.47		1438.52
292.2		1548.93		1433.01
292.1		1421.54		1429.95
292		1397.25		1427.55
291.9		1461.61		1423.58
291.8		1493.8		1421.72
291.7		1429.23		1420.62
291.6		1376.76		1417.89
291.5		1469.97		1415.97
291.4		1411.25		1415.95
291.3		1392.61		1415.94
291.2		1430.51		1415.91
291.1		1446.75		1415.9
291		1406.97		1415.87
290.9		1457.98		1415.85
290.8		1365.82		1415.81
290.7		1528.07		1415.78
290.6		1416.87		1415.75
290.5		1368.93		1415.72
290.4		1455.1		1415.65
290.3		1571.02		1415.56
290.2		1565.59		1415.46
290.1		1508.47		1415.32
290		1500.39		1415.18
289.9		1470.24		1415.05
289.8		1508.25		1414.93
289.7		1526.84		1414.83
289.6		1446.18		1414.72
289.5		1527.66		1414.61
289.4		1470.77		1414.48
289.3		1568.46		1414.35
289.2		1569.04		1414.18
289.1		1559.12		1413.98
289		1691.44		1413.74
288.9		1628.61		1413.48
288.8		1630.08		1413.2
288.7		1680.69		1412.88
288.6		1717		1412.56
288.5		1676.64		1412.18
288.4		1892.23		1411.73
288.3		1899.54		1411.25
288.2		1793.85		1410.72
288.1		1940.49		1410.15
288		1827.62		1409.64
287.9		1673.29		1409.16
287.8		1725.62		1408.72
287.7		1667.22		1408.36
287.6		1586.89		1408.08
287.5		1493.48		1407.84
287.4		1494.75		1407.65
287.3		1546.5		1407.48
287.2		1558.88		1407.31
287.1		1622.38		1407.14
287		1461.82		1406.99
286.9		1412.57		1406.8
286.8		1693.03		1406.58
286.7		1698.98		1406.32
286.6		1798.29		1405.98
286.5		1798.12		1405.51
286.4		1915.82		1404.99
286.3		1941.38		1404.38
286.2		2036.59		1403.66
286.1		2265.89		1402.83
286		2262.85		1401.86
285.9		2468.39		1400.67
285.8		2839.04		1399.2
285.7		3216.52		1397.38
285.6		3708.45		1395.09
285.5		4170.03		1392.19
285.4		5017.24		1388.49
285.3		6134.12		1383.84
285.2		7158.32		1378.03
285.1		8473.29		1371.01
285		9165.61		1362.81
284.9		9850.59		1353.59
284.8		10386.3		1343.57
284.7		10385.6		1333.18
284.6		9957.64		1322.81
284.5		9055.12		1312.86
284.4		8049.19		1303.78
284.3		6728.22		1295.8
284.2		5814.35		1289.06
284.1		4746.59		1283.59
284		3749.73		1279.32
283.9		3074.57		1276.03
283.8		2670.19		1273.57
283.7		2310.08		1271.8
283.6		1898.43		1270.53
283.5		1677.99		1269.63
283.4		1533.89		1269
283.3		1542.04		1268.56
283.2		1505.04		1268.21
283.1		1548.92		1267.9
283		1498.13		1267.61
282.9		1427.52		1267.35
282.8		1432.05		1267.11
282.7		1429.86		1266.92
282.6		1339.76		1266.78
282.5		1271.81		1266.67
282.4		1303.65		1266.59
282.3		1349.69		1266.5
282.2		1416.35		1266.41
282.1		1359.46		1266.32
282		1305.08		1266.23
281.9		1269.36		1266.13
281.8		1403.05		1266.02
281.7		1433.63		1265.93
281.6		1301.57		1265.81
281.5		1413.29		1265.67
281.4		1344.63		1265.56
281.3		1311.32		1265.48
281.2		1274.03		1265.39
281.1		1363.08		1265.3
281		1386.32		1265.23
280.9		1303.74		1265.17
280.8		1255.3		1265.12
280.7		1210.74		1265.1
280.6		1252.83		1265.09
280.5		1353.01		1285.53
280.4		1253.55		1305.97
280.3		1413.69		1326.41
280.2		1373.31		1346.85
280.1		1367.86		1385.39
280		1386.71		0

## Sheet: B1s Scan
﻿
Axis	Energy	Elements=	161
C:\Users\LICP\AppData\Local\Temp\VGD{F8992FAA-4CA4-4732-B3B2-251973066B96}.vgd
Binding Energy (E)				Backgnd.
eV		Counts / s		Counts / s
197		1362.71		0
196.9		1375.04		1362.59
196.8		1334.62		1362.51
196.7		1377.98		1361.27
196.6		1399.99		1358.95
196.5		1409.45		1356.98
196.4		1349.49		1353.85
196.3		1372.54		1350.59
196.2		1369.18		1349.39
196.1		1300.86		1349.55
196		1354.87		1349.7
195.9		1394.02		1349.86
195.8		1374.8		1350.02
195.7		1348.01		1350.18
195.6		1380.7		1350.33
195.5		1340		1350.49
195.4		1341.18		1350.65
195.3		1424.76		1350.81
195.2		1399.46		1350.97
195.1		1374.69		1351.12
195		1407.69		1351.28
194.9		1427.33		1351.44
194.8		1384.51		1351.6
194.7		1394.24		1351.75
194.6		1365.03		1351.91
194.5		1426.63		1352.07
194.4		1405.13		1352.23
194.3		1418.74		1352.38
194.2		1366.12		1352.54
194.1		1402.96		1352.7
194		1408.68		1352.86
193.9		1392.81		1353.02
193.8		1424.73		1353.17
193.7		1368.2		1353.33
193.6		1408.38		1353.49
193.5		1398.7		1353.65
193.4		1428.09		1353.8
193.3		1362.77		1353.96
193.2		1386.21		1354.12
193.1		1375.54		1354.28
193		1421.88		1354.44
192.9		1430.65		1354.59
192.8		1414.52		1354.75
192.7		1372.53		1354.91
192.6		1427.89		1355.07
192.5		1451.64		1355.22
192.4		1416.54		1355.38
192.3		1413.17		1355.54
192.2		1387.57		1355.7
192.1		1429.79		1355.86
192		1479.64		1356.01
191.9		1421.95		1356.17
191.8		1407.19		1356.33
191.7		1442.7		1356.49
191.6		1459.35		1356.64
191.5		1404.08		1356.8
191.4		1384.7		1356.96
191.3		1396.05		1357.12
191.2		1406.56		1357.27
191.1		1385.03		1357.43
191		1391.73		1357.59
190.9		1383.09		1357.75
190.8		1440.88		1357.91
190.7		1424.21		1358.06
190.6		1393.86		1358.22
190.5		1415.62		1358.38
190.4		1373.54		1358.54
190.3		1380.08		1358.69
190.2		1402.64		1358.85
190.1		1443.9		1359.01
190		1395.8		1359.17
189.9		1415.93		1359.33
189.8		1416.67		1359.48
189.7		1400.27		1359.64
189.6		1401.26		1359.8
189.5		1413.89		1359.96
189.4		1441.99		1360.11
189.3		1417.88		1360.27
189.2		1419.42		1360.43
189.1		1364.14		1360.59
189		1369.87		1360.74
188.9		1362.12		1360.9
188.8		1341.75		1361.25
188.7		1366.63		1361.59
188.6		1429.04		1361.93
188.5		1428.16		1362.28
188.4		1390.61		1362.62
188.3		1411.58		1362.96
188.2		1404.77		1363.3
188.1		1361.19		1363.65
188		1359.62		1363.99
187.9		1366.98		1364.33
187.8		1353.58		1364.71
187.7		1380.3		1365.08
187.6		1382.89		1365.45
187.5		1398.45		1365.83
187.4		1389.82		1366.2
187.3		1406.92		1366.57
187.2		1419.98		1366.94
187.1		1427.02		1367.32
187		1382.45		1367.69
186.9		1407.34		1368.06
186.8		1398.74		1368.43
186.7		1401.05		1368.81
186.6		1435.81		1369.18
186.5		1386.21		1369.55
186.4		1396.07		1369.93
186.3		1383.07		1370.3
186.2		1410.24		1370.67
186.1		1411.94		1371.04
186		1373.87		1371.42
185.9		1384.86		1371.79
185.8		1417.34		1372.16
185.7		1450.24		1372.54
185.6		1394.83		1372.91
185.5		1471.75		1373.28
185.4		1420.54		1373.65
185.3		1439.25		1374.03
185.2		1390.14		1374.4
185.1		1386.2		1374.77
185		1353.19		1375.15
184.9		1402.8		1375.52
184.8		1425.39		1375.89
184.7		1431.08		1376.26
184.6		1393.59		1376.64
184.5		1376		1377.01
184.4		1380.82		1377.38
184.3		1424.2		1377.76
184.2		1424.66		1378.13
184.1		1398.81		1378.5
184		1394.33		1378.87
183.9		1378.89		1379.25
183.8		1364.7		1379.62
183.7		1380.07		1379.99
183.6		1411.39		1380.37
183.5		1410.97		1380.74
183.4		1382.63		1381.11
183.3		1391.02		1381.48
183.2		1397.32		1381.86
183.1		1415.34		1382.23
183		1557.11		1382.6
182.9		1395.11		1382.98
182.8		1397.58		1383.35
182.7		1419.72		1383.72
182.6		1386.52		1384.09
182.5		1356.68		1384.6
182.4		1359.98		1385.1
182.3		1409.8		1385.6
182.2		1529.19		1386.11
182.1		1569.06		1386.61
182		1454.16		1387.11
181.9		1464.35		1387.62
181.8		1383.18		1388.12
181.7		1446.48		1388.63
181.6		1443.64		1389.13
181.5		1368.39		1389.63
181.4		1407.04		1390.14
181.3		1396.42		1390.64
181.2		1408.37		1391.14
181.1		1359.78		1391.65
181		1402.01		0

## Sheet: Peak Table
Peak Table :
	Name	Start BE	Peak BE	End BE	Height CPS	FWHM eV	Area (P) CPS.eV	Area (N) KE^0.6	Atomic %	Peak Type	Q	SF Al Scof	TXFN	Backgnd	PP Height CPS	PP Hgt (N)	PP At. %	Title	File Name
	B1s	196.9	182.09	181.1	152.09	0.21	575.88	0.03	3.78	Standard	1	0.486	590.76	Smart	268.2	0.02	13.08	B1s Scan	C:\Users\LICP\AppData\Local\Temp\VGD{F8992FAA-4CA4-4732-B3B2-251973066B96}.vgd
	C1s	292.9	284.76	280.1	8974.56	1.12	12485	0.29	40.17	Standard	1	1	615.72	Smart	9175.6	0.06	46.98	C1s Scan	C:\Users\LICP\AppData\Local\Temp\VGD{E73EB222-CFA7-4AE6-9E8C-33CE2DD0597C}.vgd
	Cl2p	210.9	209.87	191.1	64.85	0.13	520.43	0.01	0.73	Standard	1	2.285	597.3	Smart	151.89	0	1.69	Cl2p Scan	C:\Users\LICP\AppData\Local\Temp\VGD{FF0E5E8B-170E-4570-BB0D-3F66D2744A49}.vgd
	Fe2p	740.9	710.73	701.1	8508.47	3.8	68826.2	0.1	14.39	Standard	1	16.42	750.43	Smart	9837.77	0.01	8.73	Fe2p Scan	C:\Users\LICP\AppData\Local\Temp\VGD{0BCFBFDE-06E2-437B-85DF-57F898F2E53F}.vgd
	Na1s	1079.9	1071.69	1063.1	1734.7	1.82	5512.07	0.02	2.59	Standard	1	8.52	937.05	Smart	1875.6	0.01	6.54	Na1s Scan	C:\Users\LICP\AppData\Local\Temp\VGD{339CFAAC-E10B-4AFF-847A-AD84E2E60476}.vgd
	O1s	540.9	529.81	526.1	18533.7	1.3	33923	0.27	38.35	Standard	1	2.93	685.81	Smart	19156.6	0.03	22.97	O1s Scan	C:\Users\LICP\AppData\Local\Temp\VGD{D4809616-1D7A-49DE-B7C2-55DA45890B13}.vgd

## Sheet: Titles
11:07:10 Monday, February 08, 2021
C:\Users\LICP\Desktop\新建文件夹\lsj-1\LSJ-2.xls
Data Grid
Data Files :	Title	File Name	Comment
	XPS Survey	C:\...\VGD{BBDA2BA1-439D-4E6A-9BC0-DFDDF74598B2}.vgd
	O1s Scan	C:\...\Temp\VGD{D4809616-1D7A-49DE-B7C2-55DA45890B13}.vgd
	Na1s Scan	C:\...\Temp\VGD{339CFAAC-E10B-4AFF-847A-AD84E2E60476}.vgd
	Fe2p Scan	C:\...\Temp\VGD{0BCFBFDE-06E2-437B-85DF-57F898F2E53F}.vgd
	Cl2p Scan	C:\...\Temp\VGD{FF0E5E8B-170E-4570-BB0D-3F66D2744A49}.vgd
	C1s Scan	C:\...\Temp\VGD{E73EB222-CFA7-4AE6-9E8C-33CE2DD0597C}.vgd
	B1s Scan	C:\...\Temp\VGD{F8992FAA-4CA4-4732-B3B2-251973066B96}.vgd
	XPS Survey	C:\...\Temp\VGD{963AA96C-D111-434C-A203-1BBC448A41C3}.vgd
	O1s Scan	C:\...\Temp\VGD{2C074080-8612-41F5-92AF-DC372366B329}.vgd
	Na1s Scan	C:\...\Temp\VGD{EA8A0FB7-4203-4BFB-AAC7-9898CC7329B1}.vgd
	Fe2p Scan	C:\...\Temp\VGD{D91760AA-D959-495B-9F1C-83753A6D9409}.vgd
	Cl2p Scan	C:\...\VGD{CA1E0DB0-DD84-4A3E-BF32-F937FA95927D}.vgd
	C1s Scan	C:\...\Temp\VGD{9342F21E-8943-466C-8E3A-541DE0DA978E}.vgd
	B1s Scan	C:\...\Temp\VGD{AC323714-3500-4251-97F9-8D63924C9E6D}.vgd
	XPS Survey	D:\...\20210207\Mono 500μm\lsj-2\XPS Survey.VGD
	O1s Scan	D:\...\20210207\Mono 500μm\lsj-2\O1s Scan.VGD
	Na1s Scan	D:\...\20210207\Mono 500μm\lsj-2\Na1s Scan.VGD
	Fe2p Scan	D:\...\20210207\Mono 500μm\lsj-2\Fe2p Scan.VGD
	Cl2p Scan	D:\...\20210207\Mono 500μm\lsj-2\Cl2p Scan.VGD
	C1s Scan	D:\...\20210207\Mono 500μm\lsj-2\C1s Scan.VGD
	B1s Scan	D:\...\20210207\Mono 500μm\lsj-2\B1s Sc
