# Supplementary material for: Constructing multiple active sites in iron oxide catalysts for improving carbonylation reactions
Source: Nat Commun. 2023 Aug 17;14:4973. doi: 10.1038/s41467-023-40640-z (PMC10435489; doi:10.1038/s41467-023-40640-z)
Supplement: Supplementary file 3 — Source Data [file 41467_2023_40640_MOESM3_ESM.zip › XPS/1.0 Fe2O3-Ovac/5.xls]

## Sheet: XPS Survey
﻿
Axis	Energy	Elements=	1361
C:\Users\LICP\AppData\Local\Temp\VGD{0E39D9B4-3DD4-4B0E-AB5F-3AFA945988C4}.vgd
Binding Energy (E)				Backgnd.
eV		Counts / s		Counts / s
1351		225736		0
1350		224754		224754
1349		222297		222297
1348		219825		219825
1347		220986		219774
1346		217908		217908
1345		218141		217848
1344		217914		217608
1343		217923		217315
1342		217311		216839
1341		217455		216380
1340		217288		215610
1339		214925		214563
1338		216498		214112
1337		214470		212742
1336		213123		211738
1335		211751		210939
1334		212779		210440
1333		209305		209305
1332		210611		209291
1331		210290		208808
1330		208278		208278
1329		209312		208242
1328		209314		207911
1327		209929		207484
1326		208538		206784
1325		209236		206262
1324		206544		205432
1323		208023		205087
1322		208359		204282
1321		203214		203214
1320		206477		203208
1319		208797		203093
1318		208504		202897
1317		204701		202704
1316		207089		202632
1315		208879		202477
1314		206668		202258
1313		204968		202106
1312		206767		202005
1311		204235		201842
1310		205698		201757
1309		205512		201620
1308		202616		201486
1307		203734		201443
1306		206828		201362
1305		203294		201175
1304		204265		201100
1303		202167		200990
1302		205302		200946
1301		202738		200797
1300		203330		200728
1299		202073		200637
1298		203941		200585
1297		202302		200469
1296		203308		200404
1295		206661		200303
1294		204574		200088
1293		202941		199936
1292		201270		199834
1291		203471		199784
1290		205972		199659
1289		201326		199448
1288		202605		199384
1287		201650		199277
1286		199198		199198
1285		200317		199463
1284		202213		199729
1283		202576		199995
1282		203531		200260
1281		203234		200526
1280		200868		200792
1279		205223		201057
1278		203419		201323
1277		204665		201589
1276		201854		201854
1275		202474		201853
1274		207214		201836
1273		205142		201696
1272		203199		201605
1271		207208		201563
1270		203837		201417
1269		203401		201353
1268		202944		201300
1267		205305		201257
1266		203545		201152
1265		201529		201090
1264		201079		201079
1263		205965		202070
1262		206943		203062
1261		204054		204054
1260		203590		203590
1259		206175		203590
1258		204358		203530
1257		206322		203510
1256		205387		203446
1255		206065		203401
1254		208053		203340
1253		205266		203232
1252		204939		203185
1251		206386		203145
1250		206775		203071
1249		202987		202987
1248		208269		202984
1247		207164		202915
1246		205939		202859
1245		206197		202817
1244		205963		202772
1243		206872		202728
1242		209682		202673
1241		213000		202583
1240		209350		202449
1239		206386		202360
1238		210370		202306
1237		212620		202202
1236		209296		202069
1235		211418		201976
1234		209928		201855
1233		209880		201751
1232		214538		201646
1231		215063		201483
1230		214192		201310
1229		213641		201147
1228		219217		200988
1227		218118		200758
1226		218330		200540
1225		215694		200316
1224		217581		200122
1223		215998		199903
1222		217621		199701
1221		213165		199476
1220		213453		199304
1219		209521		199127
1218		208561		198997
1217		205997		198877
1216		204524		198788
1215		203192		198716
1214		198661		198661
1213		200490		198566
1212		195248		195248
1211		197212		195247
1210		198651		195200
1209		199930		195118
1208		196256		195005
1207		196605		194975
1206		197370		194937
1205		200068		194879
1204		196519		194757
1203		194716		194716
1202		197913		195489
1201		198327		196262
1200		197035		197035
1199		197241		197028
1198		197027		196844
1197		196690		196690
1196		198684		196674
1195		198315		196134
1194		197053		195557
1193		195166		195166
1192		198709		196001
1191		199919		196836
1190		197671		197671
1189		198215		197769
1188		199083		197868
1187		200542		197966
1186		201297		198065
1185		200723		198163
1184		200867		198262
1183		199287		198360
1182		199722		198459
1181		198557		198557
1180		198301		198301
1179		198782		198283
1178		197608		197608
1177		201679		198354
1176		199476		199101
1175		200413		199847
1174		200593		200593
1173		199523		199523
1172		201436		199522
1171		201461		199477
1170		204150		199429
1169		202265		199318
1168		202484		199248
1167		201333		199171
1166		199120		199120
1165		203718		199334
1164		200894		199547
1163		201451		199760
1162		199974		199974
1161		201156		200152
1160		202882		200331
1159		203387		200510
1158		205030		200689
1157		202518		200868
1156		202996		201047
1155		205511		201226
1154		201405		201405
1153		204765		201404
1152		205871		201335
1151		204822		201242
1150		208141		201169
1149		201026		201026
1148		204864		201253
1147		201635		201480
1146		205865		201707
1145		208534		201934
1144		206650		202161
1143		205844		202388
1142		205719		202615
1141		202842		202842
1140		204105		203112
1139		204173		203382
1138		204439		203653
1137		205704		203923
1136		208048		204193
1135		211666		204463
1134		207527		204733
1133		207451		205003
1132		210876		205273
1131		209475		205543
1130		205814		205814
1129		208455		206889
1128		207963		207963
1127		207031		207031
1126		209218		207011
1125		205928		205928
1124		210479		206350
1123		210733		206771
1122		209805		207193
1121		210915		207614
1120		208036		208036
1119		208368		208023
1118		208558		207840
1117		208324		207484
1116		207085		207085
1115		208422		207458
1114		207830		207830
1113		210553		208763
1112		212135		209696
1111		212897		210629
1110		211561		211561
1109		211561		211561
1108		214084		212542
1107		213522		213522
1106		212976		212976
1105		215470		213146
1104		214104		213316
1103		215737		213486
1102		214298		213656
1101		217167		213826
1100		213996		213996
1099		216120		213992
1098		216315		213805
1097		215104		213586
1096		215971		213453
1095		213235		213235
1094		213495		213438
1093		214075		213641
1092		217718		213844
1091		215968		214047
1090		217293		214251
1089		214454		214454
1088		215568		214439
1087		216601		214171
1086		217205		213622
1085		213044		212831
1084		212784		212784
1083		216842		213432
1082		214521		214081
1081		215837		214729
1080		216732		215377
1079		218833		216026
1078		216674		216674
1077		215669		431339
1076		218073		431339
1075		215726		431321
1074		219862		431320
1073		226334		431289
1072		236271		431210
1071		235346		431057
1070		226324		430911
1069		220187		430831
1068		220061		430795
1067		219590		430761
1066		216870		430730
1065		219253		430719
1064		215345		430690
1063		219067		215891
1062		219787		216438
1061		220497		216984
1060		222011		217531
1059		218077		218077
1058		218365		218073
1057		220233		218006
1056		217545		217545
1055		217818		217818
1054		221374		218582
1053		221634		219346
1052		223433		220111
1051		225842		220875
1050		222817		221639
1049		222404		222404
1048		222331		222331
1047		224061		222329
1046		222507		222234
1045		223733		222217
1044		224823		222133
1043		224014		221987
1042		225920		221877
1041		224030		221660
1040		221533		221533
1039		225940		221905
1038		222608		222276
1037		222647		222647
1036		227132		224219
1035		225792		225792
1034		225226		225226
1033		226785		225225
1032		229625		225183
1031		229527		225064
1030		224944		224944
1029		226719		225251
1028		225850		225558
1027		230032		225865
1026		226172		226172
1025		226359		226149
1024		225428		225428
1023		228845		226196
1022		230100		226964
1021		230183		227732
1020		228500		228500
1019		228804		228499
1018		228619		228490
1017		230035		228485
1016		230902		228438
1015		231567		228364
1014		230322		228268
1013		228206		228206
1012		229749		228236
1011		231256		228266
1010		232808		228295
1009		232235		228325
1008		228354		228354
1007		229319		228354
1006		229034		228347
1005		231068		228342
1004		233356		228322
1003		232180		228286
1002		232416		228258
1001		232465		228229
1000		232881		228198
999		233481		228165
998		232122		228127
997		234201		228099
996		236960		228055
995		240364		227992
994		238948		227905
993		238997		227826
992		231998		227747
991		230571		227717
990		229291		227697
989		227686		227686
988		227952		227667
987		231821		227561
986		228346		226409
985		225890		225890
984		229519		225865
983		228049		225647
982		228846		225491
981		226591		225283
980		229334		225179
979		230915		224924
978		234298		224571
977		238804		224023
976		244838		223214
975		247595		222052
974		241406		220691
973		238064		219588
972		233970		218606
971		232120		217790
970		229281		217032
969		223243		216386
968		222350		216023
967		221115		215689
966		218235		215404
965		217087		215256
964		216425		215160
963		215094		215094
962		215091		215046
961		215957		214792
960		212771		212771
959		214259		213384
958		215338		213997
957		214609		214609
956		214300		214300
955		215514		214286
954		216216		214134
953		219714		213886
952		215418		213227
951		214478		212972
950		216296		212792
949		215369		212394
948		214013		212057
947		216500		211834
946		211317		211317
945		215302		212404
944		213816		213491
943		218160		214577
942		215664		215664
941		216267		215642
940		214816		214816
939		217720		214805
938		218847		214441
937		217656		213898
936		216094		213438
935		213115		213115
934		213855		213213
933		216009		213311
932		216098		213409
931		216023		213507
930		214931		213606
929		216905		213704
928		213802		213802
927		213903		213765
926		215350		213677
925		215887		213224
924		217043		212539
923		217726		211446
922		212582		209976
921		211570		209364
920		208858		208858
919		212881		208809
918		212730		208444
917		210658		208059
916		209563		207796
915		210323		207588
914		210249		207300
913		209990		206989
912		212786		206666
911		210791		206102
910		209755		205643
909		208215		205222
908		210172		204880
907		208380		204358
906		211665		203927
905		211251		203211
904		207556		202472
903		209076		201954
902		212750		201280
901		206644		200277
900		209042		199663
899		208768		198822
898		207356		197940
897		206761		197103
896		204376		196251
895		204960		195519
894		206136		194691
893		205526		193717
892		208010		192725
891		207629		191480
890		207150		190184
889		203649		188843
888		200509		187682
887		194142		186685
886		190539		186107
885		189166		185765
884		185505		185505
883		188270		185487
882		186991		184682
881		184022		184022
880		183971		183971
879		186306		183930
878		187125		183347
877		184103		182454
876		185335		182027
875		185589		181232
874		185019		180216
873		181155		179122
872		180284		178658
871		178294		178294
870		179655		178469
869		179823		178645
868		180949		178820
867		178996		178996
866		178937		178914
865		183950		178811
864		180702		178177
863		181901		177795
862		183481		177240
861		177290		176460
860		178319		176214
859		179620		175819
858		178506		175238
857		180420		174696
856		179086		173893
855		176848		173133
854		176391		172510
853		176304		171857
852		176642		171132
851		177766		170290
850		176227		169241
849		174027		168237
848		176182		167347
847		177207		166147
846		174655		164724
845		173935		163422
844		175134		162067
843		171501		160465
842		170481		159082
841		172602		157674
840		170735		155927
839		168387		154217
838		164656		152595
837		165247		151209
836		164184		149647
835		163732		148063
834		159832		146396
833		151458		144987
832		151150		144304
831		146049		143599
830		143348		143348
829		145845		143307
828		142420		142000
827		143473		141750
826		141826		140859
825		140368		140368
824		141309		140298
823		139514		138659
822		137322		137322
821		138783		137465
820		139436		137608
819		141420		137752
818		140072		137895
817		139181		138039
816		138182		138182
815		138722		138174
814		138695		138056
813		140046		137920
812		138888		137501
811		137990		137229
810		137082		137082
809		139373		137247
808		141883		137413
807		140946		137579
806		137745		137745
805		137800		137736
804		141788		137714
803		139705		137098
802		137992		136705
801		136512		136512
800		137026		136743
799		139124		136975
798		137206		137206
797		136155		136155
796		137467		136120
795		136593		135992
794		137196		135906
793		139419		135770
792		137998		135477
791		140729		135253
790		141001		134834
789		142828		134368
788		143260		133752
787		143596		133070
786		144674		132322
785		145740		131459
784		146565		130475
783		145919		129381
782		143143		128264
781		140406		127261
780		137155		126375
779		133169		125646
778		131647		125130
777		129353		124682
776		127961		124353
775		129524		124094
774		130516		123718
773		128027		123257
772		128053		122929
771		129140		122580
770		126744		122141
769		126619		121831
768		126607		121512
767		123379		121175
766		124361		121027
765		122421		120807
764		124259		120699
763		122412		120468
762		120342		120342
761		123953		121015
760		121687		121687
759		121448		121448
758		123828		122297
757		123146		123146
756		121867		121867
755		123551		121833
754		121793		121313
753		121730		121127
752		123522		120889
751		120934		120088
750		121707		119782
749		123090		119178
748		120257		118047
747		117422		117422
746		117795		117503
745		120181		117584
744		121877		117665
743		123011		117746
742		122384		117827
741		117908		117908
740		118482		117816
739		115015		115015
738		114863		229708
737		114786		229322
736		116259		228825
735		118254		227882
734		117183		226345
733		117756		224795
732		117618		222888
731		112171		220739
730		112629		219422
729		113464		217779
728		118731		215702
727		122331		212237
726		125519		207618
725		128688		201840
724		125814		194819
723		115004		187712
722		104966		182159
721		99029.5		178127
720		100074		174892
719		96652.2		171073
718		94638		167551
717		90903.7		164060
716		88510.2		160959
715		96690.3		158004
714		102322		153022
713		111901		146384
712		125707		137151
711		129233		124257
710		111376		109555
709		79646.9		97345.1
708		53610.3		90710.8
707		47127.6		88927.9
706		46695.1		88341.3
705		45741.1		87796.1
704		43910.7		87404.1
703		43448.7		86897.4
702		45157.1		86888.4
701		43732		86437.2
700		44540.3		86294.1
699		43088.8		85924
698		44066.6		42790.5
697		43754.3		42586.9
696		42402.9		42402.9
695		44292.5		42402.3
694		44403.5		42356.9
693		45021.2		42307.7
692		45975.5		42242.8
691		44198.7		42153.9
690		43563.7		42105.1
689		43174.4		42070.3
688		43080.7		42044
687		43313.8		42019.3
686		41988.6		41988.6
685		43215.3		42201.9
684		44379.2		42415.2
683		44178.1		42628.5
682		45023.8		42841.8
681		44948		43055.1
680		43268.3		43268.3
679		44708		43374.3
678		45216.7		43480.3
677		43586.3		43586.3
676		45123.4		43928
675		45430.9		44269.7
674		44611.3		44611.3
673		45332.6		44609.8
672		45800.9		44559.9
671		44590.8		44475.7
670		44824.5		44466.6
669		45218.6		44441.3
668		44781		44388
667		45329.6		44360.5
666		45653.4		44294.7
665		45051.5		44203.4
664		44146.7		44146.7
663		44962.4		44315.6
662		45128.9		44484.6
661		46338.6		44653.6
660		46059.8		44822.6
659		44991.6		44991.6
658		46009.3		44984.6
657		44559.4		44559.4
656		46355.4		44556.4
655		45373.6		44403.7
654		44923.9		44320.3
653		46306.9		44267.4
652		45677.2		44095.5
651		44981.7		43962.7
650		43877.6		43877.6
649		44484.2		44179.2
648		45396.6		44480.7
647		44782.3		44782.3
646		44979		44781
645		45522.1		44767.9
644		46242.5		44721.8
643		47454.1		44630.7
642		45653.6		44463.3
641		44392.8		44392.8
640		45454.8		44401.5
639		44410.1		44410.1
638		44508.5		44508.5
637		44841.1		44654.8
636		46849.4		44801.2
635		46443		44947.5
634		47142.6		45093.9
633		46131.9		45240.2
632		47130.7		45386.6
631		45532.9		45532.9
630		46102.3		45553.6
629		46951.3		45574.2
628		45594.8		45594.8
627		46684.6		45600.2
626		45605.6		45605.6
625		45995		45995
624		47115.2		46403.9
623		46812.8		46812.8
622		47043		46809
621		46765		46664.1
620		46602.3		46602.3
619		48641.3		46599.8
618		46293.7		46293.7
617		47993.3		46289.4
616		47406.4		46039
615		46681.1		45839
614		45716.6		45716.6
613		46061		45878.4
612		46691.5		46040.2
611		47659.7		46202
610		46363.9		46363.9
609		46653.5		46363.7
608		47099.7		46357.1
607		47391.2		46340.7
606		47845.8		46317.5
605		47184.5		46283.9
604		46494		46264.1
603		47578.7		46259
602		46230.1		46230.1
601		46411.1		46297
600		47666.8		46363.9
599		47833.8		46430.8
598		48546.6		46497.6
597		48431.2		46564.5
596		48602.9		46631.4
595		46939.6		46698.3
594		46765.2		46765.2
593		46844.3		46830.7
592		46896.3		46896.3
591		48002.9		47193
590		49217		47489.6
589		49514.6		47786.3
588		49801.8		48082.9
587		48379.6		48379.6
586		49253.8		48368.5
585		48473		48129.5
584		48632.9		48026.3
583		49031.1		47854
582		49302.6		47539.2
581		47085.1		47085.1
580		47579.9		47290.4
579		47558.1		47495.7
578		47916.4		47701
577		48578.9		47906.3
576		48111.6		48111.6
575		48293.3		48104.7
574		48782.8		48040.2
573		48014		47818.2
572		48976.4		47752.2
571		47399		47399
570		48698.5		47366
569		47288.9		47225.7
568		47783.3		47176.3
567		48282.9		47079
566		48640.5		46930.1
565		49179.9		46737.1
564		47593.4		46483.4
563		47687.5		46325.8
562		46885.4		46143
561		47182.7		46000.9
560		49051		45818.8
559		48267.9		45475.3
558		49770.8		45161
557		52519		44705
556		53222.8		44004.6
555		54151.4		43199.8
554		52369.6		42267.9
553		53378.9		41406.5
552		50219.7		40409.6
551		49533.2		39584.8
550		48371.6		38756.1
549		47091.6		37960
548		45091.1		37207.8
547		45904		36557.4
546		43313		35802.7
545		42930.3		35195.4
544		41938.3		34577.9
543		39776.2		33996.3
542		38495.6		33541.6
541		35512.4		33155.3
540		34966.8		32970.6
539		34471.9		32815.7
538		32688.6		65377.2
537		34572		65347.8
536		35585.5		65225.9
535		37431.2		65051.1
534		47197.1		64782.4
533		66973.8		64040.6
532		95673.2		62338.8
531		130275		59231.4
530		143104		54407.2
529		93285		48866.5
528		41477.1		45578.1
527		25507.1		44685.8
526		22267.4		44534.8
525		23307		44519.3
524		22853.5		44180.5
523		22250.4		43884.6
522		21910.7		21436.4
521		22144.5		21278.5
520		22120.6		21007.6
519		21061.5		20671.9
518		20768.2		20554.2
517		20490.6		20490.6
516		20596.4		20487.9
515		21964		20481.8
514		21554.7		20436.2
513		20584.2		20401
512		20979.6		20392.4
511		20949.8		20372
510		21243.7		20351.7
509		21832.1		20322.3
508		21461.8		20275.1
507		21574.9		20237.1
506		21183.7		20194.7
505		20707.8		20162.1
504		20964		20142.1
503		21081		20114.1
502		21910.1		20081.7
501		21755.2		20024.7
500		22533.2		19970.4
499		24035.9		19892.4
498		27169.3		19769.3
497		30285.3		19553.5
496		29674.2		19243.1
495		25831.1		18942.4
494		21318.2		18743.9
493		19668.8		18669.3
492		19567.9		18639.8
491		19909.4		18612.5
490		20666.4		18574.7
489		20205.2		18514.4
488		19367.7		18465.7
487		19393.7		18439.6
486		19070.6		18412.2
485		18393.4		18393.4
484		18538.9		18417.1
483		19048.2		18440.8
482		20302.9		18464.6
481		20362.1		18488.3
480		20134.3		18512
479		19654.4		18535.7
478		19746		18559.5
477		20047.5		18583.2
476		20087.2		18606.9
475		19905.1		18630.7
474		18654.4		18654.4
473		18534.2		18534.2
472		19234.4		18572.5
471		19080.3		18610.8
470		19882.7		18649.1
469		19776.6		18687.3
468		19037.8		18725.6
467		18763.9		18763.9
466		18691.4		18691.4
465		20511.8		19038.1
464		20597.3		19384.9
463		19731.6		19731.6
462		20030.7		19730.8
461		20057.2		19709.7
460		20503.6		19685.5
459		19901.3		19629.9
458		20345.5		19611
457		19574		19561.2
456		20256.8		19560
455		19836.7		19513
454		19491.2		19491.2
453		20642.1		19491.1
452		19699.4		19460.8
451		20006.5		19454.5
450		19467		19439.9
449		20601.3		19439.1
448		20361		19408.6
447		19383.7		19383.7
446		19812.2		19427.4
445		20721.6		19471.2
444		20219.2		19514.9
443		19558.6		19558.6
442		20516.5		19610.9
441		19663.3		19663.3
440		19481.7		19481.7
439		21219.6		19501.6
438		21398.7		19521.5
437		20059.4		19541.4
436		20122.5		19561.3
435		20128.3		19581.2
434		20183.1		19601.1
433		20835.6		19621
432		20480.6		19640.9
431		21334.3		19660.8
430		19680.7		19680.7
429		19842.5		19722.2
428		20324		19763.6
427		21569.2		19805.1
426		21730.3		19846.5
425		21116.6		19888
424		20822.8		19929.5
423		20381.9		19970.9
422		21125.7		20012.4
421		21520.9		20053.8
420		21540.5		20095.3
419		20606.8		20136.8
418		20178.2		20178.2
417		20520.5		20205.9
416		21542.4		20233.5
415		20760.2		20261.2
414		20723		20288.9
413		20449.2		20316.5
412		20344.2		20344.2
411		20429.6		20354.9
410		20899.6		20365.6
409		21812.3		20376.3
408		20751.3		20387
407		21398.1		20397.7
406		21457		20408.4
405		20802.9		20419.1
404		20429.8		20429.8
403		20600.9		20450.3
402		20470.8		20470.8
401		21152.6		20593.2
400		21326.9		20715.6
399		21244.4		20838
398		20960.4		20960.4
397		20653.6		20653.6
396		20962.2		20701.7
395		21144.5		20749.9
394		22036.7		20798
393		21452.9		20846.1
392		20894.3		20894.3
391		20704.8		20704.8
390		21270.7		20812.4
389		20920		20920
388		21933.7		21069
387		21218		21218
386		21412.8		21242.1
385		22009.6		21266.1
384		22027.8		21290.2
383		22385.6		21314.2
382		22481.9		21338.3
381		22113		21362.3
380		22597.5		21386.4
379		21410.4		21410.4
378		21796.3		21410
377		21985.9		21394.9
376		22258.6		21372
375		21583.5		21337.9
374		21786.6		21328.2
373		22154.5		21310.5
372		21986.8		21278.1
371		21850.8		21251
370		21228.1		21228.1
369		22250.6		21380.5
368		23036.4		21532.9
367		21872		21685.3
366		23272.9		21837.6
365		21990		21990
364		22325.8		21990
363		22718		21984.2
362		23335.6		21971.7
361		22753.7		21948.6
360		21935		21935
359		22567.7		22027.1
358		23358.7		22119.2
357		23238.9		22211.4
356		23781.5		22303.5
355		24074.5		22395.7
354		22487.8		22487.8
353		22619.6		22560.5
352		23332.6		22633.2
351		24015.7		22706
350		23718.2		22778.7
349		23494.7		22851.4
348		23833		22924.1
347		24352.5		22996.9
346		23674.9		23069.6
345		23976		23142.3
344		23215		23215
343		23969		23453.7
342		23837.1		23692.3
341		23930.9		23930.9
340		23791.2		23791.2
339		24139.5		23790.6
338		23957.6		23770.1
337		25254.4		23758.8
336		24661.4		23673.1
335		23616.6		23616.6
334		24725.5		23897.3
333		24178		24178
332		23962.8		23962.8
331		24784.6		24102.2
330		25294.5		24241.6
329		24947		24381.1
328		24520.5		24520.5
327		24442.7		24442.7
326		25280.7		24830.4
325		25218		25218
324		24991.7		24991.7
323		26115.6		24980.4
322		25160.4		24905.5
321		25477.6		24877.4
320		26081.9		24828.9
319		27000.6		24743.3
318		25280.9		24601.9
317		25434.9		24545.8
316		25299.1		24476.8
315		26172		24410.1
314		26140		24290.7
313		26585.4		24165.7
312		27348.5		24008.7
311		27621.7		23801
310		27343.6		23567
309		27707.7		23335.8
308		27777.4		23072.4
307		28240.9		22791.5
306		28119.3		22471
305		26870.1		22141.2
304		27601.8		21863.1
303		26946.6		21531.3
302		25974.5		21219.1
301		26559.7		20944.7
300		25806.6		20625.2
299		24879.8		20331.6
298		23976.6		20074.5
297		21777.7		19854.7
296		22411.5		19744.4
295		21975.9		19594.2
294		21653.5		19460.8
293		21253.1		19338.8
292		20308.7		19233
291		19173.8		38347.6
290		21087.7		38345.8
289		22441.8		38317.2
288		24583.9		38269.5
287		28961		38191.4
286		60222.3		38051.5
285		107910		37473
284		97683.5		36223.2
283		47367.6		35108.4
282		22339.9		34690.7
281		18112.2		34620.8
280		17367.6		34609.5
279		17241		34481.9
278		17770		17239.7
277		19049.6		17213.3
276		18401.3		17125.1
275		17431.1		17063.6
274		17281.1		17045.3
273		18060.7		17033.2
272		17393.8		16983.6
271		17246.7		16963.4
270		18036.8		16949.2
269		17781.1		16897
268		17624.6		16854.5
267		18058.4		16817.7
266		16790.6		16758.7
265		16757.2		16757.2
264		18040.9		16848.3
263		18302.3		16939.4
262		17030.5		17030.5
261		17362.4		17029.6
260		17075.2		16960.6
259		16952.4		16936.8
258		16933.6		16933.6
257		17704.9		16932.9
256		16983.9		16883.7
255		17763.6		16876.6
254		17823.9		16820.3
253		17477.2		16757
252		16711.7		16711.7
251		17493		16794.8
250		17195.9		16877.8
249		17322.6		16960.8
248		17723.1		17043.9
247		18108.7		17126.9
246		18173.3		17209.9
245		17293		17293
244		18100.7		17373.4
243		17967.5		17453.9
242		17534.4		17534.4
241		17598.5		17533.7
240		17585.9		17531.2
239		18393.9		17528.9
238		18723.9		17505.2
237		18622		17472.1
236		17804.9		17440.9
235		18346.5		17430.5
234		17973.9		17405.4
233		17491.5		17389.6
232		17930.4		17386.2
231		18954.2		17371
230		19222.4		17328.3
229		18518.9		17277.5
228		18362.3		17244.1
227		17756.1		17214
226		17841.9		17199.2
225		18267.9		17181.7
224		18107.1		17152.6
223		18569.4		17127
222		18096.6		17088.6
221		18435.5		17061.7
220		17025.3		17025.3
219		17434.5		17176.6
218		18672		17327.8
217		18222.9		17479.1
216		19085		17630.4
215		18589.8		17781.7
214		18041.7		17932.9
213		18671.7		18084.2
212		18235.5		18235.5
211		18296.4		18222.7
210		17840.6		17840.6
209		18518.4		17838
208		18547.5		17709.9
207		17554.4		17554.4
206		18567.6		17687.3
205		18316.8		17820.2
204		18424.8		17953
203		18820.1		18085.9
202		19575.7		18218.8
201		18860.2		18351.6
200		18484.5		18484.5
199		18584.4		18483.8
198		18544		18479.5
197		18927.5		18476.4
196		19046.9		18459.5
195		18493		18437.7
194		19033.8		18434.9
193		19161.5		18412.7
192		18801.5		18385.3
191		19172.4		18369.6
190		19649		18340.3
189		18753.1		18293.1
188		18798.6		18276.1
187		19235.8		18257
186		18498.2		18221.7
185		19963		18211.4
184		18723.8		18148.8
183		18779.9		18128.2
182		18105		18105
181		18810.7		18123.3
180		18891.1		18141.5
179		18842.6		18159.8
178		18178		18178
177		18778.1		18346.2
176		18889.2		18514.3
175		19252.5		18682.4
174		18850.6		18850.6
173		19171.1		18846.3
172		18859.9		18680.3
171		18589.6		18589.6
170		19447.9		18691.7
169		19308.5		18793.8
168		19626.2		18895.8
167		18997.9		18997.9
166		19525.5		18993.8
165		19965.1		18894
164		19489.8		18699.4
163		18563.4		18556.8
162		19054		18554.3
161		18464.7		18464.7
160		19429.6		19013.6
159		19562.6		19562.6
158		19017.9		19017.9
157		19571.6		19027
156		19556.6		19036
155		19819		19045
154		20158.3		19054.1
153		21084.1		19063.1
152		20281.2		19072.1
151		19884.3		19081.1
150		20229.8		19090.2
149		20461.2		19099.2
148		19108.2		19108.2
147		19797.2		19234.7
146		20062		19361.2
145		19864.2		19487.7
144		19614.2		19614.2
143		19255.2		19255.2
142		20210.9		19388.4
141		19521.5		19521.5
140		20274.6		19883.6
139		20245.6		20245.6
138		20256.3		20241.9
137		20468.6		20221
136		20026.8		20026.8
135		20070.3		20024.8
134		20424.1		20019.5
133		22424.8		19989.9
132		22540.9		19825.2
131		21335		19642.6
130		20226.3		19529.1
129		19482.5		19482.5
128		19796.2		19591.3
127		19700.2		19700.2
126		20246.7		20246.7
125		19864		19864
124		20881.8		19999.2
123		20396.7		20134.5
122		21600.5		20269.7
121		21327		20405
120		20540.2		20540.2
119		20832.1		20526.7
118		20506.7		20338.5
117		20393.3		20218.9
116		20860.4		20086.2
115		20070.3		19635.2
114		19389.8		19389.8
113		19682.2		19388
112		19272.3		19272.3
111		19743.6		19271.8
110		19577.4		19244
109		20209		19224.2
108		19835.4		19166.8
107		19128		19128
106		19250.2		19121.1
105		19137.4		19106.9
104		20610.6		19096.6
103		21944.6		19014
102		24217.8		18862.7
101		22501.9		18594.8
100		21704.3		18397.2
99		22101.5		18228.7
98		21450.6		18033.2
97		20865.9		17860.1
96		21545.1		17707
95		22499.5		17514.3
94		24377.8		17266.9
93		24309.4		16918.3
92		21517.1		16558.1
91		18658.9		16316.6
90		17877.8		16202.3
89		17168.7		16120.7
88		17359.6		16069.6
87		16007.3		16007.3
86		17187.9		16202.5
85		17504.3		16397.8
84		17379.2		16593
83		16788.3		16788.3
82		16529		16529
81		16842.9		16512.7
80		18402.1		16409.5
79		16818		15911.9
78		16263.3		15677.2
77		16393.7		15517.5
76		16165.6		15288.2
75		15948.8		15060
74		15264.5		14831.6
73		15842		14712.9
72		14844.7		14432.1
71		14437.5		14326
70		14865.1		14291.9
69		14244.1		14149.6
68		14597		14123.1
67		14008.4		14008.4
66		14877.8		13977.2
65		14926.4		13858
64		16217.2		13716.9
63		16650.7		13441.2
62		14893.3		13097.2
61		14536.1		12875.3
60		14736		12659.6
59		16124.5		12400.7
58		19154		11989.1
57		25913.3		11267.1
56		31084.7		9878.86
55		28214.4		7917.66
54		17066.8		6060.84
53		8460.88		5057.7
52		5822.99		4746.81
51		5425.77		4647.77
50		5008.52		4576.58
49		4749.76		4537.22
48		4517.97		4517.97
47		4217.37		4217.37
46		4556.12		4212.09
45		4528.17		4118.17
44		4279.89		4007.75
43		4097.52		3932.36
42		4368.01		3883.38
41		4150.38		3754.56
40		3998.3		3650.63
39		3561.5		3561.5
38		3562.18		3562.18
37		3872.51		3594.29
36		3957.42		3626.4
35		3658.5		3658.5
34		3910.24		3684.27
33		3958.1		3710.04
32		4235.05		3735.81
31		5027.65		3761.58
30		5094.5		3787.35
29		4366.37		3813.13
28		3838.9		3838.9
27		4154.08		3830.43
26		4546.4		3801.41
25		5487.31		3746.22
24		5895.3		3631.07
23		7113.63		3484.5
22		8098.14		3257.05
21		6957.02		2958.6
20		5535.09		2711.42
19		4329.35		2534.8
18		3298.32		2419.54
17		3539.42		2358.42
16		3146.96		2278.89
15		3443.92		2217.53
14		3671.13		2134.47
13		3456.36		2032.78
12		2784.09		1937.68
11		2821.67		1876.59
10		3111.48		1809.24
9		3538.96		1720.42
8		4134.97		1600.94
7		5109.58		1439.36
6		5512.14		1211.24
5		5580.57		947.23
4		5144.46		665.432
3		3738.26		394.958
2		2388.06		193.898
1		798.82		62.529
0		89.2957		18.5482
-1		14.3257		14.3257
-2		15.1661		14.0615
-3		24.8499		12.2837
-4		0		0
-5		24.0096		0.393491
-6		34.8339		0.786981
-7		1.18047		1.18047
-8		18.8275		18.8275
-9		1.18047		0

## Sheet: O1s Scan
﻿
Axis	Energy	Elements=	131
C:\Users\LICP\AppData\Local\Temp\VGD{6B19957B-2627-447B-AD92-C07D5E6C6731}.vgd
Binding Energy (E)				Backgnd.
eV		Counts / s		Counts / s
539.1		2677.04		0
539		2703.92		2728.3
538.9		2691.66		2728.12
538.8		2840.59		2727.9
538.7		2816.65		2727.67
538.6		2767.79		2727.36
538.5		2854.66		2727.04
538.4		2721.47		2726.73
538.3		2802.01		2726.42
538.2		2836.73		2726.1
538.1		2760.1		2725.77
538		2888.41		2725.33
537.9		2926.59		2724.86
537.8		2867.68		2724.39
537.7		2830.62		2723.86
537.6		2862.15		2723.34
537.5		2874.3		2722.88
537.4		2813.57		2722.39
537.3		2905.54		2721.89
537.2		2863.72		2721.38
537.1		2849.54		2720.89
537		2854.9		2720.4
536.9		2804.37		2719.93
536.8		2853		2719.42
536.7		2948.48		2718.86
536.6		2944.8		2718.23
536.5		2999.06		2717.53
536.4		2923.53		2716.79
536.3		2929.26		2715.97
536.2		3100.94		2715.11
536.1		3029.76		2714.28
536		2925.68		2713.46
535.9		2893.5		2712.57
535.8		3075.36		2711.71
535.7		3023.04		2710.85
535.6		3028.58		2709.95
535.5		3002.16		2709.02
535.4		2962.52		2708.16
535.3		2907.03		2707.33
535.2		2960.81		2706.56
535.1		2908.58		2705.85
535		2873.92		2705.13
534.9		2974.15		2704.32
534.8		3089.16		2703.48
534.7		2996.26		2702.53
534.6		3148.91		2701.4
534.5		3211.98		2700.18
534.4		3138.67		2698.85
534.3		3317.85		2697.32
534.2		3379.78		2695.56
534.1		3605.42		2693.6
534		3600.76		2691.29
533.9		3829.53		2688.68
533.8		3902.32		2685.74
533.7		4020.89		2682.51
533.6		4180.89		2678.9
533.5		4349.43		2674.85
533.4		4669.72		2670.25
533.3		5002.74		2665.12
533.2		5045.25		2659.39
533.1		5373.58		2653.07
533		5478.16		2646.18
532.9		5791.49		2638.85
532.8		5857.6		2630.9
532.7		6237.43		2622.29
532.6		6665.07		2612.92
532.5		6963.67		2602.79
532.4		7266.27		2591.94
532.3		7230.84		2580.46
532.2		7464.69		2568.44
532.1		7694.64		2555.93
532		7872.65		2543.11
531.9		7852.04		2529.79
531.8		8146		2515.99
531.7		8383.9		2501.72
531.6		8552.63		2487.02
531.5		8690.39		2471.82
531.4		8764.13		2456.23
531.3		8856.3		2440.22
531.2		9165.92		2423.61
531.1		9675.17		2406.22
531		10157.7		2387.8
530.9		10752.4		2368.03
530.8		11489.1		2346.46
530.7		12661.2		2322.87
530.6		13639.6		2296.63
530.5		15328		2267.56
530.4		16311.3		2235.46
530.3		17401.7		2200.65
530.2		17949.4		2163.3
530.1		18576.9		2124.1
530		18832.6		2083.79
529.9		18375.1		2043.55
529.8		17080.2		2004.5
529.7		15381.9		1967.77
529.6		13759.4		1934.47
529.5		11791.4		1905.45
529.4		9662.94		1881
529.3		7809.41		1861.01
529.2		6334.89		1845.3
529.1		5128.59		1833.37
529		4147.02		1824.51
528.9		3458.99		1818.02
528.8		3026.95		1813.32
528.7		2715.78		1809.95
528.6		2463.98		1807.46
528.5		2362.9		1805.63
528.4		2125.88		1804.3
528.3		2008.61		1803.34
528.2		1987.06		1802.63
528.1		1938.51		1802.2
528		1819.28		1801.89
527.9		1887.72		1801.63
527.8		1880.49		1801.45
527.7		1856.41		1801.3
527.6		1856.45		1801.13
527.5		1867.6		1801.01
527.4		1779.54		1800.96
527.3		1741.31		1800.93
527.2		1826.36		1800.91
527.1		1821.47		1800.88
527		1898.8		1800.81
526.9		1858.75		1800.75
526.8		1721.85		1800.74
526.7		1727.42		1800.74
526.6		1800.83		1800.81
526.5		1894.84		1800.89
526.4		1875.46		1800.96
526.3		1783.32		1801.04
526.2		1779.2		1801.11
526.1		1766.48		0

## Sheet: Na1s Scan
﻿
Axis	Energy	Elements=	131
C:\Users\LICP\AppData\Local\Temp\VGD{68D253E1-4977-4FCB-A7EF-A9DC7BAB4785}.vgd
Binding Energy (E)				Backgnd.
eV		Counts / s		Counts / s
1078.1		21991.2		0
1078		22019		22118.8
1077.9		22232.2		22104.6
1077.8		22233		22096.6
1077.7		22030.3		22095.1
1077.6		21990.3		22090.6
1077.5		22055		22084.7
1077.4		22233.1		22081.3
1077.3		22164		22081.3
1077.2		21964.3		22081.3
1077.1		22093.2		22081.2
1077		22157.6		22081.1
1076.9		22078.8		22081.1
1076.8		22139.6		22081.1
1076.7		21997.3		22081
1076.6		22149.3		22080.9
1076.5		22228.3		22080.8
1076.4		22076.9		22080.7
1076.3		22109.7		22080.5
1076.2		22171.2		22080.4
1076.1		21998.8		22080.4
1076		22090.8		22080.2
1075.9		22224.2		22080.2
1075.8		22031.1		22080.1
1075.7		22196.8		22079.9
1075.6		22158.6		22079.6
1075.5		22348.3		22079.2
1075.4		22286.6		22078.8
1075.3		22076.1		22078.3
1075.2		22299.2		22077.9
1075.1		22076.2		22077.7
1075		22089.4		22077.4
1074.9		22253.3		22077.2
1074.8		22110.2		22077.1
1074.7		21967.6		22076.9
1074.6		22296.2		22076.7
1074.5		22109.2		22076.5
1074.4		22174.6		22076.4
1074.3		22041		22076.2
1074.2		22104.6		22076.1
1074.1		22115.3		22076.6
1074		21945.1		22077.1
1073.9		22209.9		22077.6
1073.8		22087.1		22078.1
1073.7		22137.5		22078.6
1073.6		22298		22079.1
1073.5		22410		22079.6
1073.4		22234.4		22080.1
1073.3		22277		22080.6
1073.2		22377.2		22081.1
1073.1		22714.2		22081.6
1073		22861.4		22082.1
1072.9		23027.1		22082.6
1072.8		23055.2		22083
1072.7		23211.5		22083.5
1072.6		23564.8		22084
1072.5		23735.6		22084.5
1072.4		24212.6		22085
1072.3		24439.7		22085.5
1072.2		24673.2		22086
1072.1		25007.1		22086.5
1072		25146.5		22087
1071.9		25277.5		22087.5
1071.8		25186.6		22088
1071.7		25279		22088.5
1071.6		25169.8		22089
1071.5		25062.9		22089.5
1071.4		24956.4		22090
1071.3		24848.6		22090.5
1071.2		24615.1		22091
1071.1		24351.1		22091.5
1071		24053.9		22092
1070.9		23588.8		22092.5
1070.8		23720.8		22092.9
1070.7		23068.2		22093.4
1070.6		23238.9		22093.9
1070.5		23128.1		22094.4
1070.4		22700.8		22094.9
1070.3		22545.3		22095.4
1070.2		22450.5		22095.9
1070.1		22499.5		22096.4
1070		22420.7		22096.9
1069.9		22394.3		22097.4
1069.8		22346		22097.9
1069.7		22346.2		22098.4
1069.6		22354.4		22098.9
1069.5		22199		22099.4
1069.4		22154.1		22099.9
1069.3		22244.8		22100.4
1069.2		22282		22100.9
1069.1		22345.3		22101.4
1069		22210.4		22101.9
1068.9		22125.3		22102.4
1068.8		22056.7		22102.8
1068.7		22158.6		22103.3
1068.6		22363		22103.8
1068.5		22241.8		22104.3
1068.4		22139.1		22104.8
1068.3		22110.3		22105.3
1068.2		22076.9		22105.8
1068.1		22223.8		22106.3
1068		22382.9		22106.8
1067.9		22340		22107.3
1067.8		22296.8		22107.8
1067.7		22153.3		22108.3
1067.6		22124.1		22108.8
1067.5		22160.1		22109.3
1067.4		22251.9		22109.8
1067.3		21893		22110.3
1067.2		22180.9		22110.8
1067.1		22246.2		22111.3
1067		22223.8		22111.8
1066.9		22281.5		22112.3
1066.8		22155.8		22112.7
1066.7		21960.9		22113.2
1066.6		22232.5		22113.7
1066.5		22181.4		22114.2
1066.4		22146.2		22114.7
1066.3		22169.3		22115.2
1066.2		22162.6		22115.7
1066.1		22148.3		22116.2
1066		22078		22116.7
1065.9		22145.5		22128.9
1065.8		22049.1		22141
1065.7		22329.8		22153.2
1065.6		22221.3		22165.4
1065.5		22037.4		22177.6
1065.4		22366.5		22189.7
1065.3		22378.9		22201.9
1065.2		22052.4		22214.1
1065.1		22058.6		0

## Sheet: Fe2p Scan
﻿
Axis	Energy	Elements=	401
C:\Users\LICP\AppData\Local\Temp\VGD{3821A9BB-A232-4176-97E3-5971C62CB8E1}.vgd
Binding Energy (E)				Backgnd.
eV		Counts / s		Counts / s
741.1		10465.1		0
741		10649.3		10616.6
740.9		10628.8		10584
740.8		10723.1		10551.5
740.7		10536.6		10522.5
740.6		10438.8		10484.3
740.5		10572.6		10439.4
740.4		10494.5		10413
740.3		10348.8		10390.3
740.2		10364.1		10359
740.1		10387.5		10317.5
740		10504.7		10291.9
739.9		10169.9		10276.3
739.8		10147.8		10268.7
739.7		10224.2		10257.8
739.6		10380.9		10257.2
739.5		10366.3		10254.2
739.4		10224.4		10241.1
739.3		10414.3		10223.8
739.2		10278.7		10207.4
739.1		10273.7		10192.4
739		10251		10178.2
738.9		10131		10168.3
738.8		10228.1		10161.9
738.7		10134.5		10160.1
738.6		10115.4		10158.6
738.5		10191.4		10156.9
738.4		10189.1		10155.1
738.3		10228.7		10153.1
738.2		10235.1		10150.7
738.1		10320.6		10148.3
738		10116		10146
737.9		10096.3		10143.7
737.8		10262.2		10141.3
737.7		10191.9		10139.1
737.6		10221		10136.6
737.5		10237.5		10133.8
737.4		10241.6		10131
737.3		10169.8		10127.9
737.2		10346.2		10124.4
737.1		10410.2		10120.8
737		10232.2		10116.9
736.9		10375.5		10112.5
736.8		10334		10108.5
736.7		10167.2		10104.6
736.6		10283		10100.9
736.5		10098.5		10097.3
736.4		10308.7		10093.8
736.3		10247.9		10090
736.2		10228.3		10086.1
736.1		10364.9		10081.6
736		10351.8		10076.8
735.9		10389.2		10071.7
735.8		10366.2		10066.3
735.7		10380.7		10060.8
735.6		10327.5		10055
735.5		10447.2		10049
735.4		10468.8		10042.5
735.3		10582.6		10035.8
735.2		10459.1		10028.4
735.1		10590.9		10021.1
735		10346.9		10013.9
734.9		10366.6		10007.1
734.8		10339.9		10000.3
734.7		10405.8		9993.59
734.6		10508.4		9986.28
734.5		10588.9		9978.53
734.4		10536.4		9970.08
734.3		10643.4		9961.18
734.2		10578.5		9952.11
734.1		10535.9		9943.26
734		10418.5		9934.53
733.9		10415.5		9925.94
733.8		10511.3		9917.28
733.7		10558.9		9908.62
733.6		10477.5		9899.65
733.5		10519.8		9890.22
733.4		10588.9		9880.75
733.3		10466.4		9871.1
733.2		10596.1		9861.28
733.1		10496.5		9851.42
733		10479.4		9841.87
732.9		10365.9		9832.27
732.8		10431.6		9822.6
732.7		10565.8		9813.13
732.6		10330.7		9803.58
732.5		10459.9		9793.8
732.4		10421.5		9783.83
732.3		10467.8		9773.82
732.2		10519.9		9763.41
732.1		10465.9		9753.06
732		10369.9		9742.86
731.9		10273		9732.86
731.8		10303.2		9723.45
731.7		10154.1		9714.67
731.6		10080.1		9706.17
731.5		10171.7		9697.6
731.4		10241.8		9689.38
731.3		10070		9681.17
731.2		10091.4		9673.15
731.1		9919.56		9665.61
731		9874.43		9658.59
730.9		9914.16		9651.6
730.8		10003.9		9644.29
730.7		10204.9		9636.78
730.6		9960.09		9629.47
730.5		9721.73		9622.21
730.4		9826.03		9615.1
730.3		9879.94		9608.4
730.2		9936.96		9601.45
730.1		10032.2		9593.98
730		9934.22		9586.13
729.9		9968.51		9578.23
729.8		9844.63		9570.03
729.7		10029.9		9561.52
729.6		10132.6		9552.8
729.5		9982.3		9543.88
729.4		10006.9		9534.83
729.3		9848.16		9525.87
729.2		9921.06		9516.94
729.1		10060.5		9507.56
729		10143		9497.95
728.9		10064.4		9487.76
728.8		10075		9477
728.7		10149.1		9466.39
728.6		9909.83		9455.67
728.5		10135.3		9444.75
728.4		10093.7		9433.63
728.3		10108.9		9422.09
728.2		10289.4		9409.93
728.1		10153.1		9397.49
728		10206.3		9384.44
727.9		10326		9370.76
727.8		10355.5		9357.11
727.7		10193.3		9342.77
727.6		10423		9327.61
727.5		10538.4		9311.94
727.4		10505.1		9295.62
727.3		10596.1		9278.35
727.2		10588.2		9260.59
727.1		10574.8		9242.27
727		10734.1		9223.29
726.9		10735.2		9203.75
726.8		10786.2		9183.46
726.7		10867.5		9162.18
726.6		10974.9		9139.92
726.5		11125.1		9116.72
726.4		11101.3		9092.89
726.3		10988.9		9068.49
726.2		11042.1		9043.47
726.1		11167.7		9017.92
726		11277.3		8991.86
725.9		11228.4		8964.7
725.8		11429.9		8936.88
725.7		11241.9		8908.6
725.6		11274.7		8879.82
725.5		11392.1		8850.11
725.4		11564.6		8820.19
725.3		11402.6		8789.38
725.2		11549.1		8757.68
725.1		11585.1		8725.24
725		11625.4		8692.32
724.9		11657.1		8658.54
724.8		11687.3		8624.28
724.7		11641.6		8589.66
724.6		11607.1		8554.58
724.5		11706.8		8519.23
724.4		11631.9		8483.78
724.3		11576.6		8448.34
724.2		11478.7		8413.08
724.1		11354		8377.89
724		11507.2		8342.94
723.9		11352		8308.59
723.8		11112.4		8274.91
723.7		10977.1		8241.47
723.6		11080.3		8208.75
723.5		10983.9		8177.08
723.4		10670.4		8146.28
723.3		10523.7		8116.26
723.2		10432.1		8087.4
723.1		10351.2		8059.99
723		10107.8		8033.7
722.9		9968.83		8008.28
722.8		9959.02		7984.22
722.7		9613.84		7961.89
722.6		9353.36		7941.35
722.5		9080.97		7922.56
722.4		8978.9		7905.44
722.3		9008.62		7889.48
722.2		8930.29		7874.38
722.1		8829.41		7859.88
722		8692.71		7845.92
721.9		8631.22		7832.65
721.8		8570.57		7820.25
721.7		8416.31		7808.22
721.6		8573.62		7796.3
721.5		8563.7		7784.33
721.4		8584.98		7772.33
721.3		8521.62		7760.05
721.2		8489.22		7747.69
721.1		8540.8		7735.16
721		8585.34		7722.62
720.9		8513.82		7709.92
720.8		8538.24		7696.54
720.7		8759.61		7683
720.6		8551.33		7669.48
720.5		8497.02		7655.49
720.4		8682.93		7641.03
720.3		8699.06		7626.62
720.2		8658.62		7612.04
720.1		8562.18		7596.75
720		8774.76		7581.25
719.9		8712.14		7565.92
719.8		8532.81		7550.63
719.7		8551.53		7535.07
719.6		8623.05		7519.58
719.5		8654.79		7504.12
719.4		8615.41		7488.13
719.3		8725.84		7471.53
719.2		8773.47		7454.71
719.1		8653.14		7437.95
719		8532.13		7421
718.9		8634.18		7404.17
718.8		8573.44		7387.34
718.7		8687.3		7370.57
718.6		8530.81		7353.91
718.5		8397.42		7337.74
718.4		8294.77		7322.03
718.3		8254.2		7306.66
718.2		8429.73		7291.65
718.1		8270.73		7276.86
718		8205.82		7262.08
717.9		8208.8		7247.3
717.8		8172.61		7232.89
717.7		8169.33		7218.53
717.6		8163.87		7204.33
717.5		8049.59		7190.17
717.4		8112.67		7176.05
717.3		8072.28		7162.15
717.2		7985.06		7148.46
717.1		7980.52		7135
717		7861.55		7121.94
716.9		7831.65		7109.45
716.8		7711.88		7097.11
716.7		7837.65		7085.06
716.6		7761.91		7073.01
716.5		7801.36		7060.66
716.4		7910.32		7047.77
716.3		7924.23		7034.8
716.2		7804.96		7021.59
716.1		7811.9		7008.37
716		7739.89		6995.37
715.9		7721.55		6982.43
715.8		7826.26		6969.13
715.7		7916.87		6955.4
715.6		7960.87		6941.47
715.5		7766.69		6927.02
715.4		7916.71		6912.25
715.3		7907.52		6897.14
715.2		8019.41		6881.69
715.1		8054.68		6865.19
715		8220.7		6848
714.9		8185.62		6830.02
714.8		8230.79		6811.15
714.7		8379.62		6791.42
714.6		8399.2		6770.95
714.5		8508.2		6749.34
714.4		8667.37		6726.46
714.3		8778.05		6702.51
714.2		8821.42		6677.5
714.1		8824.82		6651.52
714		8890.82		6624.36
713.9		9149.64		6596.31
713.8		9113.62		6567.28
713.7		9192.2		6536.68
713.6		9499.34		6504.65
713.5		9484.58		6471.51
713.4		9574.2		6436.94
713.3		9702.69		6400.82
713.2		9831.2		6363.69
713.1		9857.35		6325.1
713		10074.5		6284.8
712.9		10284.9		6243.05
712.8		10269.3		6199.81
712.7		10416.9		6154.64
712.6		10659.5		6107.68
712.5		10805.3		6058.92
712.4		11003.1		6008.38
712.3		10981		5956.17
712.2		11061.9		5902.46
712.1		11208.1		5847.24
712		11359.9		5790.31
711.9		11654.8		5731.55
711.8		11681.2		5670.89
711.7		11797.5		5607.95
711.6		12125.4		5542.92
711.5		12173.9		5476.54
711.4		12087		5408.58
711.3		12225.9		5339.02
711.2		12342.5		5268.23
711.1		12478.1		5196.72
711		12257.8		5124.57
710.9		12135.5		5051.89
710.8		12216.7		4979.2
710.7		12057.5		4907.14
710.6		11868.6		4835.56
710.5		11734.8		4764.36
710.4		11655.3		4694.08
710.3		11474.7		4624.94
710.2		11201.8		4556.64
710.1		11166		4489.26
710		11006.1		4423.49
709.9		10566.2		4359.86
709.8		10130.2		4299.18
709.7		9444.72		4242.51
709.6		8884.29		4190.92
709.5		8194.17		4144.94
709.4		7504.04		4104.94
709.3		6892.22		4070.86
709.2		6270.59		4042.72
709.1		5717.77		4019.92
709		5359.49		4002.04
708.9		4900.04		3988.11
708.8		4808.77		3977.38
708.7		4583.43		3968.98
708.6		4479.73		3962.44
708.5		4386.05		3957.14
708.4		4232.33		3952.91
708.3		4247.28		3949.48
708.2		4159.07		3946.96
708.1		3997.77		3945.2
708		3988.94		3943.88
707.9		4004.11		3942.88
707.8		4077.84		3942.13
707.7		4022.43		3941.6
707.6		3886.42		3941.22
707.5		3911.08		3940.86
707.4		3993.53		3940.71
707.3		3966.97		3940.02
707.2		3945.56		3935
707.1		3943.3		3927.59
707		3918.19		3917.57
706.9		3993.86		3902.86
706.8		3990.24		3888.35
706.7		3873.35		3878.02
706.6		3810.2		3865.91
706.5		3899.49		3858.21
706.4		3871.13		3855.58
706.3		3876.71		3855.36
706.2		3820.39		3853.91
706.1		3837		3851.19
706		3921.43		3848.09
705.9		3865.6		3842.55
705.8		3921.37		3837.33
705.7		3786.06		3830.45
705.6		3854.36		3825.13
705.5		3852.25		3822.63
705.4		3772.09		3822.48
705.3		3848.41		3821.89
705.2		3823.99		3821.46
705.1		3835.69		3820.75
705		3874.05		3818.69
704.9		3894.3		3817.02
704.8		3801.79		3815.26
704.7		3821.88		3812.78
704.6		3894.53		3809.54
704.5		3934.01		3806.12
704.4		3895.75		3802.53
704.3		3801.01		3798.52
704.2		3845.15		3795.33
704.1		3796.14		3792.9
704		3847.48		3790
703.9		3928.24		3786.55
703.8		3839.66		3782.69
703.7		3868.19		3778.32
703.6		3826.08		3774.86
703.5		3741.35		3772.75
703.4		3784.73		3771.34
703.3		3762.03		3769.95
703.2		3859.21		3768.29
703.1		3845.4		3765.64
703		3827.68		3762.76
702.9		3794.15		3759.03
702.8		3830.71		3756.3
702.7		3746.56		3753.92
702.6		3801.12		3751.69
702.5		3802.73		3749.01
702.4		3827.25		3747.54
702.3		3703.18		3746.3
702.2		3718.62		3744.73
702.1		3827.75		3743.98
702		3717.41		3750.61
701.9		3752.96		3757.24
701.8		3864.06		3763.87
701.7		3817.29		3770.5
701.6		3775.56		3777.13
701.5		3806.27		3783.76
701.4		3807.39		3790.39
701.3		3853.37		3797.01
701.2		3780.41		3803.64
701.1		3773.41		0

## Sheet: C1s Scan
﻿
Axis	Energy	Elements=	111
C:\Users\LICP\AppData\Local\Temp\VGD{C1F1188F-D7D6-4957-A4CF-15DE2010458C}.vgd
Binding Energy (E)				Backgnd.
eV		Counts / s		Counts / s
291.1		1704.36		0
291		1715.73		1732.76
290.9		1763.57		1713.36
290.8		1747.39		1696.69
290.7		1661.06		1669.08
290.6		1664.48		1653.61
290.5		1547.12		1632.13
290.4		1698.4		1631.47
290.3		1591.16		1631.46
290.2		1656.21		1631.44
290.1		1714.02		1631.39
290		1704.74		1631.36
289.9		1588.6		1631.32
289.8		1643.96		1631.27
289.7		1709.49		1631.21
289.6		1789.52		1631.12
289.5		1825.1		1631
289.4		1744.19		1630.85
289.3		1829.67		1630.62
289.2		2072.66		1630.38
289.1		1901.52		1630.13
289		1865.58		1629.84
288.9		1899.47		1629.53
288.8		1991.25		1629.24
288.7		1955.14		1628.96
288.6		1836.15		1628.69
288.5		1799.19		1628.4
288.4		2018.57		1628.12
288.3		1927.09		1627.83
288.2		2014.43		1627.52
288.1		1940.71		1627.19
288		1898.23		1626.91
287.9		1742.89		1626.65
287.8		1881.54		1626.39
287.7		1944.27		1626.14
287.6		1934.3		1625.92
287.5		1667.19		1625.72
287.4		1709.7		1625.52
287.3		1874.46		1625.34
287.2		1823.27		1625.17
287.1		1863.46		1624.94
287		2019.84		1624.63
286.9		2084.67		1624.25
286.8		2258.27		1623.8
286.7		2202.08		1623.26
286.6		2268.07		1622.67
286.5		2335.32		1622.01
286.4		2462.03		1621.3
286.3		2485.44		1620.48
286.2		2767.76		1619.52
286.1		2988.89		1618.4
286		3204.59		1617.04
285.9		3701.56		1615.32
285.8		4334.13		1613.13
285.7		5201.47		1610.33
285.6		6191.4		1606.73
285.5		7391.3		1602.24
285.4		8327.54		1596.74
285.3		9571.15		1590.11
285.2		11065.7		1582.24
285.1		12654.8		1573.19
285		13490.1		1563.01
284.9		14204		1551.89
284.8		14445.2		1540.21
284.7		13947.5		1528.44
284.6		13034.1		1517
284.5		11780.3		1506.33
284.4		10068.4		1496.79
284.3		8485.28		1488.58
284.2		7006.93		1481.74
284.1		5793.44		1476.27
284		4625.99		1472.02
283.9		3650.74		1468.84
283.8		2912.05		1466.5
283.7		2577.55		1464.83
283.6		2283.83		1463.66
283.5		2005.52		1462.83
283.4		1842.77		1462.22
283.3		1810.37		1461.77
283.2		1714.08		1461.45
283.1		1626.32		1461.19
283		1671.01		1460.96
282.9		1652.03		1460.79
282.8		1560.91		1460.62
282.7		1651.07		1460.47
282.6		1586.88		1460.33
282.5		1538.57		1460.24
282.4		1465.91		1460.16
282.3		1475.04		1460.08
282.2		1637.14		1460.03
282.1		1467.59		1459.97
282		1539.63		1459.9
281.9		1583.33		1459.81
281.8		1529.88		1459.74
281.7		1546.66		1459.65
281.6		1558.08		1459.56
281.5		1530.31		1459.51
281.4		1415.84		1459.46
281.3		1518.16		1459.41
281.2		1533.72		1459.37
281.1		1466.85		1459.32
281		1665.06		1459.21
280.9		1692.84		1459.12
280.8		1372.83		1459.07
280.7		1383.25		1459.01
280.6		1462.46		1458.99
280.5		1520.89		1479.69
280.4		1555.5		1500.39
280.3		1592.45		1521.09
280.2		1512.6		1541.8
280.1		1506.64		0

## Sheet: B1s Scan
﻿
Axis	Energy	Elements=	161
C:\Users\LICP\AppData\Local\Temp\VGD{8B0C3988-0F38-4310-AB0A-8A12FA3D391C}.vgd
Binding Energy (E)				Backgnd.
eV		Counts / s		Counts / s
197.1		1539.79		0
197		1555.02		1549.26
196.9		1554.95		1546.53
196.8		1547.28		1543.46
196.7		1542.9		1540.25
196.6		1535.53		1538.28
196.5		1532		1538.05
196.4		1533.67		1536.9
196.3		1565.59		1532.45
196.2		1615.13		1525.71
196.1		1569.07		1519.49
196		1487.83		1514.22
195.9		1481.8		1508.83
195.8		1544.49		1506.77
195.7		1510.29		1507.03
195.6		1509.43		1507.3
195.5		1499.94		1507.56
195.4		1549.32		1507.83
195.3		1580.37		1508.09
195.2		1553.13		1508.36
195.1		1537.05		1508.62
195		1493.57		1508.88
194.9		1494.73		1509.15
194.8		1521.12		1509.41
194.7		1534.78		1509.68
194.6		1591.94		1509.94
194.5		1562.02		1510.21
194.4		1523.28		1510.47
194.3		1491.17		1510.74
194.2		1544.08		1511
194.1		1581.75		1511.27
194		1563.05		1511.53
193.9		1560.4		1511.8
193.8		1580.82		1512.06
193.7		1547.31		1512.33
193.6		1570.79		1512.59
193.5		1581.73		1512.86
193.4		1601.43		1513.12
193.3		1589.48		1513.39
193.2		1595.8		1513.65
193.1		1592.47		1513.92
193		1568.77		1514.18
192.9		1577.28		1514.45
192.8		1583.73		1514.71
192.7		1606.24		1514.97
192.6		1650.01		1515.24
192.5		1712.17		1515.5
192.4		1721.62		1515.77
192.3		1666.64		1516.03
192.2		1655.09		1516.3
192.1		1736.13		1516.56
192		1704.36		1516.83
191.9		1691.18		1517.09
191.8		1705.13		1517.36
191.7		1688.38		1517.62
191.6		1680.25		1517.89
191.5		1710.17		1518.15
191.4		1681.04		1518.42
191.3		1667.26		1518.68
191.2		1707.74		1518.95
191.1		1706.71		1519.21
191		1680.84		1519.48
190.9		1692.54		1519.74
190.8		1703.92		1520.01
190.7		1713.23		1520.27
190.6		1684.96		1520.54
190.5		1703.77		1520.8
190.4		1682.93		1521.06
190.3		1680.73		1521.33
190.2		1642.84		1521.59
190.1		1698.45		1521.86
190		1722.62		1522.12
189.9		1688.38		1522.39
189.8		1585.97		1522.65
189.7		1626.36		1522.92
189.6		1650.93		1523.18
189.5		1608.15		1523.45
189.4		1599.71		1523.71
189.3		1597.91		1523.98
189.2		1596.97		1524.24
189.1		1596.51		1524.51
189		1578.63		1524.77
188.9		1587.72		1525.04
188.8		1592.63		1525.3
188.7		1619.72		1525.57
188.6		1604.38		1525.83
188.5		1561.53		1526.1
188.4		1565.28		1526.36
188.3		1560.86		1526.63
188.2		1542.54		1526.89
188.1		1510.9		1527.15
188		1553.9		1527.42
187.9		1616.5		1527.68
187.8		1569.95		1527.95
187.7		1523		1528.21
187.6		1551.88		1528.48
187.5		1580.55		1528.74
187.4		1537.98		1529.01
187.3		1504.84		1529.27
187.2		1526.05		1529.54
187.1		1545.64		1529.8
187		1571.88		1530.07
186.9		1569.53		1530.33
186.8		1555.49		1530.6
186.7		1554.68		1530.86
186.6		1574.15		1531.13
186.5		1615.26		1531.39
186.4		1579.33		1531.66
186.3		1524.94		1531.92
186.2		1550.64		1532.19
186.1		1569.98		1532.45
186		1562.86		1532.72
185.9		1529.16		1532.98
185.8		1534.26		1533.24
185.7		1589.08		1533.51
185.6		1579.92		1533.77
185.5		1530.88		1534.04
185.4		1555.45		1534.3
185.3		1562.13		1534.57
185.2		1522.16		1534.83
185.1		1525.67		1535.1
185		1555.88		1535.36
184.9		1553.78		1535.63
184.8		1582.74		1535.89
184.7		1561.89		1536.16
184.6		1507.76		1536.42
184.5		1541.84		1536.69
184.4		1520.56		1536.95
184.3		1559.51		1537.22
184.2		1577.49		1537.48
184.1		1534.36		1537.75
184		1551.09		1538.01
183.9		1581.72		1538.28
183.8		1590.38		1538.54
183.7		1581.95		1538.8
183.6		1581.39		1539.07
183.5		1568.29		1539.33
183.4		1518.17		1539.6
183.3		1567.08		1539.86
183.2		1563.09		1540.13
183.1		1555.48		1540.39
183		1561.85		1540.66
182.9		1514.46		1540.92
182.8		1544.9		1541.19
182.7		1561.49		1541.45
182.6		1611.97		1541.72
182.5		1557.55		1541.98
182.4		1540.52		1542.25
182.3		1537.38		1542.51
182.2		1592.95		1542.78
182.1		1547.02		1543.04
182		1519.51		1543.7
181.9		1518.34		1544.36
181.8		1575.17		1545.6
181.7		1561.77		1547.22
181.6		1553.18		1548.85
181.5		1540.19		1550.47
181.4		1549.81		1552.1
181.3		1571.16		1553.72
181.2		1559.68		1567.04
181.1		1587.51		0

## Sheet: Peak Table
Peak Table :
	Name	Start BE	Peak BE	End BE	Height CPS	FWHM eV	Area (P) CPS.eV	Area (N) KE^0.6	Atomic %	Peak Type	Q	SF Al Scof	TXFN	Backgnd	PP Height CPS	PP Hgt (N)	PP At. %	Title	File Name
	B1s	197	191.32	181.2	189.15	2.78	879.36	0.04	4.87	Standard	1	0.486	592.92	Smart	185.46	0.01	7.92	B1s Scan	C:\Users\LICP\AppData\Local\Temp\VGD{8B0C3988-0F38-4310-AB0A-8A12FA3D391C}.vgd
	C1s	291	284.83	280.2	12782.9	1.17	17965.4	0.41	48.7	Standard	1	1	615.74	Smart	13072.4	0.06	39.03	C1s Scan	C:\Users\LICP\AppData\Local\Temp\VGD{C1F1188F-D7D6-4957-A4CF-15DE2010458C}.vgd
	Fe2p	741	710.85	701.2	7197.1	3.61	51504.9	0.08	9.07	Standard	1	16.42	750.48	Smart	8432.37	0.01	7.36	Fe2p Scan	C:\Users\LICP\AppData\Local\Temp\VGD{3821A9BB-A232-4176-97E3-5971C62CB8E1}.vgd
	Na1s	1078	1071.74	1065.2	3164.77	1.6	6433.9	0.02	2.55	Standard	1	8.52	937.09	Smart	3385.98	0.02	10.33	Na1s Scan	C:\Users\LICP\AppData\Local\Temp\VGD{68D253E1-4977-4FCB-A7EF-A9DC7BAB4785}.vgd
	O1s	539	530.08	526.2	16467.2	1.49	36549.4	0.3	34.81	Standard	1	2.93	685.9	Smart	16855.1	0.05	35.36	O1s Scan	C:\Users\LICP\AppData\Local\Temp\VGD{6B19957B-2627-447B-AD92-C07D5E6C6731}.vgd

## Sheet: Titles
16:09:06 Friday, November 27, 2020
C:\Users\LICP\Desktop\lsj\lsj-5\5.xls
Data Grid 19
Data Files :	Title	File Name	Comment
	XPS Survey	C:\...\VGD{0E39D9B4-3DD4-4B0E-AB5F-3AFA945988C4}.vgd
	O1s Scan	C:\...\Temp\VGD{6B19957B-2627-447B-AD92-C07D5E6C6731}.vgd
	Na1s Scan	C:\...\Temp\VGD{68D253E1-4977-4FCB-A7EF-A9DC7BAB4785}.vgd
	Fe2p Scan	C:\...\Temp\VGD{3821A9BB-A232-4176-97E3-5971C62CB8E1}.vgd
	C1s Scan	C:\...\Temp\VGD{C1F1188F-D7D6-4957-A4CF-15DE2010458C}.vgd
	B1s Scan	C:\...\Temp\VGD{8B0C3988-0F38-4310-AB0A-8A12FA3D391C}.vgd
	XPS Survey	D:\...\20201124\Mono 650μm\lsj-5\XPS Survey.VGD
	O1s Scan	D:\...\20201124\Mono 650μm\lsj-5\O1s Scan.VGD
	Na1s Scan	D:\...\20201124\Mono 650μm\lsj-5\Na1s Scan.VGD
	Fe2p Scan	D:\...\20201124\Mono 650μm\lsj-5\Fe2p Scan.VGD
	C1s Scan	D:\...\20201124\Mono 650μm\lsj-5\C1s Scan.VGD
	B1s Scan	D:\...\20201124\Mono 650μm\lsj-5\B1s Sca
