# Supplementary material for: Constructing multiple active sites in iron oxide catalysts for improving carbonylation reactions
Source: Nat Commun. 2023 Aug 17;14:4973. doi: 10.1038/s41467-023-40640-z (PMC10435489; doi:10.1038/s41467-023-40640-z)
Supplement: Supplementary file 3 — Source Data [file 41467_2023_40640_MOESM3_ESM.zip › XPS/Fe2O3/╤⌡╗»╠·.xls]

## Sheet: XPS Survey
﻿
Axis	Energy	Elements=	1361
C:\Users\LICP\AppData\Local\Temp\VGD{607F5837-5DB9-432F-825A-5D65CFC0A4E4}.vgd
Binding Energy (E)				Backgnd.
eV		Counts / s		Counts / s
1350		109206		0
1349		108986		108986
1348		108280		108280
1347		109260		108243
1346		107338		107246
1345		107908		107116
1344		106570		106334
1343		106105		106105
1342		106578		106075
1341		106725		105879
1340		106863		105568
1339		107481		105115
1338		106403		104351
1337		105167		103695
1336		104645		103224
1335		103844		102783
1334		102462		102462
1333		103651		102451
1332		106487		102320
1331		104765		101895
1330		105626		101600
1329		106207		101193
1328		104408		100690
1327		100320		100320
1326		102157		100320
1325		103230		100305
1324		102053		100280
1323		103585		100265
1322		103560		100237
1321		103727		100209
1320		102003		100180
1319		100756		100164
1318		103391		100159
1317		103951		100132
1316		102289		100100
1315		103833		100082
1314		102761		100050
1313		102931		100028
1312		102998		100003
1311		102404		99978.2
1310		102914		99957.9
1309		102580		99933.2
1308		103168		99911.1
1307		102640		99883.9
1306		101199		99860.9
1305		102645		99849.7
1304		102202		99826.4
1303		100852		99806.6
1302		101915		99797.9
1301		103309		99780.2
1300		100491		99750.9
1299		101586		99744.7
1298		101104		99729.4
1297		100328		99718
1296		99712.9		99712.9
1295		100595		99791.5
1294		101399		99870
1293		99948.6		99948.6
1292		100517		99946.4
1291		100773		99916.8
1290		101245		99873.6
1289		101826		99805.9
1288		101886		99707.6
1287		102500		99602.1
1286		102736		99462.8
1285		101777		99306.3
1284		101773		99188.4
1283		99065.6		99065.6
1282		99249		99065.1
1281		100479		99057.3
1280		99639.9		99001.3
1279		100264		98976
1278		101039		98925.4
1277		98842.7		98842.7
1276		101975		98925.9
1275		103332		99009.2
1274		102697		99092.4
1273		99727.4		99175.6
1272		102969		99258.8
1271		101629		99342
1270		101270		99425.3
1269		99583.1		99508.5
1268		101273		99591.7
1267		102225		99674.9
1266		100714		99758.1
1265		101853		99841.4
1264		99924.6		99924.6
1263		101017		100551
1262		101177		101177
1261		100853		100853
1260		101761		100885
1259		102704		100918
1258		101448		100951
1257		102221		100983
1256		101016		101016
1255		102136		101138
1254		103631		101261
1253		103031		101384
1252		104184		101506
1251		103932		101629
1250		103515		101751
1249		101874		101874
1248		102220		101873
1247		102909		101868
1246		103310		101856
1245		104177		101839
1244		104491		101813
1243		105254		101783
1242		107751		101744
1241		105391		101678
1240		103676		101637
1239		104816		101614
1238		106644		101579
1237		104066		101523
1236		104003		101494
1235		105824		101466
1234		104542		101418
1233		103627		101384
1232		107137		101359
1231		105653		101295
1230		106843		101247
1229		107873		101186
1228		109748		101113
1227		111239		101019
1226		110448		100909
1225		108713		100805
1224		110581		100719
1223		108086		100613
1222		106616		100532
1221		107768		100466
1220		106015		100387
1219		105229		100326
1218		104657		100273
1217		103888		100226
1216		102517		100187
1215		100162		100162
1214		101261		100148
1213		99476.6		99476.6
1212		101612		99454.5
1211		98596.6		98346.1
1210		98217.6		98217.6
1209		98331.8		98208.7
1208		98349.2		98139.7
1207		98498.1		98028.2
1206		98688.2		97805.4
1205		97418.9		97418.9
1204		97589.9		97414.8
1203		98849.4		97388.3
1202		98423.8		97207
1201		97771.8		97056.1
1200		98693.5		96966.2
1199		97536.1		96756
1198		96661.5		96661.5
1197		97501.8		96896.1
1196		99771.8		97130.7
1195		99483.1		97365.3
1194		99348.8		97599.9
1193		100890		97834.5
1192		99619.4		98069.1
1191		98303.7		98303.7
1190		98913.8		98734.3
1189		99164.9		99164.9
1188		98752		98752
1187		99636.7		98752
1186		99659.2		98744.9
1185		99912.1		98737.7
1184		101626		98728.3
1183		102612		98705.5
1182		101100		98674.6
1181		100550		98655.5
1180		98640.5		98640.5
1179		101463		98692.1
1178		100213		98743.6
1177		98926.9		98795.2
1176		98846.7		98846.7
1175		98698.4		98698.4
1174		100848		98976.5
1173		100031		99254.6
1172		101221		99532.7
1171		101513		99810.8
1170		101763		100089
1169		101764		100367
1168		100645		100645
1167		101212		100638
1166		102565		100567
1165		101783		100341
1164		102208		100176
1163		102417		99947.6
1162		102912		99673.7
1161		100619		99319.6
1160		99178.2		99178.2
1159		102094		99432.8
1158		103428		99687.4
1157		99942		99942
1156		103342		100260
1155		101956		100579
1154		103203		100897
1153		103318		101216
1152		104209		101534
1151		102855		101853
1150		102171		102171
1149		102229		102165
1148		103273		102136
1147		102421		101790
1146		101601		101601
1145		102331		101599
1144		101409		101409
1143		102958		101409
1142		104648		101399
1141		103755		101378
1140		103800		101363
1139		103635		101348
1138		103760		101333
1137		104006		101318
1136		105449		101301
1135		101274		101274
1134		101873		101873
1133		102805		102805
1132		104078		104078
1131		103815		103815
1130		104955		103896
1129		105365		103978
1128		106124		104059
1127		106530		104141
1126		107198		104222
1125		107317		104304
1124		107352		104386
1123		106505		104467
1122		106536		104549
1121		106096		104630
1120		106522		104712
1119		105886		104793
1118		104875		104875
1117		103861		103861
1116		105083		104700
1115		105539		105539
1114		106396		106396
1113		106365		106365
1112		106525		106525
1111		108128		107003
1110		107481		107481
1109		107969		107479
1108		108919		107408
1107		107196		107196
1106		109613		107195
1105		109179		107125
1104		107357		107065
1103		107347		107056
1102		107962		107047
1101		107530		107021
1100		108970		107006
1099		109976		106949
1098		108480		106861
1097		107714		106815
1096		106789		106789
1095		109711		106789
1094		109150		106732
1093		108759		106686
1092		107438		106646
1091		106630		106630
1090		109145		106992
1089		109183		107353
1088		110675		107714
1087		108075		108075
1086		106900		106900
1085		110443		107433
1084		109522		107966
1083		109744		108499
1082		110615		109032
1081		112801		109565
1080		110098		110098
1079		110869		110075
1078		109164		109164
1077		111377		109413
1076		112655		109661
1075		112764		109910
1074		110957		110159
1073		110407		110407
1072		110735		110390
1071		109784		109784
1070		111872		110035
1069		111409		110287
1068		111670		110538
1067		110790		110790
1066		110876		110784
1065		111553		110734
1064		110382		110382
1063		111502		110521
1062		113370		110659
1061		113590		110798
1060		112206		110937
1059		113789		111075
1058		111214		111214
1057		113348		111665
1056		114295		112117
1055		112568		112568
1054		112689		112689
1053		115219		112937
1052		114302		113185
1051		113433		113433
1050		112949		112949
1049		113894		113297
1048		114800		113646
1047		113994		113994
1046		113297		113297
1045		114245		113354
1044		116763		113410
1043		116383		113467
1042		116080		113524
1041		116168		113581
1040		116760		113638
1039		115961		113695
1038		115968		113752
1037		113808		113808
1036		113904		113904
1035		114805		114146
1034		116857		114388
1033		117362		114630
1032		114872		114872
1031		116911		115022
1030		117743		115171
1029		116909		115320
1028		116369		115470
1027		118374		115619
1026		115769		115769
1025		116607		115759
1024		117187		115509
1023		115276		115032
1022		114962		114962
1021		116311		115590
1020		119097		116217
1019		117733		116845
1018		117472		117472
1017		117673		117468
1016		117671		117447
1015		117961		117423
1014		120543		117372
1013		119778		117104
1012		121339		116878
1011		116507		116507
1010		116496		116496
1009		119729		116820
1008		118529		117144
1007		119927		117468
1006		121431		117792
1005		118116		118116
1004		118177		118081
1003		117088		117088
1002		119667		117085
1001		118054		116999
1000		118974		116962
999		120278		116894
998		120121		116782
997		120731		116672
996		119925		116539
995		121244		116428
994		120584		116271
993		120263		116130
992		118795		115996
991		117343		115904
990		120172		115856
989		121191		115717
988		118603		115540
987		116211		115442
986		116405		115416
985		116904		115385
984		115780		115336
983		115321		115321
982		116391		115318
981		115691		115288
980		116002		115274
979		119085		115252
978		118817		115154
977		124505		115060
976		124549		114824
975		123475		114582
974		125273		114361
973		124424		114090
972		124393		113834
971		122520		113574
970		119110		113353
969		118771		113211
968		116839		113073
967		115085		112981
966		117654		112929
965		114557		112812
964		112770		112770
963		112051		112051
962		113017		112037
961		113840		111724
960		111954		111080
959		110816		110816
958		113032		110895
957		112025		110973
956		112123		111052
955		112910		111131
954		113898		111210
953		111289		111289
952		112620		111282
951		112599		111154
950		112905		111015
949		113662		110836
948		114639		110574
947		111740		110202
946		112988		110060
945		111407		109794
944		109648		109648
943		110203		110203
942		111168		111042
941		115017		111882
940		113757		112721
939		113560		113560
938		113523		113523
937		116370		113508
936		114483		112748
935		112436		112291
934		112252		112252
933		114294		112572
932		113140		112891
931		113666		113210
930		113530		113530
929		113342		113342
928		114149		113322
927		115562		113187
926		114563		112845
925		115112		112590
924		114684		112228
923		113437		111877
922		113541		111644
921		112450		111365
920		111456		111193
919		112695		111125
918		112625		110883
917		114071		110617
916		112484		110129
915		111101		109790
914		111094		109591
913		110773		109368
912		111122		109159
911		110146		108880
910		111967		108695
909		110787		108252
908		107914		107914
907		109856		107889
906		111842		107695
905		110416		107315
904		111833		107022
903		108630		106585
902		112322		106378
901		107965		105843
900		108381		105628
899		109798		105358
898		109743		104946
897		108183		104504
896		107906		104156
895		108915		103803
894		107168		103336
893		106307		102978
892		106584		102663
891		107400		102299
890		107855		101839
889		109280		101305
888		107404		100614
887		105810		100029
886		102931		99535.4
885		102533		99245.7
884		98968.6		98968.6
883		98707.4		98707.4
882		100163		98688.4
881		99212		98230.4
880		99201.3		97918.6
879		97833.7		97520.6
878		99573.9		97408.4
877		96905.7		96760
876		96716.5		96716.5
875		96836.2		96705.9
874		98551.1		96648.5
873		97087.9		96062.7
872		95751		95751
871		96037.1		95730.8
870		96158.4		95628.2
869		96122.9		95464.2
868		96695.4		95262.8
867		97004.4		94876.6
866		94987.4		94332.9
865		94297.2		94140.2
864		95977.5		94059.5
863		95731		93566.2
862		93832.7		93028.9
861		94270.6		92823.4
860		92475.8		92475.8
859		94327.7		92432.1
858		94237.9		92185.8
857		93001.4		91916.3
856		93219.1		91737.2
855		94426.9		91508.3
854		91508.4		91125
853		94615.1		90991.5
852		93888.9		90518.8
851		94125.3		90066.7
850		94189.8		89539.7
849		93040.1		88949.2
848		94340.7		88413
847		91941.6		87688.2
846		93981		87134
845		90753.6		86315.8
844		92204.7		85745.5
843		91029.9		84970.6
842		91146.7		84240.8
841		89106.3		83430
840		90608.2		82750.5
839		88620.9		81855.7
838		86453.1		81082.1
837		87140.6		80458.4
836		87269		79709.2
835		85540		78881.7
834		84461.4		78158.7
833		84842.2		77483.7
832		81285.3		76714.2
831		76709.5		76241.7
830		76193.4		76193.4
829		76593.7		76174.7
828		75662.1		75569.6
827		75437		75437
826		76267.1		75420.6
825		76924		75212.5
824		75110		74815
823		76033.1		74726.1
822		76503.7		74413.4
821		74650.4		73934.5
820		74724.2		73761.4
819		75448.9		73536.5
818		73111.8		73111.8
817		73122.3		73122.3
816		74021.3		73562.3
815		74002.3		74002.3
814		73343.2		73343.2
813		74078.8		73334.2
812		73308.7		73041
811		73685		72930.3
810		72639.3		72639.3
809		73374.9		72635.2
808		72875.3		72562.2
807		73830.5		72528
806		73857		72402.3
805		75667.2		72263
804		73380.6		71945.4
803		72931.3		71811.5
802		71707.7		71707.7
801		73851.8		71707.5
800		72380.4		71654.9
799		71919.6		71637.1
798		71630.2		71630.2
797		71615.9		71615.9
796		74075		71744.8
795		73860.2		71873.8
794		73537.1		72002.8
793		72131.8		72131.8
792		72202		72112.3
791		72784.6		72081.5
790		74076.8		71998.1
789		72803.3		71802.6
788		75785.8		71689.6
787		75421.4		71329.4
786		74461.6		70969.3
785		76670.5		70656.2
784		77171.4		70144.1
783		77244.7		69554.6
782		76144.8		68916.7
781		73140.9		68320
780		71028		67917.6
779		72137.1		67652.4
778		71375.1		67280.4
777		67930.8		66941.8
776		68176.4		66850.4
775		67969.6		66732
774		68726.9		66620.6
773		67905.5		66441
772		69173.8		66312.8
771		69725.3		66075.3
770		68587.4		65777.8
769		68104.8		65549.6
768		67663		65343.9
767		65159.1		65159.1
766		65211.9		65149.9
765		65303.7		65112.4
764		65953.1		65024.6
763		64855.9		64688.4
762		65840.5		64613.6
761		64188		64188
760		65128.8		64182.4
759		64789.3		63937
758		63880.1		63718.7
757		63677.5		63677.5
756		63947.5		63947.5
755		64817.4		64448.6
754		65418.8		64949.7
753		65450.7		65450.7
752		63863.2		63863.2
751		65451.5		63861.5
750		65064.9		63701.1
749		63564.3		63564.3
748		65750.9		63548.4
747		63306.1		63113.3
746		63415.9		63058.4
745		63351.2		62966.3
744		65361.7		62863.5
743		63878.5		62360.6
742		64552.4		62048.3
741		64192.1		61555.6
740		61049.3		122099
739		62729.3		121920
738		61613.7		121330
737		61687.1		120876
736		61609.8		120316
735		62307.1		119673
734		62386.6		118776
733		60502.7		117731
732		61602.7		116933
731		61379.9		115778
730		59322.4		114513
729		58164.8		113508
728		60142.5		112595
727		62268.9		111128
726		64904.1		109032
725		65074.7		106152
724		67845.7		102939
723		63154.7		98830.5
722		55941.5		95308.9
721		51551.8		92948.1
720		51363.3		91254.5
719		50454.8		89408.6
718		48732.1		87548.7
717		47715.3		85843.9
716		47070.3		84160.7
715		46145.3		82424.6
714		49215.1		80690.5
713		55557.1		78130.1
712		61987.9		74000.9
711		67102.7		68166.3
710		66487.8		60773.4
709		50247.3		52900.9
708		33762.1		47769.3
707		24938.6		45653.8
706		22601.9		45203.8
705		22837.9		45136.4
704		21866.6		43556.2
703		21574.6		43039.8
702		21492.8		42727.5
701		21033.8		42003.8
700		20793.6		41587.3
699		22103.7		21017.5
698		21345.8		21241.4
697		21465.2		21465.2
696		20833.9		20833.9
695		22001.2		20871.5
694		22054		20909.1
693		22413.1		20946.7
692		22645.3		20984.3
691		21701.3		21021.8
690		22330		21059.4
689		21714.8		21097
688		22278.7		21134.6
687		22853.1		21172.2
686		21998.1		21209.8
685		21247.3		21247.3
684		21459.6		21285.6
683		22421.6		21323.9
682		22203.4		21362.2
681		21894.6		21400.4
680		21970.4		21438.7
679		22223.7		21477
678		22048.3		21515.3
677		21553.5		21553.5
676		21878		21618.2
675		22977.5		21682.8
674		21747.4		21747.4
673		21799.4		21746.7
672		21896.5		21743.5
671		22238.2		21735.7
670		22488		21711.6
669		22477.4		21674.8
668		23072.5		21637
667		21889.3		21570
666		22155.1		21554.9
665		22039.3		21526.9
664		21879		21503
663		21485.6		21485.6
662		22359.4		21639
661		22909		21792.5
660		22559.5		21945.9
659		22099.4		22099.4
658		22029.5		22029.5
657		22131		22029.1
656		22523.3		22023.6
655		23388.7		21998.1
654		22221.3		21928
653		21913.3		21913.3
652		23452.9		22316.4
651		22719.4		22719.4
650		22444.6		22444.6
649		23694.8		22442.8
648		23014.5		22341.1
647		22838		22285.8
646		23017.6		22240.2
645		22700.9		22176.9
644		23289.9		22134.1
643		22627.4		22041.2
642		22059.5		21994.2
641		21989		21989
640		22881.2		21988.6
639		22967.9		21968
638		22865.6		21945.1
637		23464.8		21923.9
636		23166.8		21888.8
635		22939.4		21859.6
634		23349.1		21835
633		23167.7		21800.6
632		23304.1		21769.6
631		23505.8		21734.8
630		22375.4		21694.8
629		21679.5		21679.5
628		23276.3		21679.3
627		22939.7		21661.6
626		23878		21647.4
625		24250.4		21622.7
624		23239.4		21593.6
623		23347.1		21575.4
622		23217.2		21555.8
621		22526.4		21537.4
620		23568.3		21526.5
619		21504		21504
618		22852.1		21721.6
617		23755.5		21939.2
616		23547.1		22156.9
615		22374.5		22374.5
614		22909.2		22562.7
613		23374.4		22750.9
612		22939.2		22939.2
611		22973.5		22938.4
610		23152.4		22935
609		23165.4		22918.3
608		23875.5		22899.5
607		23087.1		22828.2
606		23740.2		22809
605		22741.4		22741.4
604		23658.8		22770.3
603		24076.8		22799.1
602		22828		22828
601		22871.5		22826.4
600		24580.4		22822.1
599		23950.7		22721.4
598		24204.1		22650.7
597		23907.3		22562.1
596		23730.7		22485.5
595		23373.7		22414.8
594		23071.6		22360.5
593		22320.4		22320.4
592		22981.4		22453
591		23336.3		22585.6
590		23514.2		22718.1
589		22850.7		22850.7
588		23399.1		22850.7
587		22913.8		22845.7
586		24180.4		22845.1
585		23649.2		22833
584		22825.6		22825.6
583		23349.2		23050.2
582		23274.8		23274.8
581		23251		23251
580		24782.8		23250.3
579		24281.9		23182.6
578		24113.1		23134
577		23934.9		23090.8
576		23718.4		23053.6
575		23906.9		23024.3
574		22985.6		22985.6
573		22768.4		22768.4
572		24576.3		22752.8
571		23516.2		22609.7
570		23220.8		22528.1
569		23356.2		22459.1
568		23104.9		22373.7
567		22651.7		22297.6
566		23267.6		22244.9
565		23607.2		22143.6
564		23244.6		22010.1
563		23123.4		21890.3
562		22634.4		21768.7
561		22889		21670.1
560		23131.7		21545
559		23300.6		21392.7
558		24323.9		21216.8
557		24849.5		20957.4
556		24737.4		20644.2
555		24990.3		20318
554		26378		19953.1
553		25363.7		19470
552		24878.6		19026.9
551		24667.2		18589.9
550		23101		18141
549		21804.8		17772.4
548		22335.6		17470.3
547		21382.3		17113.8
546		20456.8		16801.4
545		21527.3		16534
544		20592		16177.7
543		18687.9		15865.1
542		18187.3		15665
541		17312		15487.7
540		16103.8		15360.4
539		15583.7		15308.7
538		15289.6		30579.2
537		15642.4		30562.2
536		16059.6		30523.4
535		15996.6		30458.5
534		17353.5		30394
533		21047.6		30249.5
532		31674.9		29890.6
531		50817.5		28919.2
530		68957.1		26837.5
529		54279.1		23674.1
528		27340.2		21260.6
527		14142.6		20310.9
526		11023.3		20084.3
525		10014.3		20028.6
524		10235.6		20244.8
523		10731		9947.88
522		10215.2		9754.88
521		9866.85		9640.6
520		10231.2		9582.76
519		9426.79		9426.79
518		9664.55		9426.68
517		10575.9		9424.28
516		9996.16		9413.06
515		10073		9407.32
514		9921.39		9400.8
513		9975.05		9395.68
512		10089.5		9389.99
511		10293.5		9383.14
510		9884.19		9374.27
509		9918.07		9369.26
508		9839.64		9363.88
507		9892.08		9359.21
506		9648.38		9353.99
505		10050.9		9351.07
504		9352.24		9344.24
503		9700.36		9344.09
502		10313.3		9340.58
501		10196.5		9331.12
500		10580.1		9322.7
499		9823.27		9310.51
498		10165		9305.51
497		10070.8		9297.17
496		10256.7		9289.66
495		10597.1		9280.29
494		10208.6		9267.56
493		10372.2		9258.46
492		9666.79		9247.7
491		9243.66		9243.66
490		10033.9		9281.54
489		9992.6		9319.42
488		10054.4		9357.31
487		10633.4		9395.19
486		10706.4		9433.07
485		10721.4		9470.96
484		10744.5		9508.84
483		9863.13		9546.72
482		10057.3		9584.61
481		9622.49		9622.49
480		9951.44		9644.32
479		9831.25		9666.15
478		10005.8		9687.99
477		10010.6		9709.82
476		10247.2		9731.65
475		9804.84		9753.49
474		10259.1		9775.32
473		11068.2		9797.15
472		10408		9818.98
471		9840.82		9840.82
470		10729.9		9892.32
469		9943.82		9943.82
468		10704.7		9943.77
467		10571.9		9938.22
466		10761.4		9933.59
465		10547.8		9927.56
464		10497.8		9923.03
463		11100.6		9918.83
462		10359.2		9910.25
461		10036.9		9906.97
460		10638.9		9906
459		10130.5		9900.66
458		10466.9		9898.97
457		10414.7		9894.83
456		10652.3		9891.05
455		10487.1		9885.51
454		10527		9881.14
453		10579.2		9876.45
452		10759.9		9871.35
451		10434.1		9864.9
450		10670.6		9860.77
449		10494.2		9854.91
448		10485.7		9850.28
447		10586.5		9845.68
446		9840.32		9840.32
445		10295.3		9874.09
444		10716.1		9907.86
443		10840.9		9941.62
442		10805.5		9975.39
441		10009.2		10009.2
440		10504		10122
439		10981.5		10234.8
438		10347.6		10347.6
437		10176.7		10176.7
436		10765.4		10311.8
435		10446.9		10446.9
434		10271.7		10271.7
433		10857.4		10271.7
432		11346.9		10270.7
431		12263.1		10269
430		11436.9		10265.9
429		10777.9		10264.1
428		10716.5		10263.3
427		10262.5		10262.5
426		10629.2		10403.1
425		11241.5		10543.7
424		11646.9		10684.3
423		11055.1		10824.9
422		10965.4		10965.4
421		10818.5		10818.5
420		11085.3		10817.5
419		10996.3		10794.8
418		10989.6		10777.4
417		11335.9		10759.1
416		11309.3		10711.6
415		10894.2		10662.7
414		10873.3		10643.4
413		10924.4		10624.3
412		10998.4		10599.6
411		10908		10567.3
410		10539.8		10539.8
409		11322.6		10539.5
408		10894.3		10519.6
407		10830.4		10509.9
406		11151.2		10501.5
405		11448.2		10485
404		12017.4		10460.6
403		11195.3		10421.5
402		11427.8		10402
401		11626.1		10376.3
400		10804.5		10345
399		11121.5		10333.4
398		10722.4		10313.7
397		10303.5		10303.5
396		11268.5		10399.1
395		11453.5		10494.7
394		11605.8		10590.2
393		11862.8		10685.8
392		12072.5		10781.4
391		11908.4		10877
390		11499.3		10972.5
389		11269.4		11068.1
388		11163.7		11163.7
387		10952.8		10952.8
386		11495.4		11015.4
385		11188.8		11078.1
384		11289.4		11140.7
383		11565		11203.4
382		11799		11266
381		11995.7		11328.7
380		11861.2		11391.4
379		12057.9		11454
378		12020.8		11516.7
377		12084.3		11579.3
376		11642		11642
375		11742.7		11733.4
374		12067.2		11824.8
373		11916.2		11916.2
372		11860.7		11860.7
371		12056.4		11860.5
370		12612.9		11854
369		12515.2		11829.6
368		12185.7		11807.6
367		12009.5		11795.4
366		12205.8		11788.5
365		12773		11775.1
364		11743.3		11743.3
363		13079.4		11743.2
362		12972.4		11720
361		12048.1		11698.3
360		11692.3		11692.3
359		12103		11768.5
358		12981		11844.8
357		12724.6		11921
356		12223		11997.3
355		13052		12073.6
354		12149.8		12149.8
353		12279		12149.6
352		13186.7		12146.6
351		13541.9		12123.7
350		13020.4		12092.6
349		12480.3		12072.3
348		13152.1		12063.3
347		12676.6		12039.5
346		12986.7		12025.6
345		12442.2		12004.6
344		11995.1		11995.1
343		13433.4		12203.8
342		13802.9		12412.6
341		13907.1		12621.3
340		12830.1		12830.1
339		12844.8		12838.5
338		12846.9		12846.9
337		13413.9		12920
336		12993.2		12993.2
335		13331.7		13060.6
334		13407.1		13128
333		13463.2		13195.5
332		14133.9		13262.9
331		13679.1		13330.3
330		13939.9		13397.8
329		13465.2		13465.2
328		13269.1		13269.1
327		13898		13267.9
326		14527.5		13254.5
325		14403.7		13228.6
324		14175.6		13204.6
323		15014.7		13184.5
322		14270.7		13147.8
321		13570.9		13124.8
320		14336.6		13114.8
319		14308.6		13089.8
318		14078.2		13064.8
317		14484.7		13043.8
316		15066.3		13014.6
315		15133		12973.5
314		14335.6		12930.4
313		13666.2		12901.9
312		15009.9		12885.8
311		15206.8		12843.4
310		15389		12796.5
309		15336.1		12745.1
308		15425.1		12693.9
307		14529.5		12640
306		15929.2		12602.4
305		16014.8		12537.2
304		16201.1		12469.1
303		15618.3		12396.3
302		15579.7		12333.4
301		15406.5		12270.2
300		14420.2		12209.2
299		13905.6		12166.2
298		13486.6		12132.5
297		13518.6		12106.2
296		12869.7		12078.8
295		12063.5		12063.5
294		12118.7		12036.9
293		11802		11735.3
292		11556.3		11454.3
291		11170.5		11036.8
290		10574.3		21148.6
289		11712		21147
288		11739.7		21125.3
287		13770.4		21103
286		22356.7		21044.9
285		49833.7		20836.1
284		65224.9		20144.7
283		46252.5		19178.5
282		20567.3		18536.4
281		11887.2		18338.5
280		9725.21		18290.9
279		9140.38		18280.8
278		9318.17		9140.16
277		9623.17		9137.63
276		9954.02		9131.12
275		9452.62		9120.24
274		9409.02		9115.72
273		9841.48		9111.7
272		9539.1		9102.03
271		9594.12		9096.15
270		9426.37		9089.48
269		10464.1		9084.9
268		9461.94		9066.83
267		9466.69		9061.51
266		9998.84		9056.06
265		9778.45		9043.66
264		9190.84		9033.96
263		9720.91		9031.74
262		9794.02		9022.63
261		9410.06		9012.46
260		10100		9007.14
259		9506.16		8992.82
258		9650.04		8986.02
257		10085		8977.27
256		9835.73		8962.78
255		10417.8		8951.35
254		10167.4		8932.25
253		10437.3		8916.17
252		9854.1		8896.4
251		9557.76		8883.95
250		10248.2		8875.18
249		9728.51		8857.38
248		8846.1		8846.1
247		9858.92		8937.91
246		10227.4		9029.72
245		10778		9121.53
244		9911.14		9213.34
243		9855.4		9305.15
242		9733.49		9396.96
241		9488.78		9488.78
240		9375.07		9375.07
239		10111.6		9393.33
238		9447.74		9411.58
237		9502.44		9429.84
236		9916.71		9448.1
235		10043.8		9466.36
234		10201.8		9484.61
233		10445.2		9502.87
232		9521.13		9521.13
231		9677.21		9552.14
230		9621.57		9583.16
229		9736.01		9614.17
228		9810.3		9645.19
227		10071.5		9676.21
226		10140.8		9707.22
225		10292.6		9738.24
224		10270.5		9769.25
223		10245.9		9800.27
222		10073		9831.28
221		10219.5		9862.3
220		10209.8		9893.31
219		9924.33		9924.33
218		9912.89		9912.89
217		10215.1		9912.88
216		10268.1		9912.19
215		10507.5		9911.38
214		10282.8		9910.02
213		9909.16		9909.16
212		9891.2		9891.2
211		10062.4		9917.58
210		10580.7		9943.97
209		10251		9970.35
208		9996.74		9996.74
207		10091.9		9996.02
206		10746.2		9983.11
205		9887.07		9887.07
204		10419.1		9951.24
203		10672.9		10015.4
202		10280.5		10079.6
201		10143.7		10143.7
200		10042.1		10042.1
199		11290		10042.1
198		11189.6		10026.6
197		10764.1		10012.2
196		10811		10002.9
195		10970		9992.87
194		11131.5		9980.79
193		10730.7		9966.58
192		10244.6		9957.15
191		9953.6		9953.6
190		10152		10117
189		10424.8		10280.5
188		10626.9		10443.9
187		10607.3		10607.3
186		10186.6		10186.6
185		10636.3		10186.5
184		10540.7		10182.1
183		10738.4		10178.5
182		10694.3		10173
181		10325.5		10167.9
180		10703.9		10166.3
179		10392.3		10161
178		11286.4		10158.7
177		10655.5		10147.7
176		10683		10142.7
175		11116.8		10137.4
174		10127.8		10127.8
173		10783.7		10233.6
172		11008.9		10339.5
171		10445.3		10445.3
170		10507.8		10444.7
169		10513.8		10441.5
168		10560.5		10437.8
167		10961.9		10432
166		11049.5		10409.5
165		11054.9		10382.5
164		10386.7		10354.3
163		10855.1		10352.3
162		10436.7		10331.1
161		11027.4		10326.1
160		10943.2		10296.7
159		10973.2		10269.7
158		10872.7		10240.4
157		11117.4		10214.2
156		10671.3		10176.9
155		10156.6		10156.6
154		10272.4		10258.3
153		10564.8		10360
152		10585.3		10461.6
151		11263.5		10563.3
150		11189.9		10665
149		10766.6		10766.6
148		10333.8		10333.8
147		10972.7		10396
146		10982		10458.3
145		11131.2		10520.5
144		10589.5		10582.7
143		11731.2		10645
142		11642.7		10707.2
141		10769.4		10769.4
140		11204.5		10862.5
139		11296.3		10955.5
138		11550.4		11048.5
137		11562.5		11141.5
136		11234.6		11234.6
135		11223.6		11223.6
134		11852.6		11220.4
133		11871		11164.6
132		11293.3		11102.7
131		11274.7		11083.3
130		11101.5		11063.3
129		11241		11055.5
128		11259.7		11034.9
127		11214.5		11010.6
126		11413.5		10987.6
125		11460.1		10945.8
124		11949.9		10896.5
123		11877.8		10802.9
122		11587		10708.2
121		11267.4		10630.2
120		11215.2		10572.7
119		10806.4		10515
118		10505.8		10486.5
117		11167.5		10480.3
116		11729.5		10418.9
115		10871.8		10306.8
114		10871.7		10257.2
113		11173.1		10204
112		11059.6		10122.3
111		10044.2		10044.2
110		11157.1		10227.6
109		11730.2		10411
108		11090		10594.4
107		11061.6		10777.8
106		10961.2		10961.2
105		10029.8		10029.8
104		11063.8		10029.2
103		11971.2		10010.8
102		11848.9		9976.56
101		12450.6		9943.86
100		12399.4		9900.32
99		12618.3		9856.94
98		12528.2		9809.12
97		12107.6		9762.08
96		11692.8		9721.48
95		12424.6		9687.32
94		13033.8		9640.09
93		14701.5		9581.69
92		12959		9493.82
91		10500.3		9434.4
90		9416.13		9416.13
89		9648.36		9414.04
88		9637.78		9339.43
87		9246.6		9246.6
86		9664.59		9244.77
85		9553.76		9151.92
84		9064.15		9064.15
83		9429.71		9057.79
82		9592.16		8999.06
81		9997.02		8909.28
80		9408.46		8752.35
79		8930.99		8654.5
78		8982.11		8607.64
77		9113.87		8546.43
76		9669.17		8458.47
75		9422.15		8283.86
74		9212		8121.08
73		8650.18		7966.91
72		8821.43		7870.03
71		8040.44		7738.61
70		7697.16		7697.16
69		7847.48		7680.92
68		7897.78		7645.89
67		7722.43		7599.44
66		7714.29		7560.8
65		7826.89		7515.32
64		8373.05		7451.47
63		8121.63		7328.81
62		8232.65		7214.56
61		7899.54		7076.72
60		7690.32		6953.37
59		7612.08		6834.4
58		9353.16		6708.31
57		11714.8		6411.25
56		15094.2		5875.17
55		17337.4		4991.77
54		14564.7		3838.63
53		8003.4		2847.67
52		3929.97		2372.13
51		3042.2		2227
50		2744.12		2150.68
49		2651.3		2095.37
48		2314.73		2044.24
47		2019.55		2019.55
46		2466.73		2024.58
45		2568.17		2029.61
44		2787.82		2034.63
43		2759.34		2039.66
42		2341.98		2044.69
41		2049.72		2049.72
40		2337.98		2048.63
39		2342.2		2010.11
38		2394.14		1966.26
37		2159.1		1910.48
36		1878.25		1878.25
35		2098.58		1941.38
34		2080.79		2004.5
33		2067.63		2067.63
32		2005.86		2005.86
31		2129.93		2005.71
30		2036.75		1990.09
29		1984.23		1984.23
28		2325.89		1980.11
27		2522.91		1955.43
26		2062.61		1917.52
25		2438.54		1903.53
24		2414.57		1866.52
23		2946.68		1828.35
22		3476.61		1756.99
21		3590.36		1650.97
20		3412.63		1532.6
19		2888.32		1418.1
18		2315.45		1327.63
17		1948.04		1265.17
16		1902.22		1220.29
15		2190.08		1175.33
14		1939.96		1111.11
13		1875.43		1057.67
12		1805.16		1004.87
11		1599.02		953.083
10		1488.36		910.193
9		1471.57		871.148
8		1686.49		830.747
7		2160.12		775.608
6		2477.51		690.161
5		2795.72		581.971
4		2654.14		449.948
3		2289.82		319.457
2		1897.92		203.455
1		1254.2		104.291
0		431.633		37.3154
-1		44.0776		14.4076
-2		12.6851		12.6851
-3		7.32293		7.32293
-4		14.0056		7.18563
-5		6.0024		2.44151
-6		0		0
-7		0		0
-8		11.3245		11.3245
-9		27.511		27.511
-10		1.18047		0

## Sheet: O1s Scan
﻿
Axis	Energy	Elements=	151
C:\Users\LICP\AppData\Local\Temp\VGD{3CE774F2-CA9B-4904-B43E-48D63A84FE47}.vgd
Binding Energy (E)				Backgnd.
eV		Counts / s		Counts / s
540.3		1533.09		0
540.2		1494.8		1510.03
540.1		1547.15		1508.63
540		1465.08		1506.59
539.9		1507.85		1499.89
539.8		1506.21		1484.83
539.7		1460.18		1480.63
539.6		1479.03		1477.8
539.5		1447.86		1477.6
539.4		1495.7		1474.54
539.3		1557.29		1471.27
539.2		1448.08		1464.75
539.1		1524.49		1458.69
539		1409.25		1456.04
538.9		1403.47		1456.02
538.8		1494.93		1455.87
538.7		1492.05		1455.76
538.6		1506.34		1455.24
538.5		1546.65		1454.3
538.4		1540.48		1453.17
538.3		1555.34		1451.79
538.2		1568.27		1450.41
538.1		1496.93		1449.03
538		1541.85		1447.75
537.9		1502.46		1446.69
537.8		1473.93		1445.78
537.7		1515.55		1444.68
537.6		1556.15		1443.77
537.5		1472.96		1442.99
537.4		1455.3		1442.12
537.3		1498.29		1441.4
537.2		1460.58		1440.9
537.1		1483.75		1440.52
537		1427.34		1439.99
536.9		1507.19		1439.52
536.8		1471.76		1438.96
536.7		1490.19		1438.52
536.6		1442.28		1437.81
536.5		1511.48		1437.19
536.4		1478.85		1436.77
536.3		1398.63		1436.51
536.2		1436.45		1436.13
536.1		1479.87		1435.69
536		1529.43		1435.29
535.9		1467.15		1434.64
535.8		1475.96		1433.55
535.7		1580.74		1432.37
535.6		1505.39		1431.5
535.5		1419.04		1430.94
535.4		1363.45		1430.49
535.3		1433.81		1430.44
535.2		1448.11		1430.35
535.1		1487.78		1430.22
535		1473.51		1430
534.9		1537.98		1429.75
534.8		1464.16		1429.47
534.7		1508.35		1429.16
534.6		1533.26		1428.75
534.5		1636.61		1428.3
534.4		1603.04		1427.75
534.3		1641.02		1427.06
534.2		1725.66		1426.29
534.1		1683.81		1425.43
534		1774.64		1424.52
533.9		1695.35		1423.54
533.8		1743.33		1422.49
533.7		1839.95		1421.33
533.6		1877.63		1420.05
533.5		1962.73		1418.57
533.4		2043.23		1416.86
533.3		2108.38		1414.93
533.2		2214.91		1412.78
533.1		2247.92		1410.42
533		2313.23		1407.82
532.9		2429.3		1404.99
532.8		2495.74		1401.91
532.7		2621.98		1398.55
532.6		2729.09		1394.82
532.5		2902.66		1390.78
532.4		2966.91		1386.42
532.3		3003.49		1381.77
532.2		3110.97		1376.88
532.1		3106.95		1371.84
532		3124.64		1366.67
531.9		3191.56		1361.25
531.8		3393.1		1355.55
531.7		3561.53		1349.43
531.6		3787.72		1342.93
531.5		3764.38		1335.79
531.4		4245.15		1327.82
531.3		4780.57		1318.86
531.2		5212.33		1308.73
531.1		5761.8		1297.02
531		6401.84		1283.63
530.9		7059.02		1268.7
530.8		7357.81		1252.19
530.7		7861		1234.25
530.6		8109.99		1215.16
530.5		8284.98		1195.24
530.4		8394.79		1174.8
530.3		8160.08		1154.18
530.2		8065.51		1133.71
530.1		7754.86		1113.67
530		7472.38		1094.42
529.9		6945.36		1076.09
529.8		6490.53		1058.79
529.7		6226.77		1042.63
529.6		5723.4		1027.7
529.5		5306.97		1013.83
529.4		5055.69		1001.01
529.3		4632.13		989.413
529.2		4085.69		979.126
529.1		3425.49		970.126
529		3060.85		962.426
528.9		2791.04		955.997
528.8		2425.38		950.698
528.7		2124.16		946.27
528.6		1912.12		942.659
528.5		1643.45		939.833
528.4		1434.12		937.624
528.3		1356.41		935.884
528.2		1313.01		934.564
528.1		1186.05		933.55
528		1114.46		932.735
527.9		1088.95		932.085
527.8		1069.93		931.537
527.7		1136.89		931.078
527.6		1030.52		930.681
527.5		1008.14		930.363
527.4		950.976		930.139
527.3		907.423		929.983
527.2		1019.39		929.83
527.1		1025.21		929.682
527		999.716		929.532
526.9		952.613		929.403
526.8		871.329		929.312
526.7		952.937		929.261
526.6		958.187		929.682
526.5		911.236		931.405
526.4		954.722		933.127
526.3		975.266		934.849
526.2		968.88		936.571
526.1		951.108		938.294
526		997.735		940.016
525.9		957.995		941.738
525.8		910.592		943.46
525.7		943.882		945.183
525.6		943.381		946.905
525.5		989.764		950.785
525.4		962.793		954.665
525.3		922.721		0

## Sheet: Na1s Scan
﻿
Axis	Energy	Elements=	171
C:\Users\LICP\AppData\Local\Temp\VGD{0B744EFF-63EE-423C-BCB6-69636BDDA64C}.vgd
Binding Energy (E)				Backgnd.
eV		Counts / s		Counts / s
1079.3		12751.3		0
1079.2		12707.9		12711.7
1079.1		12600		12711.5
1079		12787.8		12711.2
1078.9		12746.6		12707.7
1078.8		12766.7		12707.1
1078.7		12633.3		12700.1
1078.6		12712.9		12693.4
1078.5		12749		12687.6
1078.4		12699.5		12687.5
1078.3		12596.9		12680.4
1078.2		12798.3		12673.1
1078.1		12686		12671.4
1078		12614.3		12671.4
1077.9		12661.5		12671.4
1077.8		12823.8		12671.4
1077.7		12752.5		12671.4
1077.6		12627.2		12671.4
1077.5		12693.9		12671.4
1077.4		12915.3		12671.4
1077.3		12659.7		12671.4
1077.2		12579.4		12671.4
1077.1		12588		12671.4
1077		12748.1		12671.4
1076.9		12856.5		12671.4
1076.8		12772.5		12671.4
1076.7		12747.3		12671.4
1076.6		12862.9		12671.4
1076.5		12669.1		12671.4
1076.4		12909.8		12671.4
1076.3		12788.1		12671.3
1076.2		12736.5		12671.3
1076.1		12692.2		12671.3
1076		12753		12671.3
1075.9		12840		12671.3
1075.8		12817		12671.3
1075.7		12786.5		12671.3
1075.6		12670		12671.3
1075.5		12693.4		12671.3
1075.4		12743.7		12671.3
1075.3		12713		12671.3
1075.2		12651.7		12671.3
1075.1		12739		12671.3
1075		12633.5		12671.3
1074.9		12651.3		12671.3
1074.8		12846.2		12671.3
1074.7		12827.9		12671.3
1074.6		12724.4		12671.3
1074.5		12752.2		12671.3
1074.4		12626.2		12671.3
1074.3		12655.7		12671.8
1074.2		12597.9		12672.4
1074.1		12832		12673
1074		12804		12673.5
1073.9		12746.3		12674.1
1073.8		12765.6		12674.6
1073.7		12745.5		12675.2
1073.6		12709.4		12675.8
1073.5		12805.5		12676.3
1073.4		12705.3		12676.9
1073.3		12737		12677.4
1073.2		12714.1		12678
1073.1		12830		12678.6
1073		12811.2		12679.1
1072.9		12749.3		12679.7
1072.8		12753.5		12680.2
1072.7		12639.3		12680.8
1072.6		12842.8		12681.3
1072.5		12846.4		12681.9
1072.4		12786.2		12682.5
1072.3		12853.1		12683
1072.2		12689.4		12683.6
1072.1		12641.9		12684.1
1072		12754.2		12684.7
1071.9		12660.3		12685.3
1071.8		12834.4		12685.8
1071.7		12697.7		12686.4
1071.6		12811.6		12686.9
1071.5		12887.2		12687.5
1071.4		12828.3		12688.1
1071.3		12879.6		12688.6
1071.2		12807		12689.2
1071.1		12795.4		12689.7
1071		12798.2		12690.3
1070.9		12778.5		12690.9
1070.8		12793		12691.4
1070.7		12668.7		12692
1070.6		12927.5		12692.5
1070.5		12799		12693.1
1070.4		12821.8		12693.7
1070.3		12938.1		12694.2
1070.2		12911		12694.8
1070.1		12663.1		12695.3
1070		12725		12695.9
1069.9		12752.6		12696.5
1069.8		12779.3		12697
1069.7		12922.8		12697.6
1069.6		12801.7		12698.1
1069.5		12789.6		12698.7
1069.4		12681		12699.3
1069.3		12672.2		12699.8
1069.2		12780.5		12700.4
1069.1		12880.6		12700.9
1069		12875.3		12701.5
1068.9		12786.6		12702
1068.8		12773.1		12702.6
1068.7		12785.7		12703.2
1068.6		12884		12703.7
1068.5		12765.3		12704.3
1068.4		12782.5		12704.8
1068.3		12961.3		12705.4
1068.2		12803.9		12706
1068.1		12935.4		12706.5
1068		12827.5		12707.1
1067.9		12670.1		12707.6
1067.8		12656.3		12708.2
1067.7		12834.9		12708.8
1067.6		12905.2		12709.3
1067.5		12872.3		12709.9
1067.4		12820.6		12710.4
1067.3		12863.8		12711
1067.2		12743.6		12711.6
1067.1		12938.7		12712.1
1067		12715.5		12712.7
1066.9		12672		12713.2
1066.8		12827.4		12713.8
1066.7		12742.4		12714.4
1066.6		12836.3		12714.9
1066.5		12851.4		12715.5
1066.4		12896.8		12716
1066.3		12831.9		12716.6
1066.2		12606.1		12717.2
1066.1		12672.3		12717.7
1066		12864.6		12718.3
1065.9		12932.9		12718.8
1065.8		12819		12719.4
1065.7		12929.5		12720
1065.6		12821.3		12720.5
1065.5		12715		12721.1
1065.4		12801.2		12721.6
1065.3		12955.3		12722.2
1065.2		12670.4		12722.7
1065.1		12800.8		12723.3
1065		12740.1		12723.9
1064.9		12714		12724.4
1064.8		12786.4		12725
1064.7		12819.3		12725.5
1064.6		12686.1		12726.1
1064.5		12797.4		12726.7
1064.4		12751.5		12727.2
1064.3		12818.6		12727.8
1064.2		12869.6		12728.3
1064.1		12828.1		12728.9
1064		12914.7		12729.5
1063.9		12846.8		12730
1063.8		12894.7		12730.6
1063.7		12722.1		12731.1
1063.6		12792.3		12731.7
1063.5		12731.1		12732.3
1063.4		12935		12732.8
1063.3		12966.9		12733.4
1063.2		12866.7		12733.9
1063.1		12743.4		12734.5
1063		12612.4		12735.1
1062.9		12651.8		12761
1062.8		12801		12787
1062.7		13076		12813
1062.6		12799.3		12838.9
1062.5		12933.7		12864.9
1062.4		12891.1		12890.9
1062.3		12939.4		0

## Sheet: Fe2p Scan
﻿
Axis	Energy	Elements=	401
C:\Users\LICP\AppData\Local\Temp\VGD{9E7F48FB-95EC-40AD-A03A-03DD1BD8D684}.vgd
Binding Energy (E)				Backgnd.
eV		Counts / s		Counts / s
740.3		6179.9		0
740.2		6156.55		6165.11
740.1		6166.75		6145.68
740		6157.23		6144.92
739.9		6102.2		6128.14
739.8		6159.7		6117.66
739.7		6066.31		6117.04
739.6		6102.85		6112.73
739.5		6155.82		6091.23
739.4		6103.43		6090.22
739.3		6027.76		6087.05
739.2		6075.69		6075.27
739.1		6180.29		6063.26
739		6094.25		6042.91
738.9		6141.12		6021.46
738.8		5945.01		5999.84
738.7		5980.82		5986.86
738.6		5980.46		5978.17
738.5		5986.24		5977.23
738.4		5998.31		5976.09
738.3		6025.89		5974.86
738.2		6002.13		5973.44
738.1		6058.46		5971.75
738		6090.6		5970.18
737.9		5925.76		5968.57
737.8		6028.09		5966.91
737.7		6004.67		5965.34
737.6		5998.56		5963.84
737.5		6036		5961.98
737.4		6077.2		5960.09
737.3		6024.56		5958.2
737.2		5982.35		5956.18
737.1		6038.25		5953.98
737		6104.46		5951.63
736.9		6123.9		5949.27
736.8		6006.05		5946.87
736.7		5980.16		5944.57
736.6		5971.06		5942.41
736.5		6011.53		5940.42
736.4		6023.24		5938.18
736.3		6101.65		5935.76
736.2		6044.36		5933.21
736.1		6009.49		5930.38
736		6120.71		5927.57
735.9		5989.71		5924.76
735.8		6073.28		5922
735.7		6001.99		5919.17
735.6		6013.61		5916.19
735.5		6166.35		5912.99
735.4		6066.5		5909.9
735.3		5997.79		5906.8
735.2		5978.9		5903.46
735.1		6099.43		5900.23
735		6091.67		5896.98
734.9		6047.11		5893.64
734.8		6008.83		5889.99
734.7		6100.58		5886.61
734.6		5945.46		5883.27
734.5		6041.95		5879.84
734.4		6067.02		5876.09
734.3		6127.36		5872.27
734.2		6101.37		5867.96
734.1		6152.83		5863.43
734		6112.21		5858.57
733.9		6190.56		5853.58
733.8		6159.1		5848.41
733.7		6148.55		5843.24
733.6		6115.84		5838.02
733.5		6102.96		5832.71
733.4		6197.32		5827.29
733.3		6174.72		5821.74
733.2		6176.09		5815.85
733.1		6239.33		5809.78
733		6147.17		5803.73
732.9		6154.18		5797.64
732.8		6150.17		5791.48
732.7		6174.04		5785.53
732.6		6097.77		5779.66
732.5		6072.72		5773.83
732.4		6096.49		5767.93
732.3		6142.83		5762.23
732.2		6043.47		5756.47
732.1		6088.29		5750.78
732		6003.28		5744.99
731.9		6101.68		5739.37
731.8		6026.88		5733.61
731.7		6072.65		5727.99
731.6		5984.55		5722.49
731.5		5909.41		5717.24
731.4		5942.51		5712.06
731.3		5960.17		5707.06
731.2		5948.22		5701.99
731.1		5983.9		5696.79
731		5937.86		5691.59
730.9		5901.14		5686.46
730.8		5896.21		5681.52
730.7		5817.7		5676.67
730.6		5909.71		5671.78
730.5		5918.54		5666.99
730.4		5817.04		5662.33
730.3		5803.43		5657.5
730.2		5863.57		5652.74
730.1		5837.71		5648.19
730		5786.06		5643.65
729.9		5778.36		5639.21
729.8		5721.19		5634.98
729.7		5730.19		5630.88
729.6		5740.13		5626.95
729.5		5675.86		5622.85
729.4		5828.87		5618.39
729.3		5854.74		5613.58
729.2		5864.05		5608.6
729.1		5781.17		5603.29
729		5797.73		5597.73
728.9		5911.79		5591.96
728.8		5910.78		5586.16
728.7		5842.32		5580.26
728.6		5785.83		5574.32
728.5		5778.03		5568.48
728.4		5821.41		5562.9
728.3		5753.23		5557.13
728.2		5887.88		5551.23
728.1		5810.82		5545.09
728		5852.96		5538.72
727.9		5884.77		5531.83
727.8		5959.11		5524.76
727.7		5931.58		5517.23
727.6		5977.1		5509.42
727.5		5943.7		5501.32
727.4		5976.74		5492.84
727.3		6085.81		5483.88
727.2		6107.72		5474.36
727.1		6194.9		5464.48
727		6052.38		5454.21
726.9		6114.45		5443.62
726.8		6173.3		5432.88
726.7		6124.16		5422.06
726.6		6172.38		5410.72
726.5		6241.48		5399.03
726.4		6218.62		5386.95
726.3		6295.95		5374.41
726.2		6274.83		5361.45
726.1		6310.51		5347.96
726		6424.1		5333.87
725.9		6429.73		5319.33
725.8		6441.2		5304.33
725.7		6419.53		5289.01
725.6		6384.73		5273.41
725.5		6486.11		5257.43
725.4		6528.67		5241.06
725.3		6549.83		5224.16
725.2		6592.36		5206.55
725.1		6637.17		5188.43
725		6643.31		5169.89
724.9		6642.29		5151.08
724.8		6590.41		5132.01
724.7		6628.87		5112.44
724.6		6782.93		5092.65
724.5		6653.77		5072.51
724.4		6721.93		5052
724.3		6668.35		5031.14
724.2		6703.11		5010.39
724.1		6631.44		4989.5
724		6631.2		4968.87
723.9		6499.18		4948.16
723.8		6616.87		4927.51
723.7		6576.56		4906.85
723.6		6541.27		4886.42
723.5		6431.97		4866
723.4		6398.83		4846.05
723.3		6305.87		4826.24
723.2		6414.73		4806.64
723.1		6355.31		4787.4
723		6172.28		4768.65
722.9		6077.5		4750.29
722.8		6033.9		4732.79
722.7		5924.92		4716.4
722.6		5749.09		4700.9
722.5		5676.54		4686.31
722.4		5572.34		4672.78
722.3		5459.81		4660.24
722.2		5395.43		4648.6
722.1		5260.97		4638
722		5123.52		4628.19
721.9		5143.49		4619.05
721.8		5092.25		4610.54
721.7		5046.86		4602.45
721.6		5015.29		4594.63
721.5		4952.56		4587.11
721.4		4957.56		4579.78
721.3		4959.67		4572.55
721.2		4957.24		4565.44
721.1		4912.22		4558.09
721		5029.08		4550.56
720.9		4994.79		4543.09
720.8		4891.99		4535.49
720.7		4976.84		4527.91
720.6		4857.24		4520.31
720.5		4995.85		4512.81
720.4		4906.82		4505.1
720.3		4946.62		4497.32
720.2		4964.07		4489.21
720.1		4968.54		4481
720		5000		4472.68
719.9		4915.16		4464.31
719.8		4921.95		4455.79
719.7		4988.11		4447.01
719.6		5045.97		4438.29
719.5		4925.71		4429.46
719.4		4915.47		4420.28
719.3		5040.86		4411.07
719.2		4955.32		4401.97
719.1		4946.38		4392.73
719		4940.1		4383.26
718.9		4973.09		4373.79
718.8		4990.96		4364.31
718.7		4912.39		4354.58
718.6		5016.93		4344.72
718.5		4946.2		4334.84
718.4		4930.23		4325.25
718.3		4806.41		4315.64
718.2		4870.56		4306.24
718.1		4865.84		4296.93
718		4854.44		4287.78
717.9		4802.99		4278.79
717.8		4685.47		4269.83
717.7		4805.15		4260.99
717.6		4762.3		4252.25
717.5		4761.8		4243.46
717.4		4777.58		4234.79
717.3		4582.63		4226.51
717.2		4574.46		4218.4
717.1		4634.77		4210.61
717		4571.02		4203.3
716.9		4501.97		4196.18
716.8		4449.82		4188.9
716.7		4612.46		4181.73
716.6		4544.48		4174.69
716.5		4462.94		4167.52
716.4		4527.18		4160.25
716.3		4454.93		4153.3
716.2		4419.9		4146.51
716.1		4426.65		4139.78
716		4395.33		4133.18
715.9		4430.61		4126.47
715.8		4462.48		4119.63
715.7		4445.15		4112.63
715.6		4463.13		4105.34
715.5		4492.51		4097.82
715.4		4498.4		4090.11
715.3		4510.69		4082.08
715.2		4555.02		4073.63
715.1		4614.94		4064.9
715		4579.43		4055.93
714.9		4565.95		4046.55
714.8		4657.03		4036.73
714.7		4715.8		4026.56
714.6		4728.24		4015.96
714.5		4731.22		4004.67
714.4		4841.58		3992.61
714.3		4960.58		3980.05
714.2		4897.33		3966.78
714.1		5001.53		3952.74
714		5033.56		3938.23
713.9		4997.67		3923.32
713.8		5082.56		3907.76
713.7		5136.89		3891.64
713.6		5192.99		3874.86
713.5		5273.22		3857.08
713.4		5395.72		3838.32
713.3		5465.14		3818.6
713.2		5508.75		3798.05
713.1		5498.98		3776.58
713		5616.99		3754.28
712.9		5698.26		3731.38
712.8		5648.38		3707.7
712.7		5787.01		3682.98
712.6		5886.12		3657.2
712.5		6012.51		3630.61
712.4		5977.91		3602.98
712.3		6023.32		3574.2
712.2		6220.58		3544.46
712.1		6221		3513.92
712		6265.9		3482.23
711.9		6402.38		3449.15
711.8		6546.32		3414.93
711.7		6628.89		3379.49
711.6		6657.22		3342.83
711.5		6704.15		3304.87
711.4		6868.81		3265.94
711.3		6853.23		3226.16
711.2		6873.37		3185.57
711.1		6886.97		3144.33
711		6849.24		3102.62
710.9		6931.64		3060.5
710.8		6878.4		3017.74
710.7		7012.83		2974.53
710.6		6936.35		2930.67
710.5		6981.27		2886.24
710.4		7038.33		2841.33
710.3		6926.52		2796.72
710.2		6700.28		2752.18
710.1		6729.15		2708.22
710		6537.84		2665.53
709.9		6265.3		2624.22
709.8		6111.84		2584.07
709.7		5991.81		2545.78
709.6		5697.51		2509.39
709.5		5491.92		2474.88
709.4		5235.36		2442.54
709.3		4954.2		2412.54
709.2		4760.18		2384.91
709.1		4464.55		2359.87
709		4162.71		2337.61
708.9		3825.84		2318.15
708.8		3541.33		2301.53
708.7		3344.46		2287.44
708.6		3203.06		2275.87
708.5		2921.49		2266.24
708.4		2862.19		2258.21
708.3		2747.82		2251.65
708.2		2615.85		2246.53
708.1		2502.49		2242.18
708		2536.25		2238.64
707.9		2460.87		2235.88
707.8		2366.14		2233.6
707.7		2379.76		2231.58
707.6		2368.19		2230.1
707.5		2272.46		2228.81
707.4		2371.05		2227.65
707.3		2293.76		2226.66
707.2		2296.76		2225.94
707.1		2239.12		2225.25
707		2252.48		2224.87
706.9		2222.88		2224.7
706.8		2195.86		2224.42
706.7		2213.14		2222.35
706.6		2273.48		2219.81
706.5		2249.97		2216.31
706.4		2229		2209.31
706.3		2254.18		2199.11
706.2		2250.73		2191.6
706.1		2168.96		2187.11
706		2150.55		2186.31
705.9		2127.86		2185.86
705.8		2242.96		2185.82
705.7		2238.97		2185.01
705.6		2195.39		2183.48
705.5		2171.8		2180.61
705.4		2168.58		2179.15
705.3		2179.41		2179
705.2		2180.58		2177.97
705.1		2221.31		2175.49
705		2213.24		2171.59
704.9		2202.19		2168.07
704.8		2148.57		2163.79
704.7		2188.7		2161.37
704.6		2140.4		2159.29
704.5		2190.5		2157.05
704.4		2197.76		2154.83
704.3		2137.84		2153.61
704.2		2145.59		2152.09
704.1		2144.93		2151.19
704		2163.37		2151.14
703.9		2164.22		2150.31
703.8		2192.18		2149.24
703.7		2157.59		2147.91
703.6		2157.99		2145.79
703.5		2212.53		2143.34
703.4		2177.06		2141.3
703.3		2152.46		2139.81
703.2		2109.11		2138.4
703.1		2146.59		2137.94
703		2138.8		2137.9
702.9		2145.14		2137.79
702.8		2149.87		2136.11
702.7		2214.27		2133.41
702.6		2206.72		2130.93
702.5		2110.53		2127.86
702.4		2173.35		2124.77
702.3		2136.5		2122.13
702.2		2168.57		2120.32
702.1		2138.18		2118.18
702		2124.24		2116.54
701.9		2128.76		2114.17
701.8		2178.67		2112.24
701.7		2127.31		2110.6
701.6		2109.9		2108.7
701.5		2134.34		2106.59
701.4		2134.39		2105.6
701.3		2092.49		2105.06
701.2		2092.91		2104.43
701.1		2113.33		2103.89
701		2125.71		2103.88
700.9		2095		2103.71
700.8		2169.2		2103.55
700.7		2082.91		2103.45
700.6		2086.16		2103.32
700.5		2140.33		2103.13
700.4		2174.63		2125.72
700.3		2101.78		0

## Sheet: C1s Scan
﻿
Axis	Energy	Elements=	121
C:\Users\LICP\AppData\Local\Temp\VGD{E4F72442-4858-4EFB-986E-22DCBC11FFE9}.vgd
Binding Energy (E)				Backgnd.
eV		Counts / s		Counts / s
291.3		1019.38		0
291.2		1020.39		1028.44
291.1		997.419		1024.58
291		1076.55		1019.63
290.9		1019.22		1016.28
290.8		995.542		1006.63
290.7		1028.1		1000.22
290.6		938.087		1000.21
290.5		1020.14		1000.18
290.4		1101.79		1000.14
290.3		1053.73		1000.1
290.2		1014.26		1000.05
290.1		1008.26		999.995
290		1015.57		999.963
289.9		1009.22		999.948
289.8		976.359		999.927
289.7		1038.7		999.889
289.6		1084.65		999.836
289.5		1084.95		999.758
289.4		1125.04		999.646
289.3		1130.49		999.528
289.2		1066		999.407
289.1		1097.39		999.278
289		1117.54		999.15
288.9		1123.34		999.015
288.8		1161.02		998.853
288.7		1190.95		998.674
288.6		1172.85		998.493
288.5		1124.04		998.3
288.4		1177.77		998.093
288.3		1225.72		997.888
288.2		1179.09		997.682
288.1		1177.39		997.464
288		1175.27		997.261
287.9		1111.08		997.072
287.8		1160.32		996.891
287.7		1141.18		996.725
287.6		1105.55		996.567
287.5		1143.36		996.424
287.4		1035.75		996.286
287.3		1138.36		996.129
287.2		1229.17		995.96
287.1		1155.16		995.775
287		1219.52		995.558
286.9		1178.05		995.328
286.8		1200		995.095
286.7		1240.87		994.817
286.6		1358.17		994.503
286.5		1385.97		994.134
286.4		1425.78		993.667
286.3		1647.41		993.042
286.2		1964.35		992.223
286.1		2240.61		991.155
286		2520.64		989.771
285.9		2865.31		987.999
285.8		3421.68		985.784
285.7		3982.26		983.051
285.6		4601.3		979.704
285.5		5315.13		975.685
285.4		5930.01		971.007
285.3		6419.52		965.73
285.2		6698.85		959.934
285.1		6953.59		953.733
285		7141.54		947.267
284.9		7117.28		940.633
284.8		7158.18		933.889
284.7		7169.41		927.146
284.6		6918.49		920.488
284.5		6719.78		913.983
284.4		6391.13		907.683
284.3		6184.26		901.695
284.2		5717.68		896.038
284.1		5372.61		890.747
284		5015.11		885.864
283.9		4506.2		881.482
283.8		3861.92		877.576
283.7		3523.44		874.194
283.6		2955.11		871.345
283.5		2561.54		869.02
283.4		2090.11		867.12
283.3		1909.78		865.639
283.2		1594.54		864.491
283.1		1424.61		863.638
283		1208.18		862.99
282.9		1141.56		862.532
282.8		1044.84		862.194
282.7		1037.54		861.947
282.6		1011.86		861.745
282.5		994.118		861.605
282.4		862.477		861.485
282.3		952.133		861.387
282.2		933.153		861.309
282.1		921.545		861.253
282		894.31		861.183
281.9		924.23		861.101
281.8		1007.61		861.02
281.7		927.919		860.946
281.6		889.016		860.867
281.5		917.711		860.794
281.4		897.155		860.76
281.3		830.04		860.738
281.2		866.299		860.715
281.1		900.52		860.698
281		884.934		860.682
280.9		895.342		860.641
280.8		946.351		860.59
280.7		907.191		860.549
280.6		859.804		860.51
280.5		868.808		860.486
280.4		832.853		860.478
280.3		870.328		861.847
280.2		870.596		863.217
280.1		869.408		864.586
280		890.38		865.956
279.9		863.421		868.645
279.8		835.974		871.334
279.7		887.651		874.023
279.6		908.311		876.712
279.5		874.91		880.497
279.4		884.734		884.282
279.3		869.172		0

## Sheet: B1s Scan
﻿
Axis	Energy	Elements=	161
C:\Users\LICP\AppData\Local\Temp\VGD{3BEFDD43-0CD5-4144-8AB3-200D60E33405}.vgd
Binding Energy (E)				Backgnd.
eV		Counts / s		Counts / s
196.3		906.798		0
196.2		911.571		905.058
196.1		910.093		905.031
196		891.77		903.822
195.9		919.114		903.009
195.8		897.048		902.546
195.7		903.068		902.567
195.6		901.732		902.587
195.5		940.427		902.607
195.4		918.534		902.627
195.3		921.144		902.647
195.2		956.294		902.668
195.1		932.071		902.688
195		893.76		902.708
194.9		896.696		902.728
194.8		940.49		902.748
194.7		884.576		902.769
194.6		936.959		902.789
194.5		971.94		902.809
194.4		937.122		902.829
194.3		963.912		902.85
194.2		927.991		902.87
194.1		943.833		902.89
194		937.713		902.91
193.9		948.262		902.93
193.8		971.827		902.951
193.7		884.22		902.971
193.6		926.497		902.991
193.5		942.032		903.011
193.4		961.627		903.031
193.3		946.632		903.052
193.2		891.365		903.072
193.1		898.635		903.092
193		981.201		903.112
192.9		952.986		903.133
192.8		915.637		903.153
192.7		949.129		903.173
192.6		980.488		903.193
192.5		922.382		903.213
192.4		920.831		903.234
192.3		920.044		903.254
192.2		920.337		903.274
192.1		941.706		903.294
192		920.079		903.314
191.9		901.972		903.335
191.8		942.699		903.355
191.7		952.288		903.375
191.6		933.591		903.395
191.5		962.536		903.416
191.4		898.935		903.436
191.3		951.716		903.456
191.2		974.359		903.476
191.1		947.372		903.496
191		946.165		903.517
190.9		957.032		903.537
190.8		905.953		903.557
190.7		930.819		903.577
190.6		932.286		903.597
190.5		918.723		903.618
190.4		902.174		903.638
190.3		894.491		903.658
190.2		879.845		903.678
190.1		965.226		903.699
190		964.508		903.719
189.9		951.774		903.739
189.8		931.015		903.759
189.7		954.72		903.779
189.6		916.206		903.8
189.5		985.83		903.82
189.4		888.987		903.84
189.3		904.677		903.86
189.2		883.751		903.88
189.1		929.43		903.901
189		1024.47		903.921
188.9		949.982		903.941
188.8		900.36		903.961
188.7		887.673		903.981
188.6		957.212		904.002
188.5		978.98		904.022
188.4		953.063		904.042
188.3		925.19		904.062
188.2		926.817		904.083
188.1		911.911		904.103
188		936.339		904.123
187.9		886.697		904.341
187.8		858.85		904.559
187.7		940.923		904.777
187.6		978.869		904.994
187.5		931.201		905.212
187.4		920.413		905.43
187.3		904.886		905.648
187.2		940.034		905.866
187.1		936.412		906.084
187		940.405		906.302
186.9		964.948		906.519
186.8		930.157		906.737
186.7		936.101		906.955
186.6		893.84		907.173
186.5		925.277		907.391
186.4		948.599		907.609
186.3		907.594		907.826
186.2		891.61		908.044
186.1		898.186		908.262
186		933		908.48
185.9		938.244		908.698
185.8		937.906		908.916
185.7		945.054		909.134
185.6		964.917		909.351
185.5		945.205		909.569
185.4		934.963		909.787
185.3		938.687		910.005
185.2		921.231		910.223
185.1		951.523		910.441
185		962.905		910.659
184.9		932.242		910.876
184.8		936.426		911.094
184.7		904.7		911.312
184.6		974.503		911.53
184.5		954.724		911.748
184.4		911.86		911.966
184.3		918.768		912.184
184.2		942.397		912.401
184.1		929.601		912.619
184		870.564		913.302
183.9		901.767		913.985
183.8		975.961		914.667
183.7		923.814		915.35
183.6		923.392		916.032
183.5		911.571		916.715
183.4		946.118		917.398
183.3		907.241		918.08
183.2		938.322		918.763
183.1		959.942		919.446
183		940.314		920.128
182.9		960.564		920.811
182.8		960.775		921.493
182.7		898.833		922.176
182.6		889.547		922.859
182.5		957.245		923.541
182.4		955.451		924.224
182.3		972.458		924.907
182.2		956.276		925.589
182.1		956.725		926.272
182		956.423		926.954
181.9		940.318		927.637
181.8		939.491		928.32
181.7		967.623		929.002
181.6		949.916		929.685
181.5		893.062		930.368
181.4		943.175		931.05
181.3		927.564		932.285
181.2		941.534		933.52
181.1		968.561		934.755
181		925.001		935.989
180.9		924.677		937.224
180.8		969.541		938.459
180.7		925.741		939.694
180.6		967.629		940.929
180.5		933.12		942.164
180.4		967.843		953.245
180.3		944.389		0

## Sheet: Peak Table
Peak Table :
	Name	Start BE	Peak BE	End BE	Height CPS	FWHM eV	Area (P) CPS.eV	Area (N) KE^0.6	Atomic %	Peak Type	Q	SF Al Scof	TXFN	Backgnd	PP Height CPS	PP Hgt (N)	PP At. %	Title	File Name
	B1s	196.2	188.99	180.4	85.4	0.02	364.41	0.02	3.46	Standard	1	0.486	592.37	Smart	165.62	0.01	5.76	B1s Scan	C:\Users\LICP\AppData\Local\Temp\VGD{3BEFDD43-0CD5-4144-8AB3-200D60E33405}.vgd
	C1s	291.2	284.83	279.4	6240.46	1.85	12736.5	0.29	59.22	Standard	1	1	615.74	Smart	6328.14	0.07	59.85	C1s Scan	C:\Users\LICP\AppData\Local\Temp\VGD{E4F72442-4858-4EFB-986E-22DCBC11FFE9}.vgd
	Fe2p	740.2	710.62	700.4	4042.15	3.65	27912	0.04	8.43	Standard	1	16.42	750.39	Smart	4853.45	0.01	7.75	Fe2p Scan	C:\Users\LICP\AppData\Local\Temp\VGD{9E7F48FB-95EC-40AD-A03A-03DD1BD8D684}.vgd
	Na1s	1079.2	1062.66	1062.4	127.94	0.02	1286.07	0	0.87	Standard	1	8.52	930.92	Smart	496.54	0	1.63	Na1s Scan	C:\Users\LICP\AppData\Local\Temp\VGD{0B744EFF-63EE-423C-BCB6-69636BDDA64C}.vgd
	O1s	540.2	530.37	525.4	7087.47	1.99	17148.4	0.14	28.02	Standard	1	2.93	685.99	Smart	7523.46	0.03	25	O1s Scan	C:\Users\LICP\AppData\Local\Temp\VGD{3CE774F2-CA9B-4904-B43E-48D63A84FE47}.vgd

## Sheet: Titles
09:40:33 Thursday, June 24, 2021
C:\Users\LICP\Desktop\lsj-1\氧化铁.xls
Data Grid
Data Files :	Title	File Name	Comment
	XPS Survey	C:\...\Temp\VGD{607F5837-5DB9-432F-825A-5D65CFC0A4E4}.vgd
	O1s Scan	C:\...\Temp\VGD{3CE774F2-CA9B-4904-B43E-48D63A84FE47}.vgd
	Na1s Scan	C:\...\Temp\VGD{0B744EFF-63EE-423C-BCB6-69636BDDA64C}.vgd
	Fe2p Scan	C:\...\Temp\VGD{9E7F48FB-95EC-40AD-A03A-03DD1BD8D684}.vgd
	C1s Scan	C:\...\Temp\VGD{E4F72442-4858-4EFB-986E-22DCBC11FFE9}.vgd
	B1s Scan	C:\...\Temp\VGD{3BEFDD43-0CD5-4144-8AB3-200D60E33405}.vgd
	XPS Survey	D:\...\20210622\Mono 500μm\lsj-1\XPS Survey.VGD
	O1s Scan	D:\...\20210622\Mono 500μm\lsj-1\O1s Scan.VGD
	Na1s Scan	D:\...\20210622\Mono 500μm\lsj-1\Na1s Scan.VGD
	Fe2p Scan	D:\...\20210622\Mono 500μm\lsj-1\Fe2p Scan.VGD
	C1s Scan	D:\...\20210622\Mono 500μm\lsj-1\C1s Scan.VGD
	B1s Scan	D:\...\20210622\Mono 500μm\lsj-1\B1s Sca
