# Supplementary material for: Constructing multiple active sites in iron oxide catalysts for improving carbonylation reactions
Source: Nat Commun. 2023 Aug 17;14:4973. doi: 10.1038/s41467-023-40640-z (PMC10435489; doi:10.1038/s41467-023-40640-z)
Supplement: Supplementary file 3 — Source Data [file 41467_2023_40640_MOESM3_ESM.zip › XRD/0.5 Fe2O3-Ovac.csv]

[Measurement conditions]
Sample identification
Comment - 1	Configuration=Config. Stage for flate samples/holder, Owner=User-1, Creation date=1/19/2016 10:34:50 PM
Comment - 2	Goniometer=Theta/Theta; Minimum step size 2Theta:0.0001; Minimum step size Omega:0.0001
Comment - 3	Sample stage=Stage for flat samples/holders
Comment - 4	Diffractometer system=EMPYREAN
Comment - 5	Measurement program=C:\PANalytical\Data Collector\Programs\Phase-BBHD & GaliPIX .xrdmp, Identifier={27350164-15E3-4F12-9677-0267FF183A34}
Anode material	Cu
K-Alpha1 wavelength	1.5405980
K-Alpha2 wavelength	1.5444260
Ratio K-Alpha2/K-Alpha1	0.500
Divergence slit	Fixed	0.76mm
Monochromator used	NO
Generator voltage	45
Tube current	40
File date and time	15/Dec/2020 11:54
Unit cell
h k l	0 0 0
Scan axis	Gonio
Scan range	10.000800000	90.000004900
Scan step size	0.0143239
No. of points	5585
Scan type	CONTINUOUS
Time per step	25.050
[Scan points]
Angle	Intensity
10.007961970	8694.0
10.022285910	8662.0
10.036609850	8659.0
10.050933790	8751.0
10.065257730	8763.0
10.079581670	8669.0
10.093905610	8635.0
10.108229550	8502.0
10.122553490	8837.0
10.136877430	8685.0
10.151201370	8713.0
10.165525310	8778.0
10.179849250	8679.0
10.194173190	8690.0
10.208497130	8852.0
10.222821070	8906.0
10.237145010	8817.0
10.251468950	8775.0
10.265792890	8870.0
10.280116830	8909.0
10.294440770	8802.0
10.308764710	8703.0
10.323088650	8711.0
10.337412590	8689.0
10.351736530	8686.0
10.366060470	8889.0
10.380384410	8739.0
10.394708350	8775.0
10.409032290	8858.0
10.423356230	9009.0
10.437680170	8827.0
10.452004110	8879.0
10.466328050	8906.0
10.480651990	8965.0
10.494975930	8892.0
10.509299870	8960.0
10.523623810	8943.0
10.537947750	9139.0
10.552271690	8741.0
10.566595630	8832.0
10.580919570	9003.0
10.595243510	8895.0
10.609567450	8872.0
10.623891390	8825.0
10.638215330	9046.0
10.652539270	9030.0
10.666863210	8832.0
10.681187150	9028.0
10.695511090	9098.0
10.709835030	8976.0
10.724158970	9117.0
10.738482910	9071.0
10.752806850	9124.0
10.767130790	9270.0
10.781454730	9179.0
10.795778670	8923.0
10.810102610	8957.0
10.824426550	8920.0
10.838750490	9123.0
10.853074430	9129.0
10.867398370	8998.0
10.881722310	9152.0
10.896046250	9150.0
10.910370190	9342.0
10.924694130	9092.0
10.939018070	9132.0
10.953342010	9150.0
10.967665950	9040.0
10.981989890	9329.0
10.996313830	9132.0
11.010637770	9120.0
11.024961710	9375.0
11.039285650	9260.0
11.053609590	9264.0
11.067933530	9315.0
11.082257470	9328.0
11.096581410	9365.0
11.110905350	9230.0
11.125229290	9222.0
11.139553230	9175.0
11.153877170	9413.0
11.168201110	9230.0
11.182525050	9199.0
11.196848990	9075.0
11.211172930	9119.0
11.225496870	9061.0
11.239820810	9289.0
11.254144750	9291.0
11.268468690	9301.0
11.282792630	9253.0
11.297116570	9309.0
11.311440510	9358.0
11.325764450	9308.0
11.340088390	9165.0
11.354412330	9485.0
11.368736270	9186.0
11.383060210	9354.0
11.397384150	9364.0
11.411708090	9310.0
11.426032030	9325.0
11.440355970	9499.0
11.454679910	9238.0
11.469003850	9527.0
11.483327790	9299.0
11.497651730	9298.0
11.511975670	9349.0
11.526299610	9415.0
11.540623550	9402.0
11.554947490	9275.0
11.569271430	9499.0
11.583595370	9377.0
11.597919310	9400.0
11.612243250	9407.0
11.626567190	9570.0
11.640891130	9366.0
11.655215070	9412.0
11.669539010	9362.0
11.683862950	9506.0
11.698186890	9376.0
11.712510830	9450.0
11.726834770	9404.0
11.741158710	9580.0
11.755482650	9563.0
11.769806590	9512.0
11.784130530	9526.0
11.798454470	9645.0
11.812778410	9649.0
11.827102350	9454.0
11.841426290	9626.0
11.855750230	9533.0
11.870074170	9507.0
11.884398110	9499.0
11.898722050	9665.0
11.913045990	9552.0
11.927369930	9492.0
11.941693870	9783.0
11.956017810	9604.0
11.970341750	9639.0
11.984665690	9639.0
11.998989630	9778.0
12.013313570	9654.0
12.027637510	9668.0
12.041961450	9505.0
12.056285390	9742.0
12.070609330	9602.0
12.084933270	9843.0
12.099257210	9665.0
12.113581150	9707.0
12.127905090	9787.0
12.142229030	9519.0
12.156552970	9862.0
12.170876910	9661.0
12.185200850	9750.0
12.199524790	9859.0
12.213848730	9694.0
12.228172670	9668.0
12.242496610	9752.0
12.256820550	9762.0
12.271144490	9804.0
12.285468430	9764.0
12.299792370	9949.0
12.314116310	9688.0
12.328440250	9863.0
12.342764190	9939.0
12.357088130	9793.0
12.371412070	9900.0
12.385736010	9945.0
12.400059950	9837.0
12.414383890	9817.0
12.428707830	9791.0
12.443031770	9913.0
12.457355710	9857.0
12.471679650	9848.0
12.486003590	9686.0
12.500327530	9766.0
12.514651470	9938.0
12.528975410	9828.0
12.543299350	9892.0
12.557623290	9840.0
12.571947230	10113.0
12.586271170	10055.0
12.600595110	9935.0
12.614919050	9998.0
12.629242990	9852.0
12.643566930	9830.0
12.657890870	9807.0
12.672214810	9962.0
12.686538750	9889.0
12.700862690	10100.0
12.715186630	10033.0
12.729510570	10178.0
12.743834510	9886.0
12.758158450	10011.0
12.772482390	9779.0
12.786806330	9953.0
12.801130270	9948.0
12.815454210	9902.0
12.829778150	10063.0
12.844102090	10042.0
12.858426030	10121.0
12.872749970	10079.0
12.887073910	9989.0
12.901397850	10060.0
12.915721790	9879.0
12.930045730	10165.0
12.944369670	10059.0
12.958693610	10045.0
12.973017550	10103.0
12.987341490	10194.0
13.001665430	10190.0
13.015989370	10120.0
13.030313310	9953.0
13.044637250	10050.0
13.058961190	10172.0
13.073285130	9997.0
13.087609070	10180.0
13.101933010	10344.0
13.116256950	10129.0
13.130580890	10115.0
13.144904830	10124.0
13.159228770	10163.0
13.173552710	10064.0
13.187876650	10045.0
13.202200590	10091.0
13.216524530	10317.0
13.230848470	10168.0
13.245172410	10103.0
13.259496350	10133.0
13.273820290	10160.0
13.288144230	10225.0
13.302468170	10109.0
13.316792110	10164.0
13.331116050	10141.0
13.345439990	10224.0
13.359763930	10242.0
13.374087870	10372.0
13.388411810	10214.0
13.402735750	10211.0
13.417059690	10187.0
13.431383630	10304.0
13.445707570	10374.0
13.460031510	10164.0
13.474355450	10280.0
13.488679390	10081.0
13.503003330	10172.0
13.517327270	10302.0
13.531651210	10448.0
13.545975150	10198.0
13.560299090	10223.0
13.574623030	10158.0
13.588946970	10204.0
13.603270910	10383.0
13.617594850	10322.0
13.631918790	10354.0
13.646242730	10261.0
13.660566670	10240.0
13.674890610	10074.0
13.689214550	10212.0
13.703538490	10369.0
13.717862430	10587.0
13.732186370	10258.0
13.746510310	10449.0
13.760834250	10426.0
13.775158190	10350.0
13.789482130	10302.0
13.803806070	10277.0
13.818130010	10437.0
13.832453950	10382.0
13.846777890	10429.0
13.861101830	10370.0
13.875425770	10353.0
13.889749710	10380.0
13.904073650	10559.0
13.918397590	10611.0
13.932721530	10466.0
13.947045470	10417.0
13.961369410	10448.0
13.975693350	10386.0
13.990017290	10358.0
14.004341230	10350.0
14.018665170	10266.0
14.032989110	10337.0
14.047313050	10555.0
14.061636990	10367.0
14.075960930	10448.0
14.090284870	10511.0
14.104608810	10518.0
14.118932750	10568.0
14.133256690	10542.0
14.147580630	10529.0
14.161904570	10507.0
14.176228510	10500.0
14.190552450	10434.0
14.204876390	10628.0
14.219200330	10386.0
14.233524270	10535.0
14.247848210	10448.0
14.262172150	10479.0
14.276496090	10667.0
14.290820030	10523.0
14.305143970	10386.0
14.319467910	10536.0
14.333791850	10405.0
14.348115790	10614.0
14.362439730	10760.0
14.376763670	10525.0
14.391087610	10606.0
14.405411550	10385.0
14.419735490	10572.0
14.434059430	10690.0
14.448383370	10516.0
14.462707310	10437.0
14.477031250	10585.0
14.491355190	10559.0
14.505679130	10609.0
14.520003070	10697.0
14.534327010	10807.0
14.548650950	10625.0
14.562974890	10642.0
14.577298830	10412.0
14.591622770	10592.0
14.605946710	10586.0
14.620270650	10559.0
14.634594590	10501.0
14.648918530	10571.0
14.663242470	10779.0
14.677566410	10660.0
14.691890350	10488.0
14.706214290	10632.0
14.720538230	10540.0
14.734862170	10692.0
14.749186110	10678.0
14.763510050	10455.0
14.777833990	10496.0
14.792157930	10657.0
14.806481870	10824.0
14.820805810	10661.0
14.835129750	10639.0
14.849453690	10635.0
14.863777630	10712.0
14.878101570	10390.0
14.892425510	10482.0
14.906749450	10638.0
14.921073390	10872.0
14.935397330	10604.0
14.949721270	10760.0
14.964045210	10659.0
14.978369150	10754.0
14.992693090	10812.0
15.007017030	10432.0
15.021340970	10836.0
15.035664910	10595.0
15.049988850	10502.0
15.064312790	10592.0
15.078636730	10814.0
15.092960670	10707.0
15.107284610	10579.0
15.121608550	10762.0
15.135932490	10749.0
15.150256430	10662.0
15.164580370	10637.0
15.178904310	10770.0
15.193228250	10660.0
15.207552190	10692.0
15.221876130	10737.0
15.236200070	10612.0
15.250524010	10708.0
15.264847950	10654.0
15.279171890	10665.0
15.293495830	10725.0
15.307819770	10890.0
15.322143710	10635.0
15.336467650	10519.0
15.350791590	10791.0
15.365115530	10921.0
15.379439470	10917.0
15.393763410	10752.0
15.408087350	10813.0
15.422411290	10796.0
15.436735230	10895.0
15.451059170	10905.0
15.465383110	10715.0
15.479707050	10748.0
15.494030990	10684.0
15.508354930	10686.0
15.522678870	10722.0
15.537002810	10780.0
15.551326750	10736.0
15.565650690	10828.0
15.579974630	10796.0
15.594298570	10655.0
15.608622510	10812.0
15.622946450	10815.0
15.637270390	10667.0
15.651594330	10760.0
15.665918270	10790.0
15.680242210	10814.0
15.694566150	10782.0
15.708890090	10710.0
15.723214030	10683.0
15.737537970	10890.0
15.751861910	10751.0
15.766185850	10933.0
15.780509790	10808.0
15.794833730	10823.0
15.809157670	10668.0
15.823481610	10799.0
15.837805550	10811.0
15.852129490	10762.0
15.866453430	10840.0
15.880777370	10744.0
15.895101310	10777.0
15.909425250	10717.0
15.923749190	10987.0
15.938073130	10822.0
15.952397070	10807.0
15.966721010	10864.0
15.981044950	10862.0
15.995368890	10968.0
16.009692830	10735.0
16.024016770	10880.0
16.038340710	10852.0
16.052664650	10860.0
16.066988590	10798.0
16.081312530	10895.0
16.095636470	10698.0
16.109960410	10932.0
16.124284350	10807.0
16.138608290	10875.0
16.152932230	10975.0
16.167256170	11039.0
16.181580110	10797.0
16.195904050	10771.0
16.210227990	10930.0
16.224551930	10696.0
16.238875870	10763.0
16.253199810	10901.0
16.267523750	10770.0
16.281847690	10820.0
16.296171630	10965.0
16.310495570	10793.0
16.324819510	10882.0
16.339143450	10855.0
16.353467390	10995.0
16.367791330	10906.0
16.382115270	10952.0
16.396439210	10894.0
16.410763150	11005.0
16.425087090	10828.0
16.439411030	10973.0
16.453734970	10826.0
16.468058910	10982.0
16.482382850	10760.0
16.496706790	10742.0
16.511030730	11091.0
16.525354670	10809.0
16.539678610	10918.0
16.554002550	11006.0
16.568326490	10848.0
16.582650430	10957.0
16.596974370	10857.0
16.611298310	10974.0
16.625622250	10848.0
16.639946190	10748.0
16.654270130	10904.0
16.668594070	10799.0
16.682918010	10733.0
16.697241950	10817.0
16.711565890	10577.0
16.725889830	10973.0
16.740213770	10982.0
16.754537710	10872.0
16.768861650	11053.0
16.783185590	11084.0
16.797509530	10956.0
16.811833470	10648.0
16.826157410	11052.0
16.840481350	10688.0
16.854805290	10704.0
16.869129230	10853.0
16.883453170	10783.0
16.897777110	10875.0
16.912101050	10815.0
16.926424990	10805.0
16.940748930	10884.0
16.955072870	10948.0
16.969396810	11136.0
16.983720750	10928.0
16.998044690	10908.0
17.012368630	10848.0
17.026692570	10896.0
17.041016510	11139.0
17.055340450	10796.0
17.069664390	10883.0
17.083988330	11008.0
17.098312270	10854.0
17.112636210	10830.0
17.126960150	10825.0
17.141284090	10797.0
17.155608030	10911.0
17.169931970	10922.0
17.184255910	10854.0
17.198579850	10948.0
17.212903790	10918.0
17.227227730	10846.0
17.241551670	10900.0
17.255875610	10935.0
17.270199550	10882.0
17.284523490	10759.0
17.298847430	10625.0
17.313171370	10913.0
17.327495310	10905.0
17.341819250	10996.0
17.356143190	10999.0
17.370467130	10820.0
17.384791070	10927.0
17.399115010	10790.0
17.413438950	11039.0
17.427762890	10708.0
17.442086830	11074.0
17.456410770	11008.0
17.470734710	10736.0
17.485058650	10807.0
17.499382590	10826.0
17.513706530	10832.0
17.528030470	10913.0
17.542354410	10857.0
17.556678350	10710.0
17.571002290	11110.0
17.585326230	10959.0
17.599650170	11027.0
17.613974110	10756.0
17.628298050	10878.0
17.642621990	10818.0
17.656945930	10895.0
17.671269870	11011.0
17.685593810	10942.0
17.699917750	10969.0
17.714241690	10664.0
17.728565630	10959.0
17.742889570	10764.0
17.757213510	11016.0
17.771537450	10762.0
17.785861390	11073.0
17.800185330	10783.0
17.814509270	10989.0
17.828833210	10968.0
17.843157150	10918.0
17.857481090	11001.0
17.871805030	10892.0
17.886128970	10867.0
17.900452910	11054.0
17.914776850	10862.0
17.929100790	11072.0
17.943424730	10952.0
17.957748670	11114.0
17.972072610	10990.0
17.986396550	10913.0
18.000720490	11153.0
18.015044430	10806.0
18.029368370	10894.0
18.043692310	11117.0
18.058016250	11038.0
18.072340190	10820.0
18.086664130	11084.0
18.100988070	11099.0
18.115312010	10936.0
18.129635950	10914.0
18.143959890	10904.0
18.158283830	10803.0
18.172607770	11049.0
18.186931710	10888.0
18.201255650	11128.0
18.215579590	10993.0
18.229903530	10823.0
18.244227470	10924.0
18.258551410	10849.0
18.272875350	10905.0
18.287199290	11032.0
18.301523230	10557.0
18.315847170	10870.0
18.330171110	11027.0
18.344495050	10902.0
18.358818990	10796.0
18.373142930	10907.0
18.387466870	10928.0
18.401790810	10882.0
18.416114750	10764.0
18.430438690	11028.0
18.444762630	11049.0
18.459086570	10820.0
18.473410510	10691.0
18.487734450	10961.0
18.502058390	10896.0
18.516382330	10815.0
18.530706270	10930.0
18.545030210	10814.0
18.559354150	10999.0
18.573678090	10986.0
18.588002030	10864.0
18.602325970	10936.0
18.616649910	10882.0
18.630973850	10820.0
18.645297790	10858.0
18.659621730	10789.0
18.673945670	11007.0
18.688269610	10911.0
18.702593550	10764.0
18.716917490	10871.0
18.731241430	10995.0
18.745565370	10822.0
18.759889310	10805.0
18.774213250	10908.0
18.788537190	10760.0
18.802861130	10745.0
18.817185070	10797.0
18.831509010	10755.0
18.845832950	10832.0
18.860156890	10944.0
18.874480830	11079.0
18.888804770	10951.0
18.903128710	10910.0
18.917452650	10857.0
18.931776590	10866.0
18.946100530	11019.0
18.960424470	11156.0
18.974748410	10881.0
18.989072350	10832.0
19.003396290	11075.0
19.017720230	11014.0
19.032044170	10830.0
19.046368110	11171.0
19.060692050	10993.0
19.075015990	10777.0
19.089339930	10870.0
19.103663870	10971.0
19.117987810	10989.0
19.132311750	10870.0
19.146635690	10940.0
19.160959630	10825.0
19.175283570	10987.0
19.189607510	10931.0
19.203931450	10824.0
19.218255390	10830.0
19.232579330	11083.0
19.246903270	10809.0
19.261227210	10768.0
19.275551150	10809.0
19.289875090	10947.0
19.304199030	10818.0
19.318522970	11012.0
19.332846910	10855.0
19.347170850	10915.0
19.361494790	11015.0
19.375818730	11026.0
19.390142670	10915.0
19.404466610	10906.0
19.418790550	10757.0
19.433114490	10947.0
19.447438430	10766.0
19.461762370	10882.0
19.476086310	11030.0
19.490410250	10944.0
19.504734190	11071.0
19.519058130	10812.0
19.533382070	10886.0
19.547706010	10884.0
19.562029950	11100.0
19.576353890	10953.0
19.590677830	10869.0
19.605001770	10875.0
19.619325710	10951.0
19.633649650	10922.0
19.647973590	10666.0
19.662297530	10804.0
19.676621470	10915.0
19.690945410	10910.0
19.705269350	10814.0
19.719593290	10941.0
19.733917230	10720.0
19.748241170	10745.0
19.762565110	10741.0
19.776889050	10946.0
19.791212990	10760.0
19.805536930	10846.0
19.819860870	11022.0
19.834184810	10902.0
19.848508750	11031.0
19.862832690	10784.0
19.877156630	10897.0
19.891480570	10758.0
19.905804510	10831.0
19.920128450	10760.0
19.934452390	10711.0
19.948776330	10977.0
19.963100270	11113.0
19.977424210	10922.0
19.991748150	10968.0
20.006072090	10850.0
20.020396030	10871.0
20.034719970	10842.0
20.049043910	10699.0
20.063367850	10955.0
20.077691790	10876.0
20.092015730	10853.0
20.106339670	10754.0
20.120663610	10828.0
20.134987550	10801.0
20.149311490	10902.0
20.163635430	10890.0
20.177959370	10825.0
20.192283310	10794.0
20.206607250	10868.0
20.220931190	10690.0
20.235255130	10792.0
20.249579070	10821.0
20.263903010	10820.0
20.278226950	10817.0
20.292550890	10584.0
20.306874830	10807.0
20.321198770	10760.0
20.335522710	11069.0
20.349846650	10878.0
20.364170590	10872.0
20.378494530	10939.0
20.392818470	10774.0
20.407142410	10717.0
20.421466350	10684.0
20.435790290	10868.0
20.450114230	11021.0
20.464438170	10735.0
20.478762110	10850.0
20.493086050	10839.0
20.507409990	10762.0
20.521733930	10770.0
20.536057870	10892.0
20.550381810	10889.0
20.564705750	10831.0
20.579029690	11005.0
20.593353630	10869.0
20.607677570	10935.0
20.622001510	10888.0
20.636325450	10809.0
20.650649390	10833.0
20.664973330	10986.0
20.679297270	10825.0
20.693621210	10686.0
20.707945150	11007.0
20.722269090	11035.0
20.736593030	10856.0
20.750916970	10756.0
20.765240910	10686.0
20.779564850	10772.0
20.793888790	10719.0
20.808212730	10908.0
20.822536670	10937.0
20.836860610	10959.0
20.851184550	10799.0
20.865508490	10924.0
20.879832430	10677.0
20.894156370	10912.0
20.908480310	10891.0
20.922804250	10717.0
20.937128190	10899.0
20.951452130	10745.0
20.965776070	10980.0
20.980100010	10880.0
20.994423950	11025.0
21.008747890	10788.0
21.023071830	10853.0
21.037395770	10764.0
21.051719710	11070.0
21.066043650	10736.0
21.080367590	10952.0
21.094691530	11027.0
21.109015470	10869.0
21.123339410	10886.0
21.137663350	10923.0
21.151987290	10891.0
21.166311230	10769.0
21.180635170	10852.0
21.194959110	11093.0
21.209283050	10854.0
21.223606990	10859.0
21.237930930	10773.0
21.252254870	10712.0
21.266578810	10737.0
21.280902750	10804.0
21.295226690	10863.0
21.309550630	10763.0
21.323874570	10780.0
21.338198510	10785.0
21.352522450	10764.0
21.366846390	10837.0
21.381170330	10888.0
21.395494270	10612.0
21.409818210	10824.0
21.424142150	10840.0
21.438466090	10737.0
21.452790030	10741.0
21.467113970	10839.0
21.481437910	10637.0
21.495761850	10936.0
21.510085790	10931.0
21.524409730	10689.0
21.538733670	10673.0
21.553057610	11014.0
21.567381550	10725.0
21.581705490	10758.0
21.596029430	10810.0
21.610353370	10768.0
21.624677310	10885.0
21.639001250	10735.0
21.653325190	10785.0
21.667649130	10846.0
21.681973070	10893.0
21.696297010	10806.0
21.710620950	10821.0
21.724944890	10870.0
21.739268830	10720.0
21.753592770	10798.0
21.767916710	10940.0
21.782240650	10634.0
21.796564590	10881.0
21.810888530	10705.0
21.825212470	10728.0
21.839536410	10736.0
21.853860350	10702.0
21.868184290	10927.0
21.882508230	10739.0
21.896832170	10775.0
21.911156110	10842.0
21.925480050	10867.0
21.939803990	10704.0
21.954127930	10819.0
21.968451870	10803.0
21.982775810	10629.0
21.997099750	10994.0
22.011423690	10755.0
22.025747630	10822.0
22.040071570	10881.0
22.054395510	10800.0
22.068719450	10739.0
22.083043390	10841.0
22.097367330	10762.0
22.111691270	10703.0
22.126015210	10715.0
22.140339150	10665.0
22.154663090	10891.0
22.168987030	10679.0
22.183310970	10757.0
22.197634910	10550.0
22.211958850	10799.0
22.226282790	10735.0
22.240606730	10649.0
22.254930670	10827.0
22.269254610	10909.0
22.283578550	10816.0
22.297902490	10566.0
22.312226430	10745.0
22.326550370	10729.0
22.340874310	10844.0
22.355198250	10926.0
22.369522190	10758.0
22.383846130	10703.0
22.398170070	10879.0
22.412494010	10637.0
22.426817950	10804.0
22.441141890	10800.0
22.455465830	10735.0
22.469789770	10774.0
22.484113710	10811.0
22.498437650	10733.0
22.512761590	10770.0
22.527085530	10895.0
22.541409470	10526.0
22.555733410	10968.0
22.570057350	10789.0
22.584381290	10687.0
22.598705230	10649.0
22.613029170	10865.0
22.627353110	10652.0
22.641677050	10847.0
22.656000990	10627.0
22.670324930	10885.0
22.684648870	10673.0
22.698972810	10798.0
22.713296750	10663.0
22.727620690	10615.0
22.741944630	10632.0
22.756268570	10834.0
22.770592510	10695.0
22.784916450	10749.0
22.799240390	10666.0
22.813564330	10804.0
22.827888270	10680.0
22.842212210	10656.0
22.856536150	10745.0
22.870860090	10798.0
22.885184030	10607.0
22.899507970	10618.0
22.913831910	10691.0
22.928155850	10690.0
22.942479790	10912.0
22.956803730	10664.0
22.971127670	10855.0
22.985451610	10776.0
22.999775550	10635.0
23.014099490	10690.0
23.028423430	10823.0
23.042747370	10736.0
23.057071310	10777.0
23.071395250	10801.0
23.085719190	10690.0
23.100043130	10762.0
23.114367070	10888.0
23.128691010	10782.0
23.143014950	10862.0
23.157338890	10599.0
23.171662830	10789.0
23.185986770	10880.0
23.200310710	10784.0
23.214634650	10753.0
23.228958590	10765.0
23.243282530	10777.0
23.257606470	10555.0
23.271930410	10809.0
23.286254350	10708.0
23.300578290	10784.0
23.314902230	10794.0
23.329226170	10696.0
23.343550110	10767.0
23.357874050	10698.0
23.372197990	10721.0
23.386521930	10730.0
23.400845870	10858.0
23.415169810	10741.0
23.429493750	10825.0
23.443817690	10773.0
23.458141630	10713.0
23.472465570	10664.0
23.486789510	10737.0
23.501113450	10778.0
23.515437390	10890.0
23.529761330	10803.0
23.544085270	10806.0
23.558409210	10737.0
23.572733150	10709.0
23.587057090	10923.0
23.601381030	10811.0
23.615704970	10918.0
23.630028910	10767.0
23.644352850	10812.0
23.658676790	10989.0
23.673000730	10791.0
23.687324670	10650.0
23.701648610	11024.0
23.715972550	10691.0
23.730296490	10807.0
23.744620430	10751.0
23.758944370	10751.0
23.773268310	10824.0
23.787592250	10784.0
23.801916190	10733.0
23.816240130	10915.0
23.830564070	10913.0
23.844888010	10836.0
23.859211950	10822.0
23.873535890	10949.0
23.887859830	10789.0
23.902183770	10953.0
23.916507710	11036.0
23.930831650	11013.0
23.945155590	11193.0
23.959479530	11089.0
23.973803470	11370.0
23.988127410	11379.0
24.002451350	11356.0
24.016775290	11689.0
24.031099230	11783.0
24.045423170	12080.0
24.059747110	12341.0
24.074071050	12778.0
24.088394990	12796.0
24.102718930	13628.0
24.117042870	13848.0
24.131366810	14190.0
24.145690750	14607.0
24.160014690	14560.0
24.174338630	14751.0
24.188662570	14499.0
24.202986510	14149.0
24.217310450	13913.0
24.231634390	13397.0
24.245958330	12888.0
24.260282270	12693.0
24.274606210	12299.0
24.288930150	11716.0
24.303254090	11670.0
24.317578030	11409.0
24.331901970	11359.0
24.346225910	11267.0
24.360549850	10826.0
24.374873790	11065.0
24.389197730	10973.0
24.403521670	10793.0
24.417845610	10823.0
24.432169550	10847.0
24.446493490	10612.0
24.460817430	11044.0
24.475141370	10784.0
24.489465310	10640.0
24.503789250	10847.0
24.518113190	10758.0
24.532437130	10789.0
24.546761070	10749.0
24.561085010	10825.0
24.575408950	10623.0
24.589732890	10529.0
24.604056830	10780.0
24.618380770	10866.0
24.632704710	10765.0
24.647028650	10790.0
24.661352590	10540.0
24.675676530	10696.0
24.690000470	10673.0
24.704324410	10610.0
24.718648350	10661.0
24.732972290	10737.0
24.747296230	10721.0
24.761620170	10807.0
24.775944110	10704.0
24.790268050	10730.0
24.804591990	10800.0
24.818915930	10677.0
24.833239870	10402.0
24.847563810	10785.0
24.861887750	10716.0
24.876211690	10632.0
24.890535630	10635.0
24.904859570	10659.0
24.919183510	10762.0
24.933507450	10612.0
24.947831390	10538.0
24.962155330	10653.0
24.976479270	10703.0
24.990803210	10777.0
25.005127150	10623.0
25.019451090	10735.0
25.033775030	10692.0
25.048098970	10746.0
25.062422910	10509.0
25.076746850	10607.0
25.091070790	10609.0
25.105394730	10413.0
25.119718670	10645.0
25.134042610	10866.0
25.148366550	10699.0
25.162690490	10544.0
25.177014430	10700.0
25.191338370	10640.0
25.205662310	10562.0
25.219986250	10686.0
25.234310190	10516.0
25.248634130	10645.0
25.262958070	10739.0
25.277282010	10715.0
25.291605950	10782.0
25.305929890	10600.0
25.320253830	10575.0
25.334577770	10682.0
25.348901710	10575.0
25.363225650	10446.0
25.377549590	10905.0
25.391873530	10611.0
25.406197470	10564.0
25.420521410	10787.0
25.434845350	10638.0
25.449169290	10575.0
25.463493230	10546.0
25.477817170	10741.0
25.492141110	10812.0
25.506465050	10729.0
25.520788990	10620.0
25.535112930	10519.0
25.549436870	10643.0
25.563760810	10644.0
25.578084750	10815.0
25.592408690	10293.0
25.606732630	10636.0
25.621056570	10630.0
25.635380510	10469.0
25.649704450	10690.0
25.664028390	10562.0
25.678352330	10588.0
25.692676270	10707.0
25.707000210	10615.0
25.721324150	10460.0
25.735648090	10476.0
25.749972030	10491.0
25.764295970	10436.0
25.778619910	10663.0
25.792943850	10738.0
25.807267790	10735.0
25.821591730	10529.0
25.835915670	10629.0
25.850239610	10651.0
25.864563550	10655.0
25.878887490	10814.0
25.893211430	10643.0
25.907535370	10606.0
25.921859310	10538.0
25.936183250	10568.0
25.950507190	10635.0
25.964831130	10740.0
25.979155070	10358.0
25.993479010	10697.0
26.007802950	10685.0
26.022126890	10624.0
26.036450830	10536.0
26.050774770	10746.0
26.065098710	10564.0
26.079422650	10633.0
26.093746590	10519.0
26.108070530	10529.0
26.122394470	10539.0
26.136718410	10527.0
26.151042350	10524.0
26.165366290	10590.0
26.179690230	10568.0
26.194014170	10547.0
26.208338110	10408.0
26.222662050	10564.0
26.236985990	10608.0
26.251309930	10401.0
26.265633870	10600.0
26.279957810	10602.0
26.294281750	10594.0
26.308605690	10635.0
26.322929630	10641.0
26.337253570	10530.0
26.351577510	10592.0
26.365901450	10512.0
26.380225390	10665.0
26.394549330	10696.0
26.408873270	10572.0
26.423197210	10678.0
26.437521150	10505.0
26.451845090	10514.0
26.466169030	10638.0
26.480492970	10550.0
26.494816910	10343.0
26.509140850	10549.0
26.523464790	10651.0
26.537788730	10465.0
26.552112670	10579.0
26.566436610	10484.0
26.580760550	10590.0
26.595084490	10386.0
26.609408430	10719.0
26.623732370	10564.0
26.638056310	10454.0
26.652380250	10438.0
26.666704190	10439.0
26.681028130	10588.0
26.695352070	10597.0
26.709676010	10578.0
26.723999950	10599.0
26.738323890	10464.0
26.752647830	10677.0
26.766971770	10562.0
26.781295710	10488.0
26.795619650	10489.0
26.809943590	10559.0
26.824267530	10625.0
26.838591470	10769.0
26.852915410	10553.0
26.867239350	10418.0
26.881563290	10607.0
26.895887230	10600.0
26.910211170	10690.0
26.924535110	10391.0
26.938859050	10472.0
26.953182990	10605.0
26.967506930	10441.0
26.981830870	10544.0
26.996154810	10422.0
27.010478750	10603.0
27.024802690	10665.0
27.039126630	10511.0
27.053450570	10549.0
27.067774510	10501.0
27.082098450	10518.0
27.096422390	10522.0
27.110746330	10514.0
27.125070270	10529.0
27.139394210	10693.0
27.153718150	10644.0
27.168042090	10509.0
27.182366030	10435.0
27.196689970	10439.0
27.211013910	10761.0
27.225337850	10612.0
27.239661790	10641.0
27.253985730	10637.0
27.268309670	10574.0
27.282633610	10488.0
27.296957550	10720.0
27.311281490	10436.0
27.325605430	10569.0
27.339929370	10676.0
27.354253310	10715.0
27.368577250	10413.0
27.382901190	10683.0
27.397225130	10598.0
27.411549070	10341.0
27.425873010	10535.0
27.440196950	10620.0
27.454520890	10534.0
27.468844830	10548.0
27.483168770	10576.0
27.497492710	10645.0
27.511816650	10465.0
27.526140590	10504.0
27.540464530	10559.0
27.554788470	10526.0
27.569112410	10535.0
27.583436350	10620.0
27.597760290	10540.0
27.612084230	10675.0
27.626408170	10489.0
27.640732110	10536.0
27.655056050	10624.0
27.669379990	10547.0
27.683703930	10471.0
27.698027870	10570.0
27.712351810	10561.0
27.726675750	10518.0
27.740999690	10520.0
27.755323630	10430.0
27.769647570	10723.0
27.783971510	10657.0
27.798295450	10579.0
27.812619390	10385.0
27.826943330	10598.0
27.841267270	10566.0
27.855591210	10530.0
27.869915150	10593.0
27.884239090	10353.0
27.898563030	10602.0
27.912886970	10484.0
27.927210910	10611.0
27.941534850	10628.0
27.955858790	10762.0
27.970182730	10760.0
27.984506670	10463.0
27.998830610	10425.0
28.013154550	10484.0
28.027478490	10509.0
28.041802430	10612.0
28.056126370	10514.0
28.070450310	10414.0
28.084774250	10634.0
28.099098190	10477.0
28.113422130	10505.0
28.127746070	10461.0
28.142070010	10550.0
28.156393950	10534.0
28.170717890	10546.0
28.185041830	10404.0
28.199365770	10446.0
28.213689710	10454.0
28.228013650	10438.0
28.242337590	10451.0
28.256661530	10668.0
28.270985470	10414.0
28.285309410	10448.0
28.299633350	10354.0
28.313957290	10544.0
28.328281230	10516.0
28.342605170	10525.0
28.356929110	10420.0
28.371253050	10708.0
28.385576990	10601.0
28.399900930	10612.0
28.414224870	10744.0
28.428548810	10506.0
28.442872750	10456.0
28.457196690	10475.0
28.471520630	10597.0
28.485844570	10416.0
28.500168510	10346.0
28.514492450	10491.0
28.528816390	10492.0
28.543140330	10498.0
28.557464270	10598.0
28.571788210	10526.0
28.586112150	10375.0
28.600436090	10661.0
28.614760030	10406.0
28.629083970	10339.0
28.643407910	10576.0
28.657731850	10605.0
28.672055790	10487.0
28.686379730	10535.0
28.700703670	10551.0
28.715027610	10583.0
28.729351550	10541.0
28.743675490	10584.0
28.757999430	10423.0
28.772323370	10419.0
28.786647310	10497.0
28.800971250	10370.0
28.815295190	10581.0
28.829619130	10561.0
28.843943070	10695.0
28.858267010	10543.0
28.872590950	10425.0
28.886914890	10518.0
28.901238830	10488.0
28.915562770	10335.0
28.929886710	10531.0
28.944210650	10592.0
28.958534590	10394.0
28.972858530	10551.0
28.987182470	10505.0
29.001506410	10678.0
29.015830350	10442.0
29.030154290	10568.0
29.044478230	10550.0
29.058802170	10594.0
29.073126110	10455.0
29.087450050	10372.0
29.101773990	10552.0
29.116097930	10526.0
29.130421870	10527.0
29.144745810	10436.0
29.159069750	10713.0
29.173393690	10561.0
29.187717630	10264.0
29.202041570	10485.0
29.216365510	10471.0
29.230689450	10667.0
29.245013390	10373.0
29.259337330	10525.0
29.273661270	10375.0
29.287985210	10240.0
29.302309150	10522.0
29.316633090	10608.0
29.330957030	10472.0
29.345280970	10369.0
29.359604910	10382.0
29.373928850	10256.0
29.388252790	10422.0
29.402576730	10429.0
29.416900670	10626.0
29.431224610	10562.0
29.445548550	10516.0
29.459872490	10409.0
29.474196430	10432.0
29.488520370	10447.0
29.502844310	10403.0
29.517168250	10540.0
29.531492190	10520.0
29.545816130	10455.0
29.560140070	10564.0
29.574464010	10468.0
29.588787950	10370.0
29.603111890	10249.0
29.617435830	10485.0
29.631759770	10379.0
29.646083710	10493.0
29.660407650	10403.0
29.674731590	10307.0
29.689055530	10540.0
29.703379470	10395.0
29.717703410	10499.0
29.732027350	10506.0
29.746351290	10777.0
29.760675230	10460.0
29.774999170	10437.0
29.789323110	10545.0
29.803647050	10542.0
29.817970990	10537.0
29.832294930	10400.0
29.846618870	10587.0
29.860942810	10339.0
29.875266750	10489.0
29.889590690	10435.0
29.903914630	10289.0
29.918238570	10517.0
29.932562510	10349.0
29.946886450	10571.0
29.961210390	10577.0
29.975534330	10473.0
29.989858270	10520.0
30.004182210	10294.0
30.018506150	10637.0
30.032830090	10361.0
30.047154030	10401.0
30.061477970	10602.0
30.075801910	10526.0
30.090125850	10569.0
30.104449790	10614.0
30.118773730	10490.0
30.133097670	10590.0
30.147421610	10393.0
30.161745550	10327.0
30.176069490	10609.0
30.190393430	10351.0
30.204717370	10527.0
30.219041310	10447.0
30.233365250	10427.0
30.247689190	10353.0
30.262013130	10374.0
30.276337070	10371.0
30.290661010	10460.0
30.304984950	10595.0
30.319308890	10365.0
30.333632830	10487.0
30.347956770	10541.0
30.362280710	10444.0
30.376604650	10609.0
30.390928590	10359.0
30.405252530	10656.0
30.419576470	10442.0
30.433900410	10491.0
30.448224350	10230.0
30.462548290	10513.0
30.476872230	10443.0
30.491196170	10423.0
30.505520110	10397.0
30.519844050	10503.0
30.534167990	10396.0
30.548491930	10414.0
30.562815870	10590.0
30.577139810	10548.0
30.591463750	10341.0
30.605787690	10389.0
30.620111630	10486.0
30.634435570	10493.0
30.648759510	10218.0
30.663083450	10649.0
30.677407390	10427.0
30.691731330	10315.0
30.706055270	10526.0
30.720379210	10313.0
30.734703150	10495.0
30.749027090	10372.0
30.763351030	10517.0
30.777674970	10603.0
30.791998910	10350.0
30.806322850	10558.0
30.820646790	10394.0
30.834970730	10396.0
30.849294670	10512.0
30.863618610	10465.0
30.877942550	10600.0
30.892266490	10496.0
30.906590430	10451.0
30.920914370	10467.0
30.935238310	10445.0
30.949562250	10461.0
30.963886190	10582.0
30.978210130	10483.0
30.992534070	10405.0
31.006858010	10302.0
31.021181950	10484.0
31.035505890	10415.0
31.049829830	10467.0
31.064153770	10366.0
31.078477710	10580.0
31.092801650	10428.0
31.107125590	10364.0
31.121449530	10574.0
31.135773470	10445.0
31.150097410	10510.0
31.164421350	10453.0
31.178745290	10543.0
31.193069230	10403.0
31.207393170	10557.0
31.221717110	10446.0
31.236041050	10450.0
31.250364990	10354.0
31.264688930	10372.0
31.279012870	10432.0
31.293336810	10455.0
31.307660750	10472.0
31.321984690	10564.0
31.336308630	10301.0
31.350632570	10470.0
31.364956510	10454.0
31.379280450	10580.0
31.393604390	10426.0
31.407928330	10346.0
31.422252270	10432.0
31.436576210	10428.0
31.450900150	10325.0
31.465224090	10469.0
31.479548030	10429.0
31.493871970	10509.0
31.508195910	10597.0
31.522519850	10440.0
31.536843790	10518.0
31.551167730	10396.0
31.565491670	10515.0
31.579815610	10381.0
31.594139550	10501.0
31.608463490	10685.0
31.622787430	10460.0
31.637111370	10391.0
31.651435310	10533.0
31.665759250	10194.0
31.680083190	10438.0
31.694407130	10445.0
31.708731070	10342.0
31.723055010	10424.0
31.737378950	10335.0
31.751702890	10335.0
31.766026830	10439.0
31.780350770	10603.0
31.794674710	10489.0
31.808998650	10290.0
31.823322590	10393.0
31.837646530	10358.0
31.851970470	10510.0
31.866294410	10535.0
31.880618350	10540.0
31.894942290	10482.0
31.909266230	10398.0
31.923590170	10377.0
31.937914110	10501.0
31.952238050	10339.0
31.966561990	10409.0
31.980885930	10609.0
31.995209870	10555.0
32.009533810	10576.0
32.023857750	10485.0
32.038181690	10393.0
32.052505630	10541.0
32.066829570	10479.0
32.081153510	10674.0
32.095477450	10470.0
32.109801390	10335.0
32.124125330	10581.0
32.138449270	10517.0
32.152773210	10480.0
32.167097150	10481.0
32.181421090	10370.0
32.195745030	10480.0
32.210068970	10481.0
32.224392910	10540.0
32.238716850	10333.0
32.253040790	10424.0
32.267364730	10704.0
32.281688670	10483.0
32.296012610	10643.0
32.310336550	10475.0
32.324660490	10649.0
32.338984430	10556.0
32.353308370	10585.0
32.367632310	10417.0
32.381956250	10657.0
32.396280190	10585.0
32.410604130	10545.0
32.424928070	10699.0
32.439252010	10533.0
32.453575950	10593.0
32.467899890	10671.0
32.482223830	10654.0
32.496547770	10494.0
32.510871710	10528.0
32.525195650	10419.0
32.539519590	10636.0
32.553843530	10424.0
32.568167470	10482.0
32.582491410	10541.0
32.596815350	10574.0
32.611139290	10613.0
32.625463230	10641.0
32.639787170	10695.0
32.654111110	10566.0
32.668435050	10511.0
32.682758990	10635.0
32.697082930	10680.0
32.711406870	10750.0
32.725730810	10740.0
32.740054750	10771.0
32.754378690	10714.0
32.768702630	10749.0
32.783026570	10663.0
32.797350510	10800.0
32.811674450	10916.0
32.825998390	10901.0
32.840322330	11124.0
32.854646270	11108.0
32.868970210	11264.0
32.883294150	11114.0
32.897618090	11347.0
32.911942030	11396.0
32.926265970	11628.0
32.940589910	11672.0
32.954913850	12015.0
32.969237790	12150.0
32.983561730	12347.0
32.997885670	12949.0
33.012209610	13374.0
33.026533550	13905.0
33.040857490	14678.0
33.055181430	15503.0
33.069505370	16453.0
33.083829310	17709.0
33.098153250	19058.0
33.112477190	20421.0
33.126801130	21513.0
33.141125070	22753.0
33.155449010	23160.0
33.169772950	22897.0
33.184096890	22335.0
33.198420830	21352.0
33.212744770	20539.0
33.227068710	19764.0
33.241392650	18795.0
33.255716590	17715.0
33.270040530	16469.0
33.284364470	15517.0
33.298688410	14692.0
33.313012350	13856.0
33.327336290	13063.0
33.341660230	12653.0
33.355984170	12340.0
33.370308110	11834.0
33.384632050	11607.0
33.398955990	11559.0
33.413279930	11272.0
33.427603870	11169.0
33.441927810	11089.0
33.456251750	11201.0
33.470575690	10934.0
33.484899630	10925.0
33.499223570	10794.0
33.513547510	10835.0
33.527871450	10587.0
33.542195390	10756.0
33.556519330	10877.0
33.570843270	10685.0
33.585167210	10727.0
33.599491150	10660.0
33.613815090	10890.0
33.628139030	10764.0
33.642462970	10336.0
33.656786910	10727.0
33.671110850	10665.0
33.685434790	10521.0
33.699758730	10478.0
33.714082670	10606.0
33.728406610	10425.0
33.742730550	10550.0
33.757054490	10451.0
33.771378430	10449.0
33.785702370	10657.0
33.800026310	10403.0
33.814350250	10526.0
33.828674190	10379.0
33.842998130	10424.0
33.857322070	10537.0
33.871646010	10438.0
33.885969950	10599.0
33.900293890	10517.0
33.914617830	10436.0
33.928941770	10513.0
33.943265710	10491.0
33.957589650	10573.0
33.971913590	10452.0
33.986237530	10637.0
34.000561470	10229.0
34.014885410	10381.0
34.029209350	10409.0
34.043533290	10423.0
34.057857230	10669.0
34.072181170	10505.0
34.086505110	10381.0
34.100829050	10688.0
34.115152990	10359.0
34.129476930	10533.0
34.143800870	10436.0
34.158124810	10340.0
34.172448750	10594.0
34.186772690	10399.0
34.201096630	10302.0
34.215420570	10381.0
34.229744510	10543.0
34.244068450	10363.0
34.258392390	10274.0
34.272716330	10464.0
34.287040270	10353.0
34.301364210	10398.0
34.315688150	10564.0
34.330012090	10378.0
34.344336030	10603.0
34.358659970	10340.0
34.372983910	10362.0
34.387307850	10436.0
34.401631790	10242.0
34.415955730	10348.0
34.430279670	10428.0
34.444603610	10351.0
34.458927550	10490.0
34.473251490	10342.0
34.487575430	10320.0
34.501899370	10556.0
34.516223310	10466.0
34.530547250	10281.0
34.544871190	10507.0
34.559195130	10459.0
34.573519070	10560.0
34.587843010	10256.0
34.602166950	10536.0
34.616490890	10436.0
34.630814830	10318.0
34.645138770	10355.0
34.659462710	10350.0
34.673786650	10423.0
34.688110590	10410.0
34.702434530	10554.0
34.716758470	10533.0
34.731082410	10488.0
34.745406350	10529.0
34.759730290	10382.0
34.774054230	10474.0
34.788378170	10515.0
34.802702110	10436.0
34.817026050	10387.0
34.831349990	10460.0
34.845673930	10441.0
34.859997870	10384.0
34.874321810	10445.0
34.888645750	10522.0
34.902969690	10368.0
34.917293630	10486.0
34.931617570	10529.0
34.945941510	10447.0
34.960265450	10361.0
34.974589390	10527.0
34.988913330	10448.0
35.003237270	10355.0
35.017561210	10373.0
35.031885150	10428.0
35.046209090	10352.0
35.060533030	10637.0
35.074856970	10356.0
35.089180910	10427.0
35.103504850	10616.0
35.117828790	10421.0
35.132152730	10333.0
35.146476670	10414.0
35.160800610	10391.0
35.175124550	10314.0
35.189448490	10565.0
35.203772430	10581.0
35.218096370	10529.0
35.232420310	10530.0
35.246744250	10466.0
35.261068190	10807.0
35.275392130	10617.0
35.289716070	10656.0
35.304040010	10572.0
35.318363950	10622.0
35.332687890	10584.0
35.347011830	10637.0
35.361335770	10650.0
35.375659710	10645.0
35.389983650	10778.0
35.404307590	10790.0
35.418631530	10917.0
35.432955470	11058.0
35.447279410	11183.0
35.461603350	11187.0
35.475927290	11344.0
35.490251230	11863.0
35.504575170	12013.0
35.518899110	12267.0
35.533223050	12671.0
35.547546990	13272.0
35.561870930	13811.0
35.576194870	15040.0
35.590518810	16640.0
35.604842750	17785.0
35.619166690	18863.0
35.633490630	19247.0
35.647814570	19932.0
35.662138510	19828.0
35.676462450	19209.0
35.690786390	18770.0
35.705110330	18269.0
35.719434270	17289.0
35.733758210	16764.0
35.748082150	16118.0
35.762406090	15070.0
35.776730030	14277.0
35.791053970	13308.0
35.805377910	12757.0
35.819701850	12142.0
35.834025790	11800.0
35.848349730	11455.0
35.862673670	11342.0
35.876997610	10981.0
35.891321550	10823.0
35.905645490	10718.0
35.919969430	10634.0
35.934293370	10731.0
35.948617310	10619.0
35.962941250	10666.0
35.977265190	10557.0
35.991589130	10633.0
36.005913070	10623.0
36.020237010	10530.0
36.034560950	10453.0
36.048884890	10492.0
36.063208830	10687.0
36.077532770	10485.0
36.091856710	10269.0
36.106180650	10442.0
36.120504590	10623.0
36.134828530	10356.0
36.149152470	10455.0
36.163476410	10373.0
36.177800350	10388.0
36.192124290	10180.0
36.206448230	10294.0
36.220772170	10310.0
36.235096110	10233.0
36.249420050	10429.0
36.263743990	10372.0
36.278067930	10356.0
36.292391870	10403.0
36.306715810	10341.0
36.321039750	10275.0
36.335363690	10507.0
36.349687630	10407.0
36.364011570	10369.0
36.378335510	10299.0
36.392659450	10323.0
36.406983390	10487.0
36.421307330	10461.0
36.435631270	10540.0
36.449955210	10318.0
36.464279150	10354.0
36.478603090	10357.0
36.492927030	10486.0
36.507250970	10394.0
36.521574910	10384.0
36.535898850	10371.0
36.550222790	10450.0
36.564546730	10338.0
36.578870670	10440.0
36.593194610	10287.0
36.607518550	10357.0
36.621842490	10363.0
36.636166430	10435.0
36.650490370	10419.0
36.664814310	10399.0
36.679138250	10418.0
36.693462190	10380.0
36.707786130	10325.0
36.722110070	10297.0
36.736434010	10332.0
36.750757950	10229.0
36.765081890	10538.0
36.779405830	10287.0
36.793729770	10272.0
36.808053710	10203.0
36.822377650	10196.0
36.836701590	10436.0
36.851025530	10310.0
36.865349470	10414.0
36.879673410	10429.0
36.893997350	10434.0
36.908321290	10374.0
36.922645230	10441.0
36.936969170	10479.0
36.951293110	10181.0
36.965617050	10298.0
36.979940990	10218.0
36.994264930	10290.0
37.008588870	10093.0
37.022912810	10308.0
37.037236750	10237.0
37.051560690	10354.0
37.065884630	10413.0
37.080208570	10322.0
37.094532510	10469.0
37.108856450	10352.0
37.123180390	10281.0
37.137504330	10239.0
37.151828270	10425.0
37.166152210	10427.0
37.180476150	10211.0
37.194800090	10466.0
37.209124030	10282.0
37.223447970	10153.0
37.237771910	10234.0
37.252095850	10552.0
37.266419790	10344.0
37.280743730	10243.0
37.295067670	10347.0
37.309391610	10314.0
37.323715550	10124.0
37.338039490	10152.0
37.352363430	10280.0
37.366687370	10184.0
37.381011310	10225.0
37.395335250	10362.0
37.409659190	10206.0
37.423983130	10169.0
37.438307070	10305.0
37.452631010	10214.0
37.466954950	10218.0
37.481278890	10258.0
37.495602830	10271.0
37.509926770	10112.0
37.524250710	10408.0
37.538574650	10246.0
37.552898590	10279.0
37.567222530	10248.0
37.581546470	10208.0
37.595870410	10339.0
37.610194350	10126.0
37.624518290	10177.0
37.638842230	10333.0
37.653166170	10303.0
37.667490110	10286.0
37.681814050	10275.0
37.696137990	10366.0
37.710461930	10362.0
37.724785870	10424.0
37.739109810	10248.0
37.753433750	10429.0
37.767757690	10252.0
37.782081630	10152.0
37.796405570	10089.0
37.810729510	10183.0
37.825053450	10233.0
37.839377390	10283.0
37.853701330	10342.0
37.868025270	10249.0
37.882349210	10178.0
37.896673150	10359.0
37.910997090	10174.0
37.925321030	10403.0
37.939644970	10426.0
37.953968910	10438.0
37.968292850	10359.0
37.982616790	10396.0
37.996940730	10506.0
38.011264670	10332.0
38.025588610	10532.0
38.039912550	10103.0
38.054236490	10369.0
38.068560430	10375.0
38.082884370	10412.0
38.097208310	10205.0
38.111532250	10329.0
38.125856190	10352.0
38.140180130	10342.0
38.154504070	10353.0
38.168828010	10383.0
38.183151950	10200.0
38.197475890	10294.0
38.211799830	10259.0
38.226123770	10529.0
38.240447710	10289.0
38.254771650	10342.0
38.269095590	10433.0
[truncated: 3,611 more rows]
