# Supplementary material for: Constructing multiple active sites in iron oxide catalysts for improving carbonylation reactions
Source: Nat Commun. 2023 Aug 17;14:4973. doi: 10.1038/s41467-023-40640-z (PMC10435489; doi:10.1038/s41467-023-40640-z)
Supplement: Supplementary file 3 — Source Data [file 41467_2023_40640_MOESM3_ESM.zip › XRD/1.0 Fe2O3-Ovac.csv]

[Measurement conditions]
Sample identification
Comment - 1	Configuration=Config. Stage for flate samples/holder, Owner=User-1, Creation date=1/19/2016 10:34:50 PM
Comment - 2	Goniometer=Theta/Theta; Minimum step size 2Theta:0.0001; Minimum step size Omega:0.0001
Comment - 3	Sample stage=Stage for flat samples/holders
Comment - 4	Diffractometer system=EMPYREAN
Comment - 5	Measurement program=C:\PANalytical\Data Collector\Programs\Phase-BBHD & GaliPIX .xrdmp, Identifier={27350164-15E3-4F12-9677-0267FF183A34}
Anode material	Cu
K-Alpha1 wavelength	1.5405980
K-Alpha2 wavelength	1.5444260
Ratio K-Alpha2/K-Alpha1	0.500
Divergence slit	Fixed	0.76mm
Monochromator used	NO
Generator voltage	45
Tube current	40
File date and time	15/Dec/2020 11:44
Unit cell
h k l	0 0 0
Scan axis	Gonio
Scan range	10.000800000	90.000004900
Scan step size	0.0143239
No. of points	5585
Scan type	CONTINUOUS
Time per step	25.050
[Scan points]
Angle	Intensity
10.007961970	8354.0
10.022285910	8379.0
10.036609850	8413.0
10.050933790	8524.0
10.065257730	8412.0
10.079581670	8468.0
10.093905610	8342.0
10.108229550	8444.0
10.122553490	8354.0
10.136877430	8610.0
10.151201370	8402.0
10.165525310	8588.0
10.179849250	8444.0
10.194173190	8626.0
10.208497130	8533.0
10.222821070	8672.0
10.237145010	8462.0
10.251468950	8486.0
10.265792890	8587.0
10.280116830	8489.0
10.294440770	8544.0
10.308764710	8446.0
10.323088650	8665.0
10.337412590	8568.0
10.351736530	8622.0
10.366060470	8511.0
10.380384410	8571.0
10.394708350	8656.0
10.409032290	8709.0
10.423356230	8689.0
10.437680170	8643.0
10.452004110	8607.0
10.466328050	8613.0
10.480651990	8612.0
10.494975930	8616.0
10.509299870	8588.0
10.523623810	8623.0
10.537947750	8685.0
10.552271690	8755.0
10.566595630	8689.0
10.580919570	8655.0
10.595243510	8581.0
10.609567450	8630.0
10.623891390	8585.0
10.638215330	8520.0
10.652539270	8705.0
10.666863210	8945.0
10.681187150	8863.0
10.695511090	8787.0
10.709835030	8747.0
10.724158970	8755.0
10.738482910	8726.0
10.752806850	8809.0
10.767130790	8954.0
10.781454730	9031.0
10.795778670	8910.0
10.810102610	8914.0
10.824426550	8770.0
10.838750490	8731.0
10.853074430	8867.0
10.867398370	8764.0
10.881722310	8794.0
10.896046250	8726.0
10.910370190	8962.0
10.924694130	8871.0
10.939018070	8746.0
10.953342010	8799.0
10.967665950	8784.0
10.981989890	8802.0
10.996313830	9037.0
11.010637770	8954.0
11.024961710	8996.0
11.039285650	9028.0
11.053609590	8910.0
11.067933530	9116.0
11.082257470	8785.0
11.096581410	8988.0
11.110905350	8888.0
11.125229290	9082.0
11.139553230	9182.0
11.153877170	8835.0
11.168201110	9054.0
11.182525050	8882.0
11.196848990	8918.0
11.211172930	9054.0
11.225496870	9038.0
11.239820810	9020.0
11.254144750	9128.0
11.268468690	9031.0
11.282792630	9098.0
11.297116570	8958.0
11.311440510	9144.0
11.325764450	9147.0
11.340088390	9080.0
11.354412330	9109.0
11.368736270	9082.0
11.383060210	9033.0
11.397384150	9137.0
11.411708090	9278.0
11.426032030	9231.0
11.440355970	9103.0
11.454679910	9008.0
11.469003850	9198.0
11.483327790	9159.0
11.497651730	9059.0
11.511975670	9264.0
11.526299610	9311.0
11.540623550	9096.0
11.554947490	9257.0
11.569271430	9306.0
11.583595370	9121.0
11.597919310	9251.0
11.612243250	9188.0
11.626567190	9275.0
11.640891130	9276.0
11.655215070	9314.0
11.669539010	9243.0
11.683862950	9330.0
11.698186890	9256.0
11.712510830	9390.0
11.726834770	9417.0
11.741158710	9306.0
11.755482650	9280.0
11.769806590	9330.0
11.784130530	9277.0
11.798454470	9444.0
11.812778410	9284.0
11.827102350	9319.0
11.841426290	9439.0
11.855750230	9460.0
11.870074170	9407.0
11.884398110	9290.0
11.898722050	9310.0
11.913045990	9420.0
11.927369930	9443.0
11.941693870	9426.0
11.956017810	9286.0
11.970341750	9381.0
11.984665690	9415.0
11.998989630	9514.0
12.013313570	9371.0
12.027637510	9501.0
12.041961450	9383.0
12.056285390	9450.0
12.070609330	9263.0
12.084933270	9469.0
12.099257210	9543.0
12.113581150	9720.0
12.127905090	9640.0
12.142229030	9625.0
12.156552970	9637.0
12.170876910	9455.0
12.185200850	9455.0
12.199524790	9521.0
12.213848730	9457.0
12.228172670	9579.0
12.242496610	9440.0
12.256820550	9712.0
12.271144490	9584.0
12.285468430	9611.0
12.299792370	9612.0
12.314116310	9570.0
12.328440250	9617.0
12.342764190	9593.0
12.357088130	9550.0
12.371412070	9636.0
12.385736010	9791.0
12.400059950	9600.0
12.414383890	9517.0
12.428707830	9583.0
12.443031770	9463.0
12.457355710	9750.0
12.471679650	9695.0
12.486003590	9635.0
12.500327530	9688.0
12.514651470	9683.0
12.528975410	9593.0
12.543299350	9804.0
12.557623290	9640.0
12.571947230	9558.0
12.586271170	9778.0
12.600595110	9709.0
12.614919050	9734.0
12.629242990	9454.0
12.643566930	9760.0
12.657890870	9689.0
12.672214810	9655.0
12.686538750	9690.0
12.700862690	9649.0
12.715186630	9657.0
12.729510570	9605.0
12.743834510	9779.0
12.758158450	9816.0
12.772482390	9717.0
12.786806330	9590.0
12.801130270	9625.0
12.815454210	9824.0
12.829778150	9666.0
12.844102090	9665.0
12.858426030	9779.0
12.872749970	9767.0
12.887073910	9758.0
12.901397850	9835.0
12.915721790	9720.0
12.930045730	9835.0
12.944369670	9626.0
12.958693610	9791.0
12.973017550	9892.0
12.987341490	9700.0
13.001665430	9900.0
13.015989370	9896.0
13.030313310	9805.0
13.044637250	9781.0
13.058961190	9863.0
13.073285130	9944.0
13.087609070	9931.0
13.101933010	9778.0
13.116256950	9772.0
13.130580890	10078.0
13.144904830	9881.0
13.159228770	9833.0
13.173552710	10111.0
13.187876650	9708.0
13.202200590	9894.0
13.216524530	9867.0
13.230848470	9749.0
13.245172410	10066.0
13.259496350	9847.0
13.273820290	9782.0
13.288144230	9849.0
13.302468170	10031.0
13.316792110	10070.0
13.331116050	10036.0
13.345439990	9859.0
13.359763930	9998.0
13.374087870	9782.0
13.388411810	9880.0
13.402735750	9919.0
13.417059690	9941.0
13.431383630	9881.0
13.445707570	9922.0
13.460031510	10025.0
13.474355450	10138.0
13.488679390	9945.0
13.503003330	10024.0
13.517327270	10156.0
13.531651210	10057.0
13.545975150	10093.0
13.560299090	10112.0
13.574623030	10139.0
13.588946970	10047.0
13.603270910	10216.0
13.617594850	10088.0
13.631918790	10107.0
13.646242730	10100.0
13.660566670	10113.0
13.674890610	9977.0
13.689214550	10054.0
13.703538490	10002.0
13.717862430	10068.0
13.732186370	10109.0
13.746510310	10131.0
13.760834250	10158.0
13.775158190	10208.0
13.789482130	10047.0
13.803806070	10226.0
13.818130010	10113.0
13.832453950	10205.0
13.846777890	10271.0
13.861101830	10201.0
13.875425770	10226.0
13.889749710	9997.0
13.904073650	10149.0
13.918397590	9885.0
13.932721530	10084.0
13.947045470	10087.0
13.961369410	10237.0
13.975693350	10135.0
13.990017290	10295.0
14.004341230	10128.0
14.018665170	10178.0
14.032989110	10272.0
14.047313050	10253.0
14.061636990	10299.0
14.075960930	10129.0
14.090284870	10271.0
14.104608810	10166.0
14.118932750	10256.0
14.133256690	10202.0
14.147580630	10415.0
14.161904570	10387.0
14.176228510	10381.0
14.190552450	10315.0
14.204876390	10359.0
14.219200330	9980.0
14.233524270	10249.0
14.247848210	10277.0
14.262172150	10105.0
14.276496090	10186.0
14.290820030	10386.0
14.305143970	10273.0
14.319467910	10297.0
14.333791850	10172.0
14.348115790	10313.0
14.362439730	10147.0
14.376763670	10398.0
14.391087610	10349.0
14.405411550	10186.0
14.419735490	10246.0
14.434059430	10368.0
14.448383370	10276.0
14.462707310	10485.0
14.477031250	10355.0
14.491355190	10286.0
14.505679130	10302.0
14.520003070	10316.0
14.534327010	10387.0
14.548650950	10368.0
14.562974890	10368.0
14.577298830	10170.0
14.591622770	10251.0
14.605946710	10272.0
14.620270650	10289.0
14.634594590	10430.0
14.648918530	10346.0
14.663242470	10311.0
14.677566410	10353.0
14.691890350	10514.0
14.706214290	10341.0
14.720538230	10264.0
14.734862170	10475.0
14.749186110	10447.0
14.763510050	10395.0
14.777833990	10249.0
14.792157930	10309.0
14.806481870	10483.0
14.820805810	10421.0
14.835129750	10501.0
14.849453690	10451.0
14.863777630	10221.0
14.878101570	10359.0
14.892425510	10342.0
14.906749450	10540.0
14.921073390	10458.0
14.935397330	10481.0
14.949721270	10247.0
14.964045210	10217.0
14.978369150	10178.0
14.992693090	10308.0
15.007017030	10520.0
15.021340970	10491.0
15.035664910	10434.0
15.049988850	10360.0
15.064312790	10363.0
15.078636730	10254.0
15.092960670	10523.0
15.107284610	10556.0
15.121608550	10227.0
15.135932490	10489.0
15.150256430	10602.0
15.164580370	10458.0
15.178904310	10418.0
15.193228250	10397.0
15.207552190	10432.0
15.221876130	10558.0
15.236200070	10604.0
15.250524010	10402.0
15.264847950	10440.0
15.279171890	10620.0
15.293495830	10312.0
15.307819770	10506.0
15.322143710	10403.0
15.336467650	10491.0
15.350791590	10406.0
15.365115530	10602.0
15.379439470	10413.0
15.393763410	10448.0
15.408087350	10539.0
15.422411290	10543.0
15.436735230	10601.0
15.451059170	10593.0
15.465383110	10534.0
15.479707050	10632.0
15.494030990	10642.0
15.508354930	10490.0
15.522678870	10472.0
15.537002810	10427.0
15.551326750	10497.0
15.565650690	10531.0
15.579974630	10488.0
15.594298570	10536.0
15.608622510	10481.0
15.622946450	10360.0
15.637270390	10514.0
15.651594330	10551.0
15.665918270	10577.0
15.680242210	10743.0
15.694566150	10521.0
15.708890090	10582.0
15.723214030	10672.0
15.737537970	10674.0
15.751861910	10578.0
15.766185850	10459.0
15.780509790	10768.0
15.794833730	10595.0
15.809157670	10788.0
15.823481610	10422.0
15.837805550	10480.0
15.852129490	10701.0
15.866453430	10369.0
15.880777370	10634.0
15.895101310	10540.0
15.909425250	10681.0
15.923749190	10337.0
15.938073130	10437.0
15.952397070	10538.0
15.966721010	10592.0
15.981044950	10401.0
15.995368890	10439.0
16.009692830	10505.0
16.024016770	10559.0
16.038340710	10531.0
16.052664650	10494.0
16.066988590	10705.0
16.081312530	10595.0
16.095636470	10752.0
16.109960410	10556.0
16.124284350	10551.0
16.138608290	10599.0
16.152932230	10597.0
16.167256170	10704.0
16.181580110	10727.0
16.195904050	10693.0
16.210227990	10769.0
16.224551930	10478.0
16.238875870	10834.0
16.253199810	10890.0
16.267523750	10602.0
16.281847690	10479.0
16.296171630	10623.0
16.310495570	10525.0
16.324819510	10545.0
16.339143450	10770.0
16.353467390	10392.0
16.367791330	10668.0
16.382115270	10839.0
16.396439210	10609.0
16.410763150	10648.0
16.425087090	10554.0
16.439411030	10599.0
16.453734970	10829.0
16.468058910	10751.0
16.482382850	10635.0
16.496706790	10625.0
16.511030730	10484.0
16.525354670	10591.0
16.539678610	10608.0
16.554002550	10565.0
16.568326490	10672.0
16.582650430	10656.0
16.596974370	10597.0
16.611298310	10833.0
16.625622250	10634.0
16.639946190	10530.0
16.654270130	10645.0
16.668594070	10676.0
16.682918010	10865.0
16.697241950	10595.0
16.711565890	10823.0
16.725889830	10436.0
16.740213770	10556.0
16.754537710	10722.0
16.768861650	10611.0
16.783185590	10583.0
16.797509530	10790.0
16.811833470	10700.0
16.826157410	10808.0
16.840481350	10671.0
16.854805290	10853.0
16.869129230	10509.0
16.883453170	10583.0
16.897777110	10469.0
16.912101050	10607.0
16.926424990	10577.0
16.940748930	10595.0
16.955072870	10591.0
16.969396810	10760.0
16.983720750	10479.0
16.998044690	10519.0
17.012368630	10576.0
17.026692570	10706.0
17.041016510	10514.0
17.055340450	10636.0
17.069664390	10654.0
17.083988330	10650.0
17.098312270	10774.0
17.112636210	10638.0
17.126960150	10587.0
17.141284090	10565.0
17.155608030	10675.0
17.169931970	10723.0
17.184255910	10551.0
17.198579850	10564.0
17.212903790	10555.0
17.227227730	10598.0
17.241551670	10592.0
17.255875610	10744.0
17.270199550	10592.0
17.284523490	10539.0
17.298847430	10530.0
17.313171370	10480.0
17.327495310	10580.0
17.341819250	10562.0
17.356143190	10485.0
17.370467130	10822.0
17.384791070	10641.0
17.399115010	10476.0
17.413438950	10488.0
17.427762890	10635.0
17.442086830	10627.0
17.456410770	10794.0
17.470734710	10670.0
17.485058650	10580.0
17.499382590	10654.0
17.513706530	10583.0
17.528030470	10822.0
17.542354410	10683.0
17.556678350	10564.0
17.571002290	10619.0
17.585326230	10494.0
17.599650170	10692.0
17.613974110	10691.0
17.628298050	10608.0
17.642621990	10539.0
17.656945930	10628.0
17.671269870	10571.0
17.685593810	10593.0
17.699917750	10705.0
17.714241690	10598.0
17.728565630	10666.0
17.742889570	10688.0
17.757213510	10853.0
17.771537450	10896.0
17.785861390	10547.0
17.800185330	10654.0
17.814509270	10681.0
17.828833210	10648.0
17.843157150	10482.0
17.857481090	10589.0
17.871805030	10946.0
17.886128970	10742.0
17.900452910	10800.0
17.914776850	10681.0
17.929100790	10632.0
17.943424730	10927.0
17.957748670	10650.0
17.972072610	10837.0
17.986396550	10618.0
18.000720490	10585.0
18.015044430	10769.0
18.029368370	10671.0
18.043692310	10496.0
18.058016250	10614.0
18.072340190	10624.0
18.086664130	10666.0
18.100988070	10448.0
18.115312010	10608.0
18.129635950	10600.0
18.143959890	10758.0
18.158283830	10536.0
18.172607770	10716.0
18.186931710	10640.0
18.201255650	10595.0
18.215579590	10508.0
18.229903530	10663.0
18.244227470	10585.0
18.258551410	10521.0
18.272875350	10529.0
18.287199290	10755.0
18.301523230	10557.0
18.315847170	10651.0
18.330171110	10606.0
18.344495050	10703.0
18.358818990	10592.0
18.373142930	10550.0
18.387466870	10708.0
18.401790810	10436.0
18.416114750	10635.0
18.430438690	10758.0
18.444762630	10633.0
18.459086570	10734.0
18.473410510	10654.0
18.487734450	10677.0
18.502058390	10512.0
18.516382330	10533.0
18.530706270	10468.0
18.545030210	10688.0
18.559354150	10651.0
18.573678090	10597.0
18.588002030	10769.0
18.602325970	10429.0
18.616649910	10826.0
18.630973850	10580.0
18.645297790	10605.0
18.659621730	10541.0
18.673945670	10618.0
18.688269610	10781.0
18.702593550	10684.0
18.716917490	10553.0
18.731241430	10638.0
18.745565370	10855.0
18.759889310	10724.0
18.774213250	10571.0
18.788537190	10532.0
18.802861130	10823.0
18.817185070	10289.0
18.831509010	10606.0
18.845832950	10736.0
18.860156890	10582.0
18.874480830	10653.0
18.888804770	10514.0
18.903128710	10513.0
18.917452650	10677.0
18.931776590	10597.0
18.946100530	10736.0
18.960424470	10817.0
18.974748410	10505.0
18.989072350	10731.0
19.003396290	10713.0
19.017720230	10475.0
19.032044170	10633.0
19.046368110	10510.0
19.060692050	10544.0
19.075015990	10650.0
19.089339930	10750.0
19.103663870	10665.0
19.117987810	10502.0
19.132311750	10618.0
19.146635690	10597.0
19.160959630	10519.0
19.175283570	10616.0
19.189607510	10467.0
19.203931450	10427.0
19.218255390	10704.0
19.232579330	10614.0
19.246903270	10646.0
19.261227210	10589.0
19.275551150	10643.0
19.289875090	10717.0
19.304199030	10617.0
19.318522970	10564.0
19.332846910	10653.0
19.347170850	10695.0
19.361494790	10638.0
19.375818730	10591.0
19.390142670	10628.0
19.404466610	10325.0
19.418790550	10658.0
19.433114490	10395.0
19.447438430	10673.0
19.461762370	10643.0
19.476086310	10874.0
19.490410250	10470.0
19.504734190	10460.0
19.519058130	10703.0
19.533382070	10546.0
19.547706010	10552.0
19.562029950	10726.0
19.576353890	10723.0
19.590677830	10829.0
19.605001770	10603.0
19.619325710	10435.0
19.633649650	10556.0
19.647973590	10690.0
19.662297530	10660.0
19.676621470	10631.0
19.690945410	10722.0
19.705269350	10624.0
19.719593290	10543.0
19.733917230	10601.0
19.748241170	10587.0
19.762565110	10644.0
19.776889050	10545.0
19.791212990	10657.0
19.805536930	10591.0
19.819860870	10609.0
19.834184810	10712.0
19.848508750	10624.0
19.862832690	10381.0
19.877156630	10476.0
19.891480570	10466.0
19.905804510	10586.0
19.920128450	10662.0
19.934452390	10609.0
19.948776330	10502.0
19.963100270	10526.0
19.977424210	10673.0
19.991748150	10639.0
20.006072090	10731.0
20.020396030	10541.0
20.034719970	10746.0
20.049043910	10465.0
20.063367850	10791.0
20.077691790	10470.0
20.092015730	10752.0
20.106339670	10595.0
20.120663610	10484.0
20.134987550	10810.0
20.149311490	10751.0
20.163635430	10762.0
20.177959370	10550.0
20.192283310	10383.0
20.206607250	10520.0
20.220931190	10692.0
20.235255130	10704.0
20.249579070	10814.0
20.263903010	10559.0
20.278226950	10733.0
20.292550890	10683.0
20.306874830	10648.0
20.321198770	10681.0
20.335522710	10366.0
20.349846650	10547.0
20.364170590	10517.0
20.378494530	10611.0
20.392818470	10664.0
20.407142410	10568.0
20.421466350	10734.0
20.435790290	10448.0
20.450114230	10373.0
20.464438170	10621.0
20.478762110	10768.0
20.493086050	10771.0
20.507409990	10338.0
20.521733930	10562.0
20.536057870	10620.0
20.550381810	10454.0
20.564705750	10727.0
20.579029690	10738.0
20.593353630	10596.0
20.607677570	10600.0
20.622001510	10612.0
20.636325450	10687.0
20.650649390	10604.0
20.664973330	10602.0
20.679297270	10689.0
20.693621210	10609.0
20.707945150	10636.0
20.722269090	10568.0
20.736593030	10558.0
20.750916970	10702.0
20.765240910	10472.0
20.779564850	10571.0
20.793888790	10432.0
20.808212730	10552.0
20.822536670	10642.0
20.836860610	10594.0
20.851184550	10538.0
20.865508490	10442.0
20.879832430	10891.0
20.894156370	10623.0
20.908480310	10697.0
20.922804250	10764.0
20.937128190	10472.0
20.951452130	10487.0
20.965776070	10447.0
20.980100010	10637.0
20.994423950	10696.0
21.008747890	10440.0
21.023071830	10653.0
21.037395770	10639.0
21.051719710	10699.0
21.066043650	10539.0
21.080367590	10461.0
21.094691530	10642.0
21.109015470	10552.0
21.123339410	10498.0
21.137663350	10630.0
21.151987290	10681.0
21.166311230	10469.0
21.180635170	10486.0
21.194959110	10700.0
21.209283050	10500.0
21.223606990	10564.0
21.237930930	10596.0
21.252254870	10472.0
21.266578810	10475.0
21.280902750	10604.0
21.295226690	10690.0
21.309550630	10542.0
21.323874570	10497.0
21.338198510	10576.0
21.352522450	10664.0
21.366846390	10433.0
21.381170330	10606.0
21.395494270	10607.0
21.409818210	10629.0
21.424142150	10580.0
21.438466090	10672.0
21.452790030	10543.0
21.467113970	10686.0
21.481437910	10605.0
21.495761850	10697.0
21.510085790	10602.0
21.524409730	10478.0
21.538733670	10545.0
21.553057610	10459.0
21.567381550	10559.0
21.581705490	10444.0
21.596029430	10518.0
21.610353370	10637.0
21.624677310	10540.0
21.639001250	10677.0
21.653325190	10399.0
21.667649130	10469.0
21.681973070	10560.0
21.696297010	10616.0
21.710620950	10526.0
21.724944890	10470.0
21.739268830	10649.0
21.753592770	10602.0
21.767916710	10663.0
21.782240650	10531.0
21.796564590	10541.0
21.810888530	10603.0
21.825212470	10585.0
21.839536410	10537.0
21.853860350	10449.0
21.868184290	10644.0
21.882508230	10569.0
21.896832170	10794.0
21.911156110	10578.0
21.925480050	10719.0
21.939803990	10381.0
21.954127930	10655.0
21.968451870	10545.0
21.982775810	10667.0
21.997099750	10422.0
22.011423690	10486.0
22.025747630	10644.0
22.040071570	10430.0
22.054395510	10684.0
22.068719450	10748.0
22.083043390	10651.0
22.097367330	10540.0
22.111691270	10188.0
22.126015210	10263.0
22.140339150	10463.0
22.154663090	10556.0
22.168987030	10558.0
22.183310970	10709.0
22.197634910	10487.0
22.211958850	10555.0
22.226282790	10608.0
22.240606730	10612.0
22.254930670	10499.0
22.269254610	10643.0
22.283578550	10493.0
22.297902490	10651.0
22.312226430	10540.0
22.326550370	10376.0
22.340874310	10560.0
22.355198250	10559.0
22.369522190	10458.0
22.383846130	10348.0
22.398170070	10571.0
22.412494010	10522.0
22.426817950	10430.0
22.441141890	10420.0
22.455465830	10448.0
22.469789770	10502.0
22.484113710	10365.0
22.498437650	10594.0
22.512761590	10478.0
22.527085530	10426.0
22.541409470	10539.0
22.555733410	10529.0
22.570057350	10490.0
22.584381290	10410.0
22.598705230	10390.0
22.613029170	10675.0
22.627353110	10421.0
22.641677050	10596.0
22.656000990	10479.0
22.670324930	10428.0
22.684648870	10699.0
22.698972810	10444.0
22.713296750	10290.0
22.727620690	10640.0
22.741944630	10468.0
22.756268570	10588.0
22.770592510	10407.0
22.784916450	10575.0
22.799240390	10378.0
22.813564330	10418.0
22.827888270	10348.0
22.842212210	10361.0
22.856536150	10380.0
22.870860090	10391.0
22.885184030	10428.0
22.899507970	10571.0
22.913831910	10508.0
22.928155850	10587.0
22.942479790	10516.0
22.956803730	10466.0
22.971127670	10571.0
22.985451610	10661.0
22.999775550	10485.0
23.014099490	10409.0
23.028423430	10673.0
23.042747370	10580.0
23.057071310	10686.0
23.071395250	10564.0
23.085719190	10488.0
23.100043130	10342.0
23.114367070	10579.0
23.128691010	10577.0
23.143014950	10512.0
23.157338890	10482.0
23.171662830	10605.0
23.185986770	10424.0
23.200310710	10547.0
23.214634650	10605.0
23.228958590	10558.0
23.243282530	10492.0
23.257606470	10534.0
23.271930410	10548.0
23.286254350	10441.0
23.300578290	10383.0
23.314902230	10492.0
23.329226170	10285.0
23.343550110	10486.0
23.357874050	10598.0
23.372197990	10509.0
23.386521930	10631.0
23.400845870	10429.0
23.415169810	10573.0
23.429493750	10528.0
23.443817690	10570.0
23.458141630	10793.0
23.472465570	10664.0
23.486789510	10441.0
23.501113450	10465.0
23.515437390	10457.0
23.529761330	10601.0
23.544085270	10538.0
23.558409210	10289.0
23.572733150	10434.0
23.587057090	10334.0
23.601381030	10350.0
23.615704970	10364.0
23.630028910	10503.0
23.644352850	10617.0
23.658676790	10468.0
23.673000730	10706.0
23.687324670	10591.0
23.701648610	10625.0
23.715972550	10456.0
23.730296490	10395.0
23.744620430	10625.0
23.758944370	10371.0
23.773268310	10492.0
23.787592250	10669.0
23.801916190	10620.0
23.816240130	10751.0
23.830564070	10525.0
23.844888010	10792.0
23.859211950	10754.0
23.873535890	10569.0
23.887859830	10811.0
23.902183770	10750.0
23.916507710	10721.0
23.930831650	10804.0
23.945155590	10894.0
23.959479530	10942.0
23.973803470	11120.0
23.988127410	11062.0
24.002451350	11260.0
24.016775290	11448.0
24.031099230	11569.0
24.045423170	11836.0
24.059747110	12016.0
24.074071050	12497.0
24.088394990	12818.0
24.102718930	12905.0
24.117042870	13627.0
24.131366810	13956.0
24.145690750	14531.0
24.160014690	14469.0
24.174338630	14680.0
24.188662570	14148.0
24.202986510	13995.0
24.217310450	13782.0
24.231634390	13167.0
24.245958330	12592.0
24.260282270	12290.0
24.274606210	12103.0
24.288930150	11584.0
24.303254090	11213.0
24.317578030	11000.0
24.331901970	10953.0
24.346225910	11027.0
24.360549850	10704.0
24.374873790	10803.0
24.389197730	10660.0
24.403521670	10680.0
24.417845610	10595.0
24.432169550	10592.0
24.446493490	10417.0
24.460817430	10531.0
24.475141370	10704.0
24.489465310	10607.0
24.503789250	10549.0
24.518113190	10481.0
24.532437130	10378.0
24.546761070	10550.0
24.561085010	10331.0
24.575408950	10446.0
24.589732890	10518.0
24.604056830	10381.0
24.618380770	10570.0
24.632704710	10434.0
24.647028650	10544.0
24.661352590	10344.0
24.675676530	10523.0
24.690000470	10523.0
24.704324410	10160.0
24.718648350	10522.0
24.732972290	10612.0
24.747296230	10298.0
24.761620170	10606.0
24.775944110	10523.0
24.790268050	10339.0
24.804591990	10609.0
24.818915930	10355.0
24.833239870	10483.0
24.847563810	10391.0
24.861887750	10421.0
24.876211690	10498.0
24.890535630	10342.0
24.904859570	10316.0
24.919183510	10428.0
24.933507450	10475.0
24.947831390	10612.0
24.962155330	10362.0
24.976479270	10352.0
24.990803210	10528.0
25.005127150	10490.0
25.019451090	10440.0
25.033775030	10432.0
25.048098970	10442.0
25.062422910	10553.0
25.076746850	10487.0
25.091070790	10624.0
25.105394730	10389.0
25.119718670	10336.0
25.134042610	10409.0
25.148366550	10550.0
25.162690490	10490.0
25.177014430	10337.0
25.191338370	10655.0
25.205662310	10667.0
25.219986250	10458.0
25.234310190	10399.0
25.248634130	10431.0
25.262958070	10573.0
25.277282010	10514.0
25.291605950	10430.0
25.305929890	10547.0
25.320253830	10374.0
25.334577770	10642.0
25.348901710	10529.0
25.363225650	10439.0
25.377549590	10406.0
25.391873530	10332.0
25.406197470	10407.0
25.420521410	10265.0
25.434845350	10429.0
25.449169290	10415.0
25.463493230	10330.0
25.477817170	10384.0
25.492141110	10661.0
25.506465050	10267.0
25.520788990	10367.0
25.535112930	10436.0
25.549436870	10585.0
25.563760810	10498.0
25.578084750	10435.0
25.592408690	10516.0
25.606732630	10511.0
25.621056570	10240.0
25.635380510	10373.0
25.649704450	10393.0
25.664028390	10229.0
25.678352330	10294.0
25.692676270	10551.0
25.707000210	10422.0
25.721324150	10333.0
25.735648090	10322.0
25.749972030	10393.0
25.764295970	10569.0
25.778619910	10384.0
25.792943850	10432.0
25.807267790	10275.0
25.821591730	10550.0
25.835915670	10484.0
25.850239610	10629.0
25.864563550	10546.0
25.878887490	10366.0
25.893211430	10510.0
25.907535370	10464.0
25.921859310	10487.0
25.936183250	10555.0
25.950507190	10266.0
25.964831130	10273.0
25.979155070	10623.0
25.993479010	10235.0
26.007802950	10443.0
26.022126890	10486.0
26.036450830	10458.0
26.050774770	10394.0
26.065098710	10644.0
26.079422650	10392.0
26.093746590	10449.0
26.108070530	10466.0
26.122394470	10478.0
26.136718410	10439.0
26.151042350	10527.0
26.165366290	10344.0
26.179690230	10388.0
26.194014170	10358.0
26.208338110	10279.0
26.222662050	10361.0
26.236985990	10449.0
26.251309930	10386.0
26.265633870	10425.0
26.279957810	10421.0
26.294281750	10452.0
26.308605690	10423.0
26.322929630	10461.0
26.337253570	10428.0
26.351577510	10384.0
26.365901450	10452.0
26.380225390	10415.0
26.394549330	10171.0
26.408873270	10331.0
26.423197210	10276.0
26.437521150	10315.0
26.451845090	10434.0
26.466169030	10304.0
26.480492970	10278.0
26.494816910	10288.0
26.509140850	10359.0
26.523464790	10447.0
26.537788730	10258.0
26.552112670	10396.0
26.566436610	10383.0
26.580760550	10590.0
26.595084490	10361.0
26.609408430	10320.0
26.623732370	10553.0
26.638056310	10487.0
26.652380250	10470.0
26.666704190	10211.0
26.681028130	10450.0
26.695352070	10561.0
26.709676010	10422.0
26.723999950	10263.0
26.738323890	10212.0
26.752647830	10328.0
26.766971770	10407.0
26.781295710	10558.0
26.795619650	10150.0
26.809943590	10377.0
26.824267530	10343.0
26.838591470	10417.0
26.852915410	10308.0
26.867239350	10368.0
26.881563290	10332.0
26.895887230	10356.0
26.910211170	10346.0
26.924535110	10321.0
26.938859050	10309.0
26.953182990	10315.0
26.967506930	10520.0
26.981830870	10352.0
26.996154810	10542.0
27.010478750	10390.0
27.024802690	10296.0
27.039126630	10419.0
27.053450570	10343.0
27.067774510	10096.0
27.082098450	10270.0
27.096422390	10251.0
27.110746330	10292.0
27.125070270	10209.0
27.139394210	10463.0
27.153718150	10195.0
27.168042090	10292.0
27.182366030	10449.0
27.196689970	10357.0
27.211013910	10370.0
27.225337850	10464.0
27.239661790	10351.0
27.253985730	10194.0
27.268309670	10355.0
27.282633610	10483.0
27.296957550	10439.0
27.311281490	10411.0
27.325605430	10229.0
27.339929370	10416.0
27.354253310	10405.0
27.368577250	10346.0
27.382901190	10370.0
27.397225130	10460.0
27.411549070	10337.0
27.425873010	10581.0
27.440196950	10528.0
27.454520890	10400.0
27.468844830	10331.0
27.483168770	10363.0
27.497492710	10315.0
27.511816650	10415.0
27.526140590	10399.0
27.540464530	10348.0
27.554788470	10292.0
27.569112410	10242.0
27.583436350	10469.0
27.597760290	10245.0
27.612084230	10562.0
27.626408170	10274.0
27.640732110	10477.0
27.655056050	10421.0
27.669379990	10335.0
27.683703930	10283.0
27.698027870	10430.0
27.712351810	10291.0
27.726675750	10294.0
27.740999690	10413.0
27.755323630	10323.0
27.769647570	10300.0
27.783971510	10420.0
27.798295450	10520.0
27.812619390	10268.0
27.826943330	10521.0
27.841267270	10269.0
27.855591210	10413.0
27.869915150	10336.0
27.884239090	10256.0
27.898563030	10171.0
27.912886970	10451.0
27.927210910	10194.0
27.941534850	10337.0
27.955858790	10378.0
27.970182730	10308.0
27.984506670	10301.0
27.998830610	10316.0
28.013154550	10267.0
28.027478490	10346.0
28.041802430	10345.0
28.056126370	10244.0
28.070450310	10348.0
28.084774250	10349.0
28.099098190	10508.0
28.113422130	10079.0
28.127746070	10409.0
28.142070010	10468.0
28.156393950	10439.0
28.170717890	10250.0
28.185041830	10228.0
28.199365770	10196.0
28.213689710	10302.0
28.228013650	10493.0
28.242337590	10413.0
28.256661530	10376.0
28.270985470	10310.0
28.285309410	10331.0
28.299633350	10515.0
28.313957290	10359.0
28.328281230	10396.0
28.342605170	10337.0
28.356929110	10292.0
28.371253050	10453.0
28.385576990	10342.0
28.399900930	10468.0
28.414224870	10177.0
28.428548810	10175.0
28.442872750	10425.0
28.457196690	10370.0
28.471520630	10400.0
28.485844570	10320.0
28.500168510	10398.0
28.514492450	10318.0
28.528816390	10485.0
28.543140330	10277.0
28.557464270	10233.0
28.571788210	10199.0
28.586112150	10407.0
28.600436090	10309.0
28.614760030	10301.0
28.629083970	10123.0
28.643407910	10497.0
28.657731850	10258.0
28.672055790	10471.0
28.686379730	10331.0
28.700703670	10505.0
28.715027610	10238.0
28.729351550	10396.0
28.743675490	10395.0
28.757999430	10250.0
28.772323370	10157.0
28.786647310	10306.0
28.800971250	10360.0
28.815295190	10331.0
28.829619130	10478.0
28.843943070	10124.0
28.858267010	10357.0
28.872590950	10482.0
28.886914890	10307.0
28.901238830	10576.0
28.915562770	10189.0
28.929886710	10236.0
28.944210650	10222.0
28.958534590	10052.0
28.972858530	10351.0
28.987182470	10285.0
29.001506410	10314.0
29.015830350	10437.0
29.030154290	10264.0
29.044478230	10185.0
29.058802170	10528.0
29.073126110	10225.0
29.087450050	10332.0
29.101773990	10331.0
29.116097930	10377.0
29.130421870	10361.0
29.144745810	10286.0
29.159069750	10315.0
29.173393690	10354.0
29.187717630	10204.0
29.202041570	10185.0
29.216365510	10421.0
29.230689450	10267.0
29.245013390	10320.0
29.259337330	10375.0
29.273661270	10219.0
29.287985210	10206.0
29.302309150	10325.0
29.316633090	10208.0
29.330957030	10326.0
29.345280970	10308.0
29.359604910	10161.0
29.373928850	10301.0
29.388252790	10526.0
29.402576730	10103.0
29.416900670	10272.0
29.431224610	10196.0
29.445548550	10312.0
29.459872490	10341.0
29.474196430	10240.0
29.488520370	10327.0
29.502844310	10352.0
29.517168250	10328.0
29.531492190	10370.0
29.545816130	10262.0
29.560140070	10263.0
29.574464010	10385.0
29.588787950	10440.0
29.603111890	10371.0
29.617435830	10345.0
29.631759770	10251.0
29.646083710	10301.0
29.660407650	10545.0
29.674731590	10430.0
29.689055530	10265.0
29.703379470	10405.0
29.717703410	10237.0
29.732027350	10404.0
29.746351290	10125.0
29.760675230	10354.0
29.774999170	10389.0
29.789323110	10281.0
29.803647050	10302.0
29.817970990	10251.0
29.832294930	10179.0
29.846618870	10120.0
29.860942810	10336.0
29.875266750	10322.0
29.889590690	10258.0
29.903914630	10306.0
29.918238570	10392.0
29.932562510	10395.0
29.946886450	10345.0
29.961210390	10234.0
29.975534330	10243.0
29.989858270	10337.0
30.004182210	10259.0
30.018506150	10282.0
30.032830090	10266.0
30.047154030	10110.0
30.061477970	10341.0
30.075801910	10396.0
30.090125850	10241.0
30.104449790	10318.0
30.118773730	10346.0
30.133097670	10365.0
30.147421610	10286.0
30.161745550	10378.0
30.176069490	10311.0
30.190393430	10455.0
30.204717370	10435.0
30.219041310	10312.0
30.233365250	10313.0
30.247689190	10296.0
30.262013130	10235.0
30.276337070	10340.0
30.290661010	10236.0
30.304984950	10184.0
30.319308890	10235.0
30.333632830	10339.0
30.347956770	10325.0
30.362280710	10168.0
30.376604650	10377.0
30.390928590	10385.0
30.405252530	10292.0
30.419576470	10345.0
30.433900410	10192.0
30.448224350	10321.0
30.462548290	10271.0
30.476872230	10153.0
30.491196170	10398.0
30.505520110	10399.0
30.519844050	10275.0
30.534167990	10519.0
30.548491930	10250.0
30.562815870	10389.0
30.577139810	10448.0
30.591463750	10354.0
30.605787690	10274.0
30.620111630	10204.0
30.634435570	10242.0
30.648759510	10381.0
30.663083450	10279.0
30.677407390	10410.0
30.691731330	10160.0
30.706055270	10452.0
30.720379210	10135.0
30.734703150	10240.0
30.749027090	10336.0
30.763351030	10235.0
30.777674970	10365.0
30.791998910	10353.0
30.806322850	10370.0
30.820646790	10173.0
30.834970730	10196.0
30.849294670	10239.0
30.863618610	10241.0
30.877942550	10339.0
30.892266490	10234.0
30.906590430	10274.0
30.920914370	10319.0
30.935238310	10362.0
30.949562250	10351.0
30.963886190	10307.0
30.978210130	10151.0
30.992534070	10337.0
31.006858010	10375.0
31.021181950	10358.0
31.035505890	10305.0
31.049829830	10298.0
31.064153770	10201.0
31.078477710	10248.0
31.092801650	10319.0
31.107125590	10050.0
31.121449530	10366.0
31.135773470	10233.0
31.150097410	10247.0
31.164421350	10352.0
31.178745290	10347.0
31.193069230	10238.0
31.207393170	10268.0
31.221717110	10116.0
31.236041050	10224.0
31.250364990	10152.0
31.264688930	10248.0
31.279012870	10286.0
31.293336810	10177.0
31.307660750	10221.0
31.321984690	10314.0
31.336308630	10321.0
31.350632570	10325.0
31.364956510	10223.0
31.379280450	10220.0
31.393604390	10280.0
31.407928330	10389.0
31.422252270	10213.0
31.436576210	10301.0
31.450900150	10348.0
31.465224090	10211.0
31.479548030	10394.0
31.493871970	10415.0
31.508195910	10323.0
31.522519850	10344.0
31.536843790	10325.0
31.551167730	10173.0
31.565491670	10153.0
31.579815610	10212.0
31.594139550	10370.0
31.608463490	10188.0
31.622787430	10316.0
31.637111370	10170.0
31.651435310	10272.0
31.665759250	10336.0
31.680083190	10444.0
31.694407130	10174.0
31.708731070	10144.0
31.723055010	10342.0
31.737378950	10264.0
31.751702890	10226.0
31.766026830	10142.0
31.780350770	10077.0
31.794674710	10222.0
31.808998650	10320.0
31.823322590	10289.0
31.837646530	10239.0
31.851970470	10233.0
31.866294410	10420.0
31.880618350	10323.0
31.894942290	10226.0
31.909266230	10185.0
31.923590170	9953.0
31.937914110	10264.0
31.952238050	10495.0
31.966561990	10276.0
31.980885930	10173.0
31.995209870	10448.0
32.009533810	10350.0
32.023857750	10326.0
32.038181690	10305.0
32.052505630	10231.0
32.066829570	10319.0
32.081153510	10289.0
32.095477450	10338.0
32.109801390	10395.0
32.124125330	10213.0
32.138449270	10311.0
32.152773210	10259.0
32.167097150	10228.0
32.181421090	10460.0
32.195745030	10366.0
32.210068970	10466.0
32.224392910	10214.0
32.238716850	10499.0
32.253040790	10128.0
32.267364730	10268.0
32.281688670	10402.0
32.296012610	10376.0
32.310336550	10385.0
32.324660490	10514.0
32.338984430	10404.0
32.353308370	10376.0
32.367632310	10523.0
32.381956250	10379.0
32.396280190	10456.0
32.410604130	10419.0
32.424928070	10228.0
32.439252010	10335.0
32.453575950	10363.0
32.467899890	10317.0
32.482223830	10375.0
32.496547770	10631.0
32.510871710	10529.0
32.525195650	10186.0
32.539519590	10434.0
32.553843530	10482.0
32.568167470	10299.0
32.582491410	10429.0
32.596815350	10404.0
32.611139290	10388.0
32.625463230	10391.0
32.639787170	10505.0
32.654111110	10363.0
32.668435050	10461.0
32.682758990	10232.0
32.697082930	10484.0
32.711406870	10660.0
32.725730810	10439.0
32.740054750	10619.0
32.754378690	10714.0
32.768702630	10313.0
32.783026570	10774.0
32.797350510	10654.0
32.811674450	10620.0
32.825998390	10674.0
32.840322330	10701.0
32.854646270	10701.0
32.868970210	10814.0
32.883294150	10911.0
32.897618090	11289.0
32.911942030	11098.0
32.926265970	11217.0
32.940589910	11396.0
32.954913850	11733.0
32.969237790	11981.0
32.983561730	12213.0
32.997885670	12479.0
33.012209610	13021.0
33.026533550	13294.0
33.040857490	14084.0
33.055181430	14561.0
33.069505370	15591.0
33.083829310	17013.0
33.098153250	18357.0
33.112477190	19735.0
33.126801130	20967.0
33.141125070	22486.0
33.155449010	22921.0
33.169772950	22867.0
33.184096890	22039.0
33.198420830	21203.0
33.212744770	19990.0
33.227068710	19260.0
33.241392650	18075.0
33.255716590	17237.0
33.270040530	16220.0
33.284364470	14887.0
33.298688410	14194.0
33.313012350	13243.0
33.327336290	12584.0
33.341660230	12064.0
33.355984170	11608.0
33.370308110	11315.0
33.384632050	11294.0
33.398955990	11192.0
33.413279930	11063.0
33.427603870	10976.0
33.441927810	10710.0
33.456251750	10814.0
33.470575690	10781.0
33.484899630	10872.0
33.499223570	10662.0
33.513547510	10516.0
33.527871450	10774.0
33.542195390	10495.0
33.556519330	10519.0
33.570843270	10656.0
33.585167210	10521.0
33.599491150	10318.0
33.613815090	10341.0
33.628139030	10628.0
33.642462970	10439.0
33.656786910	10449.0
33.671110850	10242.0
33.685434790	10195.0
33.699758730	10417.0
33.714082670	10312.0
33.728406610	10518.0
33.742730550	10380.0
33.757054490	10517.0
33.771378430	10376.0
33.785702370	10253.0
33.800026310	10449.0
33.814350250	10057.0
33.828674190	10270.0
33.842998130	10186.0
33.857322070	10283.0
33.871646010	10344.0
33.885969950	10386.0
33.900293890	10393.0
33.914617830	10184.0
33.928941770	10301.0
33.943265710	10373.0
33.957589650	10250.0
33.971913590	10180.0
33.986237530	10187.0
34.000561470	10279.0
34.014885410	10335.0
34.029209350	10275.0
34.043533290	10126.0
34.057857230	10199.0
34.072181170	10291.0
34.086505110	10335.0
34.100829050	10186.0
34.115152990	10352.0
34.129476930	10299.0
34.143800870	10303.0
34.158124810	10091.0
34.172448750	10305.0
34.186772690	10223.0
34.201096630	10227.0
34.215420570	10307.0
34.229744510	10131.0
34.244068450	10340.0
34.258392390	10390.0
34.272716330	10219.0
34.287040270	10220.0
34.301364210	10297.0
34.315688150	10243.0
34.330012090	10355.0
34.344336030	10285.0
34.358659970	10213.0
34.372983910	10239.0
34.387307850	10393.0
34.401631790	10352.0
34.415955730	10193.0
34.430279670	10171.0
34.444603610	10163.0
34.458927550	10334.0
34.473251490	10318.0
34.487575430	10368.0
34.501899370	10118.0
34.516223310	10053.0
34.530547250	10358.0
34.544871190	10120.0
34.559195130	10377.0
34.573519070	10156.0
34.587843010	10348.0
34.602166950	10395.0
34.616490890	10333.0
34.630814830	10313.0
34.645138770	10112.0
34.659462710	10283.0
34.673786650	10275.0
34.688110590	10134.0
34.702434530	10271.0
34.716758470	10240.0
34.731082410	10221.0
34.745406350	10224.0
34.759730290	10174.0
34.774054230	10263.0
34.788378170	10163.0
34.802702110	10273.0
34.817026050	10119.0
34.831349990	10355.0
34.845673930	10578.0
34.859997870	10287.0
34.874321810	10219.0
34.888645750	10256.0
34.902969690	10013.0
34.917293630	10221.0
34.931617570	10343.0
34.945941510	10255.0
34.960265450	10204.0
34.974589390	10396.0
34.988913330	10232.0
35.003237270	10359.0
35.017561210	10424.0
35.031885150	10181.0
35.046209090	10393.0
35.060533030	10264.0
35.074856970	10311.0
35.089180910	10338.0
35.103504850	10258.0
35.117828790	10275.0
35.132152730	10145.0
35.146476670	10416.0
35.160800610	10407.0
35.175124550	10246.0
35.189448490	10270.0
35.203772430	10236.0
35.218096370	10412.0
35.232420310	10324.0
35.246744250	10297.0
35.261068190	10213.0
35.275392130	10345.0
35.289716070	10470.0
35.304040010	10359.0
35.318363950	10454.0
35.332687890	10439.0
35.347011830	10451.0
35.361335770	10478.0
35.375659710	10519.0
35.389983650	10626.0
35.404307590	10608.0
35.418631530	10444.0
35.432955470	10878.0
35.447279410	11025.0
35.461603350	11216.0
35.475927290	10995.0
35.490251230	11444.0
35.504575170	11683.0
35.518899110	12078.0
35.533223050	12386.0
35.547546990	13089.0
35.561870930	13785.0
35.576194870	14798.0
35.590518810	15791.0
35.604842750	17355.0
35.619166690	18943.0
35.633490630	20099.0
35.647814570	20752.0
35.662138510	20720.0
35.676462450	19849.0
35.690786390	18743.0
35.705110330	17864.0
35.719434270	17407.0
35.733758210	16662.0
35.748082150	15952.0
35.762406090	15021.0
35.776730030	14076.0
35.791053970	13333.0
35.805377910	12467.0
35.819701850	11555.0
35.834025790	11606.0
35.848349730	11088.0
35.862673670	10807.0
35.876997610	10915.0
35.891321550	10652.0
35.905645490	10631.0
35.919969430	10456.0
35.934293370	10404.0
35.948617310	10650.0
35.962941250	10368.0
35.977265190	10512.0
35.991589130	10314.0
36.005913070	10174.0
36.020237010	10287.0
36.034560950	10116.0
36.048884890	10144.0
36.063208830	10325.0
36.077532770	10374.0
36.091856710	10108.0
36.106180650	10163.0
36.120504590	10273.0
36.134828530	10281.0
36.149152470	10340.0
36.163476410	10281.0
36.177800350	10136.0
36.192124290	10282.0
36.206448230	10182.0
36.220772170	10066.0
36.235096110	10441.0
36.249420050	10203.0
36.263743990	10315.0
36.278067930	10068.0
36.292391870	10262.0
36.306715810	10254.0
36.321039750	10182.0
36.335363690	10176.0
36.349687630	10275.0
36.364011570	10172.0
36.378335510	10232.0
36.392659450	10081.0
36.406983390	10356.0
36.421307330	10066.0
36.435631270	10081.0
36.449955210	10329.0
36.464279150	10166.0
36.478603090	10159.0
36.492927030	10023.0
36.507250970	10316.0
36.521574910	10146.0
36.535898850	10006.0
36.550222790	10139.0
36.564546730	10233.0
36.578870670	10000.0
36.593194610	10294.0
36.607518550	10246.0
36.621842490	10122.0
36.636166430	10079.0
36.650490370	10063.0
36.664814310	10164.0
36.679138250	10175.0
36.693462190	10215.0
36.707786130	10160.0
36.722110070	10038.0
36.736434010	10126.0
36.750757950	10243.0
36.765081890	10125.0
36.779405830	10241.0
36.793729770	10194.0
36.808053710	10077.0
36.822377650	10255.0
36.836701590	10152.0
36.851025530	10280.0
36.865349470	10141.0
36.879673410	10160.0
36.893997350	10129.0
36.908321290	10198.0
36.922645230	9963.0
36.936969170	10084.0
36.951293110	10031.0
36.965617050	10176.0
36.979940990	10117.0
36.994264930	10000.0
37.008588870	10093.0
37.022912810	10101.0
37.037236750	10245.0
37.051560690	10095.0
37.065884630	10053.0
37.080208570	10105.0
37.094532510	10230.0
37.108856450	10115.0
37.123180390	10165.0
37.137504330	10002.0
37.151828270	10090.0
37.166152210	10027.0
37.180476150	10324.0
37.194800090	10047.0
37.209124030	10012.0
37.223447970	9986.0
37.237771910	10235.0
37.252095850	10155.0
37.266419790	10050.0
37.280743730	10083.0
37.295067670	10126.0
37.309391610	10102.0
37.323715550	10154.0
37.338039490	10001.0
37.352363430	10149.0
37.366687370	10180.0
37.381011310	10151.0
37.395335250	10179.0
37.409659190	10197.0
37.423983130	9938.0
37.438307070	10161.0
37.452631010	10172.0
37.466954950	10263.0
37.481278890	10023.0
37.495602830	10004.0
37.509926770	10213.0
37.524250710	10150.0
37.538574650	10407.0
37.552898590	10179.0
37.567222530	10130.0
37.581546470	10086.0
37.595870410	10391.0
37.610194350	10315.0
37.624518290	10122.0
37.638842230	9874.0
37.653166170	10008.0
37.667490110	10296.0
37.681814050	10235.0
37.696137990	10001.0
37.710461930	10253.0
37.724785870	10245.0
37.739109810	10255.0
37.753433750	10060.0
37.767757690	10214.0
37.782081630	10141.0
37.796405570	10205.0
37.810729510	10050.0
37.825053450	10022.0
37.839377390	10121.0
37.853701330	10185.0
37.868025270	9963.0
37.882349210	10219.0
37.896673150	10100.0
37.910997090	10003.0
37.925321030	10024.0
37.939644970	10000.0
37.953968910	10154.0
37.968292850	10109.0
37.982616790	10047.0
37.996940730	10118.0
38.011264670	10035.0
38.025588610	10090.0
38.039912550	10102.0
38.054236490	10047.0
38.068560430	10007.0
38.082884370	10126.0
38.097208310	9909.0
38.111532250	9997.0
38.125856190	9854.0
38.140180130	9969.0
38.154504070	10246.0
38.168828010	10147.0
38.183151950	10164.0
38.197475890	10037.0
38.211799830	10085.0
38.226123770	10376.0
38.240447710	10118.0
38.254771650	10066.0
38.269095590	10211.0
[truncated: 3,611 more rows]
