# Supplementary material for: Constructing multiple active sites in iron oxide catalysts for improving carbonylation reactions
Source: Nat Commun. 2023 Aug 17;14:4973. doi: 10.1038/s41467-023-40640-z (PMC10435489; doi:10.1038/s41467-023-40640-z)
Supplement: Supplementary file 3 — Source Data [file 41467_2023_40640_MOESM3_ESM.zip › XRD/Fe2O3.csv]

[Measurement conditions]
Sample identification
Comment - 1	Configuration=Config. Stage for flate samples/holder, Owner=User-1, Creation date=1/19/2016 10:34:50 PM
Comment - 2	Goniometer=Theta/Theta; Minimum step size 2Theta:0.0001; Minimum step size Omega:0.0001
Comment - 3	Sample stage=Stage for flat samples/holders
Comment - 4	Diffractometer system=EMPYREAN
Comment - 5	Measurement program=C:\PANalytical\Data Collector\Programs\Phase-BBHD & GaliPIX .xrdmp, Identifier={27350164-15E3-4F12-9677-0267FF183A34}
Anode material	Cu
K-Alpha1 wavelength	1.5405980
K-Alpha2 wavelength	1.5444260
Ratio K-Alpha2/K-Alpha1	0.500
Divergence slit	Fixed	0.76mm
Monochromator used	NO
Generator voltage	45
Tube current	40
File date and time	15/Dec/2020 12:24
Unit cell
h k l	0 0 0
Scan axis	Gonio
Scan range	10.000800000	90.000004900
Scan step size	0.0143239
No. of points	5585
Scan type	CONTINUOUS
Time per step	25.050
[Scan points]
Angle	Intensity
10.007961970	9130.0
10.022285910	9154.0
10.036609850	9004.0
10.050933790	9027.0
10.065257730	9292.0
10.079581670	9073.0
10.093905610	9024.0
10.108229550	9194.0
10.122553490	8968.0
10.136877430	9119.0
10.151201370	9202.0
10.165525310	9254.0
10.179849250	9108.0
10.194173190	9108.0
10.208497130	9187.0
10.222821070	9241.0
10.237145010	9120.0
10.251468950	9162.0
10.265792890	9233.0
10.280116830	9153.0
10.294440770	9319.0
10.308764710	9204.0
10.323088650	9220.0
10.337412590	9228.0
10.351736530	9324.0
10.366060470	9202.0
10.380384410	9387.0
10.394708350	9491.0
10.409032290	9257.0
10.423356230	9355.0
10.437680170	9280.0
10.452004110	9417.0
10.466328050	9320.0
10.480651990	9207.0
10.494975930	9339.0
10.509299870	9480.0
10.523623810	9525.0
10.537947750	9367.0
10.552271690	9289.0
10.566595630	9543.0
10.580919570	9294.0
10.595243510	9479.0
10.609567450	9279.0
10.623891390	9298.0
10.638215330	9492.0
10.652539270	9400.0
10.666863210	9363.0
10.681187150	9422.0
10.695511090	9299.0
10.709835030	9526.0
10.724158970	9491.0
10.738482910	9513.0
10.752806850	9387.0
10.767130790	9589.0
10.781454730	9512.0
10.795778670	9412.0
10.810102610	9465.0
10.824426550	9488.0
10.838750490	9512.0
10.853074430	9570.0
10.867398370	9344.0
10.881722310	9530.0
10.896046250	9529.0
10.910370190	9551.0
10.924694130	9557.0
10.939018070	9471.0
10.953342010	9573.0
10.967665950	9644.0
10.981989890	9573.0
10.996313830	9528.0
11.010637770	9697.0
11.024961710	9742.0
11.039285650	9537.0
11.053609590	9702.0
11.067933530	9549.0
11.082257470	9656.0
11.096581410	9702.0
11.110905350	9550.0
11.125229290	9658.0
11.139553230	9716.0
11.153877170	9527.0
11.168201110	9551.0
11.182525050	9716.0
11.196848990	9799.0
11.211172930	9825.0
11.225496870	9585.0
11.239820810	9686.0
11.254144750	9832.0
11.268468690	9777.0
11.282792630	9905.0
11.297116570	9789.0
11.311440510	9937.0
11.325764450	9982.0
11.340088390	9630.0
11.354412330	9917.0
11.368736270	9921.0
11.383060210	9804.0
11.397384150	9845.0
11.411708090	9792.0
11.426032030	9804.0
11.440355970	9752.0
11.454679910	9856.0
11.469003850	9843.0
11.483327790	9788.0
11.497651730	9858.0
11.511975670	9735.0
11.526299610	9611.0
11.540623550	9985.0
11.554947490	9756.0
11.569271430	9867.0
11.583595370	9591.0
11.597919310	9883.0
11.612243250	9986.0
11.626567190	9986.0
11.640891130	9940.0
11.655215070	9940.0
11.669539010	9867.0
11.683862950	9701.0
11.698186890	10072.0
11.712510830	10051.0
11.726834770	9959.0
11.741158710	9965.0
11.755482650	9920.0
11.769806590	9901.0
11.784130530	9835.0
11.798454470	9905.0
11.812778410	10014.0
11.827102350	9951.0
11.841426290	9896.0
11.855750230	9998.0
11.870074170	10002.0
11.884398110	10129.0
11.898722050	10018.0
11.913045990	10010.0
11.927369930	10120.0
11.941693870	10031.0
11.956017810	10089.0
11.970341750	10133.0
11.984665690	10068.0
11.998989630	9945.0
12.013313570	9958.0
12.027637510	10122.0
12.041961450	10119.0
12.056285390	10010.0
12.070609330	10150.0
12.084933270	10199.0
12.099257210	10127.0
12.113581150	10115.0
12.127905090	10100.0
12.142229030	10123.0
12.156552970	10154.0
12.170876910	10212.0
12.185200850	10261.0
12.199524790	10191.0
12.213848730	10137.0
12.228172670	10024.0
12.242496610	10269.0
12.256820550	10342.0
12.271144490	10210.0
12.285468430	10202.0
12.299792370	10180.0
12.314116310	10216.0
12.328440250	10195.0
12.342764190	10240.0
12.357088130	10254.0
12.371412070	10294.0
12.385736010	10241.0
12.400059950	10192.0
12.414383890	10282.0
12.428707830	10086.0
12.443031770	10169.0
12.457355710	10205.0
12.471679650	10266.0
12.486003590	10392.0
12.500327530	10203.0
12.514651470	10327.0
12.528975410	10091.0
12.543299350	10279.0
12.557623290	10310.0
12.571947230	10517.0
12.586271170	10263.0
12.600595110	10342.0
12.614919050	10373.0
12.629242990	10174.0
12.643566930	10384.0
12.657890870	10358.0
12.672214810	10402.0
12.686538750	10562.0
12.700862690	10199.0
12.715186630	10403.0
12.729510570	10485.0
12.743834510	10330.0
12.758158450	10433.0
12.772482390	10310.0
12.786806330	10276.0
12.801130270	10425.0
12.815454210	10438.0
12.829778150	10603.0
12.844102090	10361.0
12.858426030	10366.0
12.872749970	10489.0
12.887073910	10472.0
12.901397850	10394.0
12.915721790	10540.0
12.930045730	10458.0
12.944369670	10537.0
12.958693610	10406.0
12.973017550	10483.0
12.987341490	10251.0
13.001665430	10469.0
13.015989370	10346.0
13.030313310	10618.0
13.044637250	10567.0
13.058961190	10387.0
13.073285130	10406.0
13.087609070	10601.0
13.101933010	10590.0
13.116256950	10517.0
13.130580890	10715.0
13.144904830	10672.0
13.159228770	10382.0
13.173552710	10342.0
13.187876650	10637.0
13.202200590	10737.0
13.216524530	10414.0
13.230848470	10541.0
13.245172410	10483.0
13.259496350	10436.0
13.273820290	10593.0
13.288144230	10784.0
13.302468170	10579.0
13.316792110	10418.0
13.331116050	10546.0
13.345439990	10600.0
13.359763930	10568.0
13.374087870	10625.0
13.388411810	10608.0
13.402735750	10750.0
13.417059690	10314.0
13.431383630	10824.0
13.445707570	10613.0
13.460031510	10537.0
13.474355450	10817.0
13.488679390	10535.0
13.503003330	10684.0
13.517327270	10729.0
13.531651210	10671.0
13.545975150	10602.0
13.560299090	10703.0
13.574623030	10786.0
13.588946970	10630.0
13.603270910	10588.0
13.617594850	10525.0
13.631918790	10751.0
13.646242730	10415.0
13.660566670	10761.0
13.674890610	10727.0
13.689214550	10656.0
13.703538490	10725.0
13.717862430	10671.0
13.732186370	10699.0
13.746510310	10711.0
13.760834250	10740.0
13.775158190	10715.0
13.789482130	10694.0
13.803806070	10457.0
13.818130010	10777.0
13.832453950	10664.0
13.846777890	10722.0
13.861101830	10773.0
13.875425770	10784.0
13.889749710	10813.0
13.904073650	10699.0
13.918397590	10692.0
13.932721530	10783.0
13.947045470	10799.0
13.961369410	10817.0
13.975693350	10613.0
13.990017290	10772.0
14.004341230	10694.0
14.018665170	10770.0
14.032989110	11022.0
14.047313050	10726.0
14.061636990	10814.0
14.075960930	10904.0
14.090284870	10826.0
14.104608810	10861.0
14.118932750	10885.0
14.133256690	10774.0
14.147580630	10951.0
14.161904570	10954.0
14.176228510	10900.0
14.190552450	10828.0
14.204876390	10970.0
14.219200330	10508.0
14.233524270	10764.0
14.247848210	10751.0
14.262172150	10847.0
14.276496090	10858.0
14.290820030	10988.0
14.305143970	10770.0
14.319467910	10794.0
14.333791850	10917.0
14.348115790	10914.0
14.362439730	10854.0
14.376763670	10898.0
14.391087610	10898.0
14.405411550	10840.0
14.419735490	10852.0
14.434059430	11077.0
14.448383370	10881.0
14.462707310	11020.0
14.477031250	10937.0
14.491355190	11002.0
14.505679130	10960.0
14.520003070	10940.0
14.534327010	10954.0
14.548650950	10775.0
14.562974890	10988.0
14.577298830	11007.0
14.591622770	10978.0
14.605946710	10972.0
14.620270650	10834.0
14.634594590	10963.0
14.648918530	11120.0
14.663242470	10968.0
14.677566410	10862.0
14.691890350	10887.0
14.706214290	10970.0
14.720538230	11037.0
14.734862170	10961.0
14.749186110	10967.0
14.763510050	11180.0
14.777833990	10969.0
14.792157930	11064.0
14.806481870	10929.0
14.820805810	10817.0
14.835129750	10760.0
14.849453690	10901.0
14.863777630	11092.0
14.878101570	11016.0
14.892425510	10828.0
14.906749450	11054.0
14.921073390	11014.0
14.935397330	11156.0
14.949721270	10860.0
14.964045210	11012.0
14.978369150	11061.0
14.992693090	11084.0
15.007017030	10924.0
15.021340970	11175.0
15.035664910	11167.0
15.049988850	11092.0
15.064312790	10929.0
15.078636730	10992.0
15.092960670	10987.0
15.107284610	11195.0
15.121608550	10927.0
15.135932490	11169.0
15.150256430	10852.0
15.164580370	10915.0
15.178904310	11008.0
15.193228250	10977.0
15.207552190	11032.0
15.221876130	11124.0
15.236200070	11182.0
15.250524010	11209.0
15.264847950	10991.0
15.279171890	10936.0
15.293495830	11077.0
15.307819770	11057.0
15.322143710	11021.0
15.336467650	11123.0
15.350791590	10893.0
15.365115530	11141.0
15.379439470	10843.0
15.393763410	11028.0
15.408087350	10937.0
15.422411290	11144.0
15.436735230	11050.0
15.451059170	11110.0
15.465383110	11064.0
15.479707050	11258.0
15.494030990	10982.0
15.508354930	11099.0
15.522678870	10962.0
15.537002810	11043.0
15.551326750	11050.0
15.565650690	11227.0
15.579974630	11068.0
15.594298570	10931.0
15.608622510	11220.0
15.622946450	11221.0
15.637270390	11253.0
15.651594330	11233.0
15.665918270	11263.0
15.680242210	11012.0
15.694566150	11087.0
15.708890090	11203.0
15.723214030	11301.0
15.737537970	11180.0
15.751861910	10976.0
15.766185850	11199.0
15.780509790	11107.0
15.794833730	11265.0
15.809157670	11021.0
15.823481610	11014.0
15.837805550	11226.0
15.852129490	11173.0
15.866453430	11218.0
15.880777370	11076.0
15.895101310	11070.0
15.909425250	11093.0
15.923749190	11104.0
15.938073130	11177.0
15.952397070	11065.0
15.966721010	11275.0
15.981044950	11111.0
15.995368890	11142.0
16.009692830	10940.0
16.024016770	11236.0
16.038340710	11168.0
16.052664650	11169.0
16.066988590	10934.0
16.081312530	11288.0
16.095636470	11328.0
16.109960410	11375.0
16.124284350	11168.0
16.138608290	11391.0
16.152932230	11192.0
16.167256170	11180.0
16.181580110	11346.0
16.195904050	11217.0
16.210227990	11181.0
16.224551930	11091.0
16.238875870	11246.0
16.253199810	11265.0
16.267523750	11062.0
16.281847690	11312.0
16.296171630	11237.0
16.310495570	11338.0
16.324819510	11178.0
16.339143450	11155.0
16.353467390	11146.0
16.367791330	11267.0
16.382115270	11200.0
16.396439210	11203.0
16.410763150	11110.0
16.425087090	11145.0
16.439411030	11229.0
16.453734970	11284.0
16.468058910	10951.0
16.482382850	11233.0
16.496706790	11400.0
16.511030730	11150.0
16.525354670	11108.0
16.539678610	11192.0
16.554002550	11024.0
16.568326490	11381.0
16.582650430	11190.0
16.596974370	11188.0
16.611298310	11093.0
16.625622250	11161.0
16.639946190	11203.0
16.654270130	11236.0
16.668594070	11203.0
16.682918010	11235.0
16.697241950	11290.0
16.711565890	11206.0
16.725889830	11165.0
16.740213770	11307.0
16.754537710	11387.0
16.768861650	11261.0
16.783185590	11159.0
16.797509530	11129.0
16.811833470	11109.0
16.826157410	11117.0
16.840481350	11372.0
16.854805290	11194.0
16.869129230	11514.0
16.883453170	11324.0
16.897777110	11036.0
16.912101050	11156.0
16.926424990	11183.0
16.940748930	11311.0
16.955072870	11185.0
16.969396810	11282.0
16.983720750	11397.0
16.998044690	11270.0
17.012368630	11107.0
17.026692570	11207.0
17.041016510	11477.0
17.055340450	11180.0
17.069664390	11343.0
17.083988330	11343.0
17.098312270	11338.0
17.112636210	11184.0
17.126960150	11283.0
17.141284090	11011.0
17.155608030	11328.0
17.169931970	11103.0
17.184255910	11216.0
17.198579850	11325.0
17.212903790	11143.0
17.227227730	11460.0
17.241551670	11319.0
17.255875610	11157.0
17.270199550	11188.0
17.284523490	11198.0
17.298847430	11257.0
17.313171370	11360.0
17.327495310	10992.0
17.341819250	11328.0
17.356143190	11212.0
17.370467130	11343.0
17.384791070	11192.0
17.399115010	11049.0
17.413438950	11104.0
17.427762890	11088.0
17.442086830	11267.0
17.456410770	11270.0
17.470734710	11168.0
17.485058650	11019.0
17.499382590	11283.0
17.513706530	11298.0
17.528030470	11171.0
17.542354410	11269.0
17.556678350	11277.0
17.571002290	11229.0
17.585326230	11088.0
17.599650170	11128.0
17.613974110	11259.0
17.628298050	11181.0
17.642621990	11211.0
17.656945930	11567.0
17.671269870	11336.0
17.685593810	11219.0
17.699917750	11490.0
17.714241690	11175.0
17.728565630	11361.0
17.742889570	11242.0
17.757213510	11119.0
17.771537450	11263.0
17.785861390	11420.0
17.800185330	11201.0
17.814509270	11287.0
17.828833210	11337.0
17.843157150	11127.0
17.857481090	11234.0
17.871805030	11251.0
17.886128970	11443.0
17.900452910	11280.0
17.914776850	11322.0
17.929100790	11317.0
17.943424730	11243.0
17.957748670	11321.0
17.972072610	11205.0
17.986396550	11250.0
18.000720490	11226.0
18.015044430	11222.0
18.029368370	11254.0
18.043692310	11400.0
18.058016250	11151.0
18.072340190	11054.0
18.086664130	11220.0
18.100988070	11327.0
18.115312010	11345.0
18.129635950	11214.0
18.143959890	11280.0
18.158283830	11157.0
18.172607770	11278.0
18.186931710	11257.0
18.201255650	11365.0
18.215579590	11043.0
18.229903530	11055.0
18.244227470	11108.0
18.258551410	11166.0
18.272875350	11090.0
18.287199290	11436.0
18.301523230	11101.0
18.315847170	11132.0
18.330171110	11544.0
18.344495050	11146.0
18.358818990	11088.0
18.373142930	11220.0
18.387466870	11242.0
18.401790810	11213.0
18.416114750	11159.0
18.430438690	10949.0
18.444762630	11289.0
18.459086570	11086.0
18.473410510	11182.0
18.487734450	11107.0
18.502058390	11038.0
18.516382330	11350.0
18.530706270	11113.0
18.545030210	11255.0
18.559354150	11045.0
18.573678090	11188.0
18.588002030	11379.0
18.602325970	11137.0
18.616649910	11144.0
18.630973850	11038.0
18.645297790	11232.0
18.659621730	11125.0
18.673945670	11306.0
18.688269610	11314.0
18.702593550	11081.0
18.716917490	11123.0
18.731241430	11047.0
18.745565370	11166.0
18.759889310	11279.0
18.774213250	11117.0
18.788537190	11241.0
18.802861130	11009.0
18.817185070	11116.0
18.831509010	11246.0
18.845832950	11230.0
18.860156890	11216.0
18.874480830	11102.0
18.888804770	11081.0
18.903128710	11309.0
18.917452650	11147.0
18.931776590	11265.0
18.946100530	11181.0
18.960424470	11141.0
18.974748410	11256.0
18.989072350	11278.0
19.003396290	11086.0
19.017720230	11133.0
19.032044170	11207.0
19.046368110	11159.0
19.060692050	10907.0
19.075015990	11199.0
19.089339930	11306.0
19.103663870	11200.0
19.117987810	11249.0
19.132311750	11202.0
19.146635690	11256.0
19.160959630	11048.0
19.175283570	10986.0
19.189607510	11112.0
19.203931450	11062.0
19.218255390	11144.0
19.232579330	11053.0
19.246903270	11050.0
19.261227210	11128.0
19.275551150	11094.0
19.289875090	11316.0
19.304199030	11342.0
19.318522970	11115.0
19.332846910	11220.0
19.347170850	11146.0
19.361494790	11240.0
19.375818730	10984.0
19.390142670	11164.0
19.404466610	11114.0
19.418790550	11250.0
19.433114490	11188.0
19.447438430	11153.0
19.461762370	11092.0
19.476086310	11001.0
19.490410250	11200.0
19.504734190	11193.0
19.519058130	11112.0
19.533382070	11254.0
19.547706010	11069.0
19.562029950	11012.0
19.576353890	11015.0
19.590677830	11150.0
19.605001770	11150.0
19.619325710	11062.0
19.633649650	11150.0
19.647973590	11116.0
19.662297530	11020.0
19.676621470	11219.0
19.690945410	11280.0
19.705269350	11109.0
19.719593290	11295.0
19.733917230	11113.0
19.748241170	11023.0
19.762565110	11247.0
19.776889050	11130.0
19.791212990	11210.0
19.805536930	11196.0
19.819860870	11017.0
19.834184810	11102.0
19.848508750	11089.0
19.862832690	11078.0
19.877156630	10962.0
19.891480570	11055.0
19.905804510	11112.0
19.920128450	11065.0
19.934452390	11189.0
19.948776330	11103.0
19.963100270	11287.0
19.977424210	11208.0
19.991748150	11069.0
20.006072090	11259.0
20.020396030	11092.0
20.034719970	11320.0
20.049043910	11165.0
20.063367850	11237.0
20.077691790	11058.0
20.092015730	10930.0
20.106339670	11036.0
20.120663610	11231.0
20.134987550	11177.0
20.149311490	11239.0
20.163635430	10983.0
20.177959370	11018.0
20.192283310	11094.0
20.206607250	11071.0
20.220931190	11116.0
20.235255130	10994.0
20.249579070	10918.0
20.263903010	10881.0
20.278226950	11128.0
20.292550890	11198.0
20.306874830	11028.0
20.321198770	10932.0
20.335522710	11077.0
20.349846650	11132.0
20.364170590	11142.0
20.378494530	11246.0
20.392818470	11085.0
20.407142410	11136.0
20.421466350	11054.0
20.435790290	11200.0
20.450114230	11128.0
20.464438170	10965.0
20.478762110	11076.0
20.493086050	11153.0
20.507409990	11178.0
20.521733930	11013.0
20.536057870	11132.0
20.550381810	10951.0
20.564705750	11302.0
20.579029690	11110.0
20.593353630	11212.0
20.607677570	11025.0
20.622001510	11090.0
20.636325450	11107.0
20.650649390	11116.0
20.664973330	11063.0
20.679297270	11160.0
20.693621210	11038.0
20.707945150	11116.0
20.722269090	11023.0
20.736593030	11080.0
20.750916970	11462.0
20.765240910	11100.0
20.779564850	11233.0
20.793888790	11042.0
20.808212730	11050.0
20.822536670	11103.0
20.836860610	11111.0
20.851184550	11040.0
20.865508490	11139.0
20.879832430	11065.0
20.894156370	10955.0
20.908480310	11198.0
20.922804250	11052.0
20.937128190	10988.0
20.951452130	11183.0
20.965776070	11043.0
20.980100010	10940.0
20.994423950	11097.0
21.008747890	11055.0
21.023071830	11348.0
21.037395770	10976.0
21.051719710	11095.0
21.066043650	11217.0
21.080367590	11096.0
21.094691530	11085.0
21.109015470	11103.0
21.123339410	11187.0
21.137663350	10967.0
21.151987290	11012.0
21.166311230	11056.0
21.180635170	11056.0
21.194959110	11049.0
21.209283050	11017.0
21.223606990	11174.0
21.237930930	11073.0
21.252254870	11111.0
21.266578810	10979.0
21.280902750	10837.0
21.295226690	11075.0
21.309550630	11219.0
21.323874570	11042.0
21.338198510	10995.0
21.352522450	11036.0
21.366846390	11141.0
21.381170330	10801.0
21.395494270	11074.0
21.409818210	11068.0
21.424142150	11127.0
21.438466090	11065.0
21.452790030	11004.0
21.467113970	11168.0
21.481437910	11031.0
21.495761850	11170.0
21.510085790	11187.0
21.524409730	11197.0
21.538733670	11104.0
21.553057610	10990.0
21.567381550	11048.0
21.581705490	11151.0
21.596029430	11182.0
21.610353370	11084.0
21.624677310	11232.0
21.639001250	11100.0
21.653325190	10949.0
21.667649130	11146.0
21.681973070	11216.0
21.696297010	11138.0
21.710620950	11050.0
21.724944890	11037.0
21.739268830	11140.0
21.753592770	11202.0
21.767916710	11028.0
21.782240650	10998.0
21.796564590	11254.0
21.810888530	10975.0
21.825212470	10929.0
21.839536410	11390.0
21.853860350	11260.0
21.868184290	11022.0
21.882508230	11063.0
21.896832170	11054.0
21.911156110	10922.0
21.925480050	11089.0
21.939803990	11191.0
21.954127930	10920.0
21.968451870	11082.0
21.982775810	11239.0
21.997099750	11112.0
22.011423690	11098.0
22.025747630	11093.0
22.040071570	11061.0
22.054395510	10809.0
22.068719450	11061.0
22.083043390	11254.0
22.097367330	11194.0
22.111691270	10907.0
22.126015210	10978.0
22.140339150	11206.0
22.154663090	10829.0
22.168987030	11231.0
22.183310970	11030.0
22.197634910	11067.0
22.211958850	10957.0
22.226282790	10952.0
22.240606730	11035.0
22.254930670	11036.0
22.269254610	11144.0
22.283578550	11131.0
22.297902490	11053.0
22.312226430	10924.0
22.326550370	10995.0
22.340874310	11074.0
22.355198250	11036.0
22.369522190	11007.0
22.383846130	11127.0
22.398170070	11068.0
22.412494010	11024.0
22.426817950	11040.0
22.441141890	11135.0
22.455465830	10869.0
22.469789770	11009.0
22.484113710	11127.0
22.498437650	11012.0
22.512761590	10927.0
22.527085530	11128.0
22.541409470	11108.0
22.555733410	10970.0
22.570057350	11063.0
22.584381290	11061.0
22.598705230	11106.0
22.613029170	11132.0
22.627353110	11007.0
22.641677050	10920.0
22.656000990	10897.0
22.670324930	11253.0
22.684648870	11167.0
22.698972810	11058.0
22.713296750	11063.0
22.727620690	11141.0
22.741944630	11054.0
22.756268570	10954.0
22.770592510	11078.0
22.784916450	11120.0
22.799240390	11060.0
22.813564330	10938.0
22.827888270	10966.0
22.842212210	11033.0
22.856536150	10865.0
22.870860090	11127.0
22.885184030	11166.0
22.899507970	11047.0
22.913831910	10999.0
22.928155850	10985.0
22.942479790	11055.0
22.956803730	10843.0
22.971127670	11000.0
22.985451610	11159.0
22.999775550	10846.0
23.014099490	11029.0
23.028423430	11108.0
23.042747370	11059.0
23.057071310	11160.0
23.071395250	10981.0
23.085719190	11008.0
23.100043130	10982.0
23.114367070	11044.0
23.128691010	10804.0
23.143014950	11100.0
23.157338890	11041.0
23.171662830	11096.0
23.185986770	11026.0
23.200310710	11008.0
23.214634650	11065.0
23.228958590	10990.0
23.243282530	10939.0
23.257606470	11120.0
23.271930410	11011.0
23.286254350	10972.0
23.300578290	11102.0
23.314902230	11076.0
23.329226170	10835.0
23.343550110	11160.0
23.357874050	11066.0
23.372197990	10934.0
23.386521930	11005.0
23.400845870	11117.0
23.415169810	10968.0
23.429493750	11123.0
23.443817690	10895.0
23.458141630	10987.0
23.472465570	11136.0
23.486789510	11060.0
23.501113450	10865.0
23.515437390	11194.0
23.529761330	11024.0
23.544085270	11224.0
23.558409210	11070.0
23.572733150	11056.0
23.587057090	11162.0
23.601381030	11120.0
23.615704970	10922.0
23.630028910	10936.0
23.644352850	10995.0
23.658676790	11098.0
23.673000730	10991.0
23.687324670	11088.0
23.701648610	11158.0
23.715972550	10944.0
23.730296490	11030.0
23.744620430	11089.0
23.758944370	11165.0
23.773268310	11061.0
23.787592250	11108.0
23.801916190	11246.0
23.816240130	11228.0
23.830564070	11396.0
23.844888010	11084.0
23.859211950	11031.0
23.873535890	11228.0
23.887859830	11056.0
23.902183770	11302.0
23.916507710	11395.0
23.930831650	11494.0
23.945155590	11596.0
23.959479530	11698.0
23.973803470	11603.0
23.988127410	11726.0
24.002451350	11827.0
24.016775290	11991.0
24.031099230	12238.0
24.045423170	12803.0
24.059747110	13126.0
24.074071050	13146.0
24.088394990	13713.0
24.102718930	14244.0
24.117042870	14789.0
24.131366810	14866.0
24.145690750	15416.0
24.160014690	15595.0
24.174338630	15124.0
24.188662570	14904.0
24.202986510	14418.0
24.217310450	13759.0
24.231634390	13573.0
24.245958330	12948.0
24.260282270	12735.0
24.274606210	12234.0
24.288930150	12079.0
24.303254090	11471.0
24.317578030	11472.0
24.331901970	11319.0
24.346225910	11177.0
24.360549850	11261.0
24.374873790	11194.0
24.389197730	11229.0
24.403521670	11323.0
24.417845610	11029.0
24.432169550	11147.0
24.446493490	11064.0
24.460817430	10919.0
24.475141370	11048.0
24.489465310	11110.0
24.503789250	11399.0
24.518113190	11036.0
24.532437130	10920.0
24.546761070	11055.0
24.561085010	11232.0
24.575408950	10945.0
24.589732890	10960.0
24.604056830	10943.0
24.618380770	11061.0
24.632704710	10969.0
24.647028650	11027.0
24.661352590	10893.0
24.675676530	11039.0
24.690000470	10989.0
24.704324410	10957.0
24.718648350	10855.0
24.732972290	11119.0
24.747296230	10867.0
24.761620170	11087.0
24.775944110	11115.0
24.790268050	11157.0
24.804591990	10958.0
24.818915930	10916.0
24.833239870	10960.0
24.847563810	10896.0
24.861887750	10935.0
24.876211690	10771.0
24.890535630	10960.0
24.904859570	10989.0
24.919183510	10874.0
24.933507450	11014.0
24.947831390	10812.0
24.962155330	11059.0
24.976479270	11104.0
24.990803210	10827.0
25.005127150	10741.0
25.019451090	10737.0
25.033775030	10856.0
25.048098970	10900.0
25.062422910	11004.0
25.076746850	10836.0
25.091070790	10891.0
25.105394730	10849.0
25.119718670	10843.0
25.134042610	10899.0
25.148366550	10952.0
25.162690490	10992.0
25.177014430	11088.0
25.191338370	11096.0
25.205662310	11108.0
25.219986250	10675.0
25.234310190	11018.0
25.248634130	11046.0
25.262958070	10947.0
25.277282010	10903.0
25.291605950	10789.0
25.305929890	10890.0
25.320253830	10709.0
25.334577770	10723.0
25.348901710	10820.0
25.363225650	10935.0
25.377549590	11031.0
25.391873530	11110.0
25.406197470	11084.0
25.420521410	11021.0
25.434845350	10974.0
25.449169290	10877.0
25.463493230	11202.0
25.477817170	11010.0
25.492141110	10813.0
25.506465050	10825.0
25.520788990	10811.0
25.535112930	10874.0
25.549436870	11014.0
25.563760810	10876.0
25.578084750	11094.0
25.592408690	10841.0
25.606732630	10807.0
25.621056570	10873.0
25.635380510	10945.0
25.649704450	10938.0
25.664028390	10778.0
25.678352330	10788.0
25.692676270	10790.0
25.707000210	10950.0
25.721324150	11125.0
25.735648090	10990.0
25.749972030	10984.0
25.764295970	11043.0
25.778619910	10767.0
25.792943850	10648.0
25.807267790	10889.0
25.821591730	11015.0
25.835915670	10944.0
25.850239610	10973.0
25.864563550	10999.0
25.878887490	10772.0
25.893211430	10797.0
25.907535370	10932.0
25.921859310	10821.0
25.936183250	10823.0
25.950507190	10776.0
25.964831130	10999.0
25.979155070	10806.0
25.993479010	10889.0
26.007802950	10804.0
26.022126890	10896.0
26.036450830	10804.0
26.050774770	10785.0
26.065098710	10850.0
26.079422650	10677.0
26.093746590	10815.0
26.108070530	10901.0
26.122394470	10770.0
26.136718410	10883.0
26.151042350	10847.0
26.165366290	10763.0
26.179690230	10946.0
26.194014170	10899.0
26.208338110	11058.0
26.222662050	10895.0
26.236985990	10850.0
26.251309930	11042.0
26.265633870	10946.0
26.279957810	10779.0
26.294281750	10816.0
26.308605690	10913.0
26.322929630	10890.0
26.337253570	10835.0
26.351577510	10910.0
26.365901450	10837.0
26.380225390	10767.0
26.394549330	10938.0
26.408873270	11148.0
26.423197210	10960.0
26.437521150	10820.0
26.451845090	11016.0
26.466169030	11021.0
26.480492970	10859.0
26.494816910	10744.0
26.509140850	10835.0
26.523464790	10676.0
26.537788730	10742.0
26.552112670	10765.0
26.566436610	10802.0
26.580760550	10816.0
26.595084490	10840.0
26.609408430	10899.0
26.623732370	10895.0
26.638056310	10717.0
26.652380250	10779.0
26.666704190	10724.0
26.681028130	10830.0
26.695352070	10885.0
26.709676010	10835.0
26.723999950	10753.0
26.738323890	10841.0
26.752647830	10672.0
26.766971770	10684.0
26.781295710	10701.0
26.795619650	10905.0
26.809943590	10726.0
26.824267530	10871.0
26.838591470	10938.0
26.852915410	10748.0
26.867239350	10769.0
26.881563290	10692.0
26.895887230	10941.0
26.910211170	10754.0
26.924535110	10829.0
26.938859050	10741.0
26.953182990	10740.0
26.967506930	10725.0
26.981830870	10837.0
26.996154810	10781.0
27.010478750	10828.0
27.024802690	10891.0
27.039126630	10830.0
27.053450570	11034.0
27.067774510	10595.0
27.082098450	11023.0
27.096422390	10796.0
27.110746330	10769.0
27.125070270	10871.0
27.139394210	10584.0
27.153718150	10775.0
27.168042090	10977.0
27.182366030	10698.0
27.196689970	10823.0
27.211013910	10818.0
27.225337850	10850.0
27.239661790	10757.0
27.253985730	10772.0
27.268309670	10861.0
27.282633610	10661.0
27.296957550	10787.0
27.311281490	10825.0
27.325605430	10937.0
27.339929370	10679.0
27.354253310	10732.0
27.368577250	10759.0
27.382901190	10861.0
27.397225130	10917.0
27.411549070	10724.0
27.425873010	10899.0
27.440196950	10755.0
27.454520890	10811.0
27.468844830	10903.0
27.483168770	10758.0
27.497492710	10757.0
27.511816650	10744.0
27.526140590	10943.0
27.540464530	10942.0
27.554788470	10740.0
27.569112410	11011.0
27.583436350	10686.0
27.597760290	10682.0
27.612084230	10869.0
27.626408170	10696.0
27.640732110	10947.0
27.655056050	10794.0
27.669379990	10832.0
27.683703930	10863.0
27.698027870	10804.0
27.712351810	10639.0
27.726675750	10611.0
27.740999690	10686.0
27.755323630	10845.0
27.769647570	10737.0
27.783971510	10855.0
27.798295450	10873.0
27.812619390	10700.0
27.826943330	10764.0
27.841267270	10853.0
27.855591210	10703.0
27.869915150	10907.0
27.884239090	10949.0
27.898563030	10996.0
27.912886970	10747.0
27.927210910	10724.0
27.941534850	10719.0
27.955858790	10771.0
27.970182730	11018.0
27.984506670	10805.0
27.998830610	10606.0
28.013154550	10683.0
28.027478490	10734.0
28.041802430	10715.0
28.056126370	10769.0
28.070450310	10750.0
28.084774250	10855.0
28.099098190	10953.0
28.113422130	10802.0
28.127746070	10687.0
28.142070010	10705.0
28.156393950	10789.0
28.170717890	10796.0
28.185041830	10671.0
28.199365770	10753.0
28.213689710	10601.0
28.228013650	10727.0
28.242337590	10929.0
28.256661530	10869.0
28.270985470	10718.0
28.285309410	10737.0
28.299633350	10769.0
28.313957290	10767.0
28.328281230	10757.0
28.342605170	10612.0
28.356929110	10874.0
28.371253050	10835.0
28.385576990	10781.0
28.399900930	10632.0
28.414224870	10787.0
28.428548810	10840.0
28.442872750	10835.0
28.457196690	11011.0
28.471520630	10737.0
28.485844570	10623.0
28.500168510	10739.0
28.514492450	10759.0
28.528816390	10843.0
28.543140330	10554.0
28.557464270	10596.0
28.571788210	10679.0
28.586112150	10860.0
28.600436090	10779.0
28.614760030	10671.0
28.629083970	10876.0
28.643407910	10844.0
28.657731850	10843.0
28.672055790	10838.0
28.686379730	10989.0
28.700703670	10697.0
28.715027610	10753.0
28.729351550	10891.0
28.743675490	10798.0
28.757999430	10818.0
28.772323370	10831.0
28.786647310	10851.0
28.800971250	10761.0
28.815295190	10734.0
28.829619130	10579.0
28.843943070	10753.0
28.858267010	10689.0
28.872590950	10804.0
28.886914890	10687.0
28.901238830	10885.0
28.915562770	10814.0
28.929886710	10815.0
28.944210650	10831.0
28.958534590	10868.0
28.972858530	10686.0
28.987182470	10839.0
29.001506410	10877.0
29.015830350	10791.0
29.030154290	10760.0
29.044478230	10750.0
29.058802170	10732.0
29.073126110	10584.0
29.087450050	10513.0
29.101773990	10791.0
29.116097930	10580.0
29.130421870	10556.0
29.144745810	10710.0
29.159069750	10585.0
29.173393690	10830.0
29.187717630	10691.0
29.202041570	10730.0
29.216365510	10894.0
29.230689450	10713.0
29.245013390	10672.0
29.259337330	10945.0
29.273661270	10639.0
29.287985210	10574.0
29.302309150	10830.0
29.316633090	10607.0
29.330957030	10835.0
29.345280970	10735.0
29.359604910	10594.0
29.373928850	10628.0
29.388252790	10752.0
29.402576730	10702.0
29.416900670	10576.0
29.431224610	10751.0
29.445548550	10734.0
29.459872490	10772.0
29.474196430	10776.0
29.488520370	10814.0
29.502844310	10485.0
29.517168250	10672.0
29.531492190	10790.0
29.545816130	10801.0
29.560140070	10588.0
29.574464010	10628.0
29.588787950	10514.0
29.603111890	10574.0
29.617435830	10654.0
29.631759770	10664.0
29.646083710	10568.0
29.660407650	10732.0
29.674731590	10594.0
29.689055530	10577.0
29.703379470	10545.0
29.717703410	10687.0
29.732027350	10789.0
29.746351290	10700.0
29.760675230	10797.0
29.774999170	10702.0
29.789323110	10764.0
29.803647050	10671.0
29.817970990	10487.0
29.832294930	10658.0
29.846618870	10570.0
29.860942810	10680.0
29.875266750	10677.0
29.889590690	10828.0
29.903914630	10741.0
29.918238570	10732.0
29.932562510	10676.0
29.946886450	10673.0
29.961210390	10578.0
29.975534330	10695.0
29.989858270	10665.0
30.004182210	10695.0
30.018506150	10669.0
30.032830090	10766.0
30.047154030	10719.0
30.061477970	10687.0
30.075801910	10648.0
30.090125850	10537.0
30.104449790	10737.0
30.118773730	10563.0
30.133097670	10775.0
30.147421610	10647.0
30.161745550	10746.0
30.176069490	10631.0
30.190393430	10604.0
30.204717370	10831.0
30.219041310	10661.0
30.233365250	10697.0
30.247689190	10678.0
30.262013130	10730.0
30.276337070	10561.0
30.290661010	10645.0
30.304984950	10734.0
30.319308890	10715.0
30.333632830	10586.0
30.347956770	10790.0
30.362280710	10681.0
30.376604650	10512.0
30.390928590	10807.0
30.405252530	10799.0
30.419576470	10848.0
30.433900410	10705.0
30.448224350	10722.0
30.462548290	10820.0
30.476872230	10640.0
30.491196170	10591.0
30.505520110	10704.0
30.519844050	10630.0
30.534167990	10583.0
30.548491930	10651.0
30.562815870	10657.0
30.577139810	10667.0
30.591463750	10610.0
30.605787690	10650.0
30.620111630	10715.0
30.634435570	10783.0
30.648759510	10652.0
30.663083450	10644.0
30.677407390	10504.0
30.691731330	10729.0
30.706055270	10753.0
30.720379210	10639.0
30.734703150	10784.0
30.749027090	10661.0
30.763351030	10488.0
30.777674970	10700.0
30.791998910	10701.0
30.806322850	10726.0
30.820646790	10596.0
30.834970730	10513.0
30.849294670	10628.0
30.863618610	10563.0
30.877942550	10644.0
30.892266490	10724.0
30.906590430	10596.0
30.920914370	10619.0
30.935238310	10569.0
30.949562250	10836.0
30.963886190	10659.0
30.978210130	10779.0
30.992534070	10741.0
31.006858010	10726.0
31.021181950	10741.0
31.035505890	10605.0
31.049829830	10748.0
31.064153770	10565.0
31.078477710	10679.0
31.092801650	10725.0
31.107125590	10770.0
31.121449530	10723.0
31.135773470	10677.0
31.150097410	10641.0
31.164421350	10677.0
31.178745290	10485.0
31.193069230	10616.0
31.207393170	10610.0
31.221717110	10648.0
31.236041050	10646.0
31.250364990	10665.0
31.264688930	10478.0
31.279012870	10797.0
31.293336810	10698.0
31.307660750	10682.0
31.321984690	10670.0
31.336308630	10571.0
31.350632570	10718.0
31.364956510	10532.0
31.379280450	10822.0
31.393604390	10742.0
31.407928330	10672.0
31.422252270	10562.0
31.436576210	10836.0
31.450900150	10877.0
31.465224090	10688.0
31.479548030	10569.0
31.493871970	10566.0
31.508195910	10662.0
31.522519850	10522.0
31.536843790	10611.0
31.551167730	10701.0
31.565491670	10529.0
31.579815610	10496.0
31.594139550	10692.0
31.608463490	10612.0
31.622787430	10621.0
31.637111370	10734.0
31.651435310	10577.0
31.665759250	10717.0
31.680083190	10546.0
31.694407130	10523.0
31.708731070	10667.0
31.723055010	10431.0
31.737378950	10565.0
31.751702890	10740.0
31.766026830	10793.0
31.780350770	10836.0
31.794674710	10660.0
31.808998650	10513.0
31.823322590	10699.0
31.837646530	10582.0
31.851970470	10717.0
31.866294410	10700.0
31.880618350	10749.0
31.894942290	10689.0
31.909266230	10904.0
31.923590170	10691.0
31.937914110	11004.0
31.952238050	10664.0
31.966561990	10768.0
31.980885930	10675.0
31.995209870	10632.0
32.009533810	10750.0
32.023857750	10683.0
32.038181690	10907.0
32.052505630	10581.0
32.066829570	10644.0
32.081153510	10654.0
32.095477450	10707.0
32.109801390	10574.0
32.124125330	10828.0
32.138449270	10785.0
32.152773210	10607.0
32.167097150	10636.0
32.181421090	10769.0
32.195745030	10660.0
32.210068970	10656.0
32.224392910	10698.0
32.238716850	10819.0
32.253040790	10795.0
32.267364730	10722.0
32.281688670	10700.0
32.296012610	10637.0
32.310336550	10644.0
32.324660490	10959.0
32.338984430	10670.0
32.353308370	10863.0
32.367632310	10698.0
32.381956250	10636.0
32.396280190	10755.0
32.410604130	10741.0
32.424928070	10693.0
32.439252010	10712.0
32.453575950	10597.0
32.467899890	10694.0
32.482223830	10603.0
32.496547770	10792.0
32.510871710	10688.0
32.525195650	10866.0
32.539519590	10644.0
32.553843530	10737.0
32.568167470	10810.0
32.582491410	10784.0
32.596815350	10494.0
32.611139290	10811.0
32.625463230	10785.0
32.639787170	10822.0
32.654111110	10809.0
32.668435050	10856.0
32.682758990	10792.0
32.697082930	10933.0
32.711406870	11001.0
32.725730810	10913.0
32.740054750	10758.0
32.754378690	10749.0
32.768702630	11079.0
32.783026570	11122.0
32.797350510	11157.0
32.811674450	11130.0
32.825998390	11124.0
32.840322330	11251.0
32.854646270	11307.0
32.868970210	11323.0
32.883294150	11494.0
32.897618090	11601.0
32.911942030	11927.0
32.926265970	11884.0
32.940589910	12077.0
32.954913850	12437.0
32.969237790	12934.0
32.983561730	13228.0
32.997885670	13332.0
33.012209610	13636.0
33.026533550	14523.0
33.040857490	15426.0
33.055181430	16250.0
33.069505370	17416.0
33.083829310	18525.0
33.098153250	20214.0
33.112477190	21981.0
33.126801130	23187.0
33.141125070	24109.0
33.155449010	24049.0
33.169772950	23237.0
33.184096890	22281.0
33.198420830	21154.0
33.212744770	20504.0
33.227068710	19375.0
33.241392650	18259.0
33.255716590	17107.0
33.270040530	15990.0
33.284364470	15100.0
33.298688410	13823.0
33.313012350	13269.0
33.327336290	12702.0
33.341660230	12454.0
33.355984170	12302.0
33.370308110	11781.0
33.384632050	11610.0
33.398955990	11745.0
33.413279930	11638.0
33.427603870	11269.0
33.441927810	11438.0
33.456251750	11157.0
33.470575690	11114.0
33.484899630	11104.0
33.499223570	11007.0
33.513547510	10979.0
33.527871450	10992.0
33.542195390	11056.0
33.556519330	10853.0
33.570843270	10892.0
33.585167210	10733.0
33.599491150	10714.0
33.613815090	10827.0
33.628139030	10775.0
33.642462970	10908.0
33.656786910	10799.0
33.671110850	10746.0
33.685434790	10724.0
33.699758730	10479.0
33.714082670	10632.0
33.728406610	10773.0
33.742730550	10779.0
33.757054490	10661.0
33.771378430	10843.0
33.785702370	10672.0
33.800026310	10724.0
33.814350250	10551.0
33.828674190	10694.0
33.842998130	10648.0
33.857322070	10591.0
33.871646010	10623.0
33.885969950	10653.0
33.900293890	10721.0
33.914617830	10680.0
33.928941770	10461.0
33.943265710	10652.0
33.957589650	10813.0
33.971913590	10630.0
33.986237530	10768.0
34.000561470	10701.0
34.014885410	10557.0
34.029209350	10653.0
34.043533290	10762.0
34.057857230	10673.0
34.072181170	10683.0
34.086505110	10664.0
34.100829050	10395.0
34.115152990	10816.0
34.129476930	10690.0
34.143800870	10619.0
34.158124810	10741.0
34.172448750	10630.0
34.186772690	10489.0
34.201096630	10490.0
34.215420570	10518.0
34.229744510	10468.0
34.244068450	10568.0
34.258392390	10811.0
34.272716330	10707.0
34.287040270	10461.0
34.301364210	10499.0
34.315688150	10652.0
34.330012090	10772.0
34.344336030	10393.0
34.358659970	10624.0
34.372983910	10676.0
34.387307850	10540.0
34.401631790	10710.0
34.415955730	10822.0
34.430279670	10567.0
34.444603610	10616.0
34.458927550	10529.0
34.473251490	10629.0
34.487575430	10693.0
34.501899370	10570.0
34.516223310	10573.0
34.530547250	10563.0
34.544871190	10576.0
34.559195130	10590.0
34.573519070	10426.0
34.587843010	10479.0
34.602166950	10501.0
34.616490890	10678.0
34.630814830	10513.0
34.645138770	10697.0
34.659462710	10897.0
34.673786650	10678.0
34.688110590	10664.0
34.702434530	10665.0
34.716758470	10481.0
34.731082410	10487.0
34.745406350	10593.0
34.759730290	10630.0
34.774054230	10727.0
34.788378170	10501.0
34.802702110	10633.0
34.817026050	10543.0
34.831349990	10653.0
34.845673930	10640.0
34.859997870	10473.0
34.874321810	10537.0
34.888645750	10590.0
34.902969690	10459.0
34.917293630	10555.0
34.931617570	10550.0
34.945941510	10467.0
34.960265450	10699.0
34.974589390	10467.0
34.988913330	10532.0
35.003237270	10587.0
35.017561210	10620.0
35.031885150	10529.0
35.046209090	10617.0
35.060533030	10604.0
35.074856970	10510.0
35.089180910	10550.0
35.103504850	10294.0
35.117828790	10616.0
35.132152730	10611.0
35.146476670	10586.0
35.160800610	10733.0
35.175124550	10560.0
35.189448490	10566.0
35.203772430	10812.0
35.218096370	10722.0
35.232420310	10638.0
35.246744250	10530.0
35.261068190	10805.0
35.275392130	10650.0
35.289716070	10774.0
35.304040010	10664.0
35.318363950	10744.0
35.332687890	10998.0
35.347011830	10821.0
35.361335770	10830.0
35.375659710	10950.0
35.389983650	10738.0
35.404307590	11009.0
35.418631530	11123.0
35.432955470	11198.0
35.447279410	11480.0
35.461603350	11600.0
35.475927290	11693.0
35.490251230	11912.0
35.504575170	12239.0
35.518899110	12578.0
35.533223050	13341.0
35.547546990	13782.0
35.561870930	14677.0
35.576194870	16034.0
35.590518810	17542.0
35.604842750	18717.0
35.619166690	20205.0
35.633490630	20979.0
35.647814570	21021.0
35.662138510	20277.0
35.676462450	19434.0
35.690786390	18483.0
35.705110330	17580.0
35.719434270	17276.0
35.733758210	16691.0
35.748082150	15746.0
35.762406090	14609.0
35.776730030	13605.0
35.791053970	13023.0
35.805377910	12267.0
35.819701850	11595.0
35.834025790	11380.0
35.848349730	11278.0
35.862673670	11206.0
35.876997610	10972.0
35.891321550	10837.0
35.905645490	10837.0
35.919969430	10694.0
35.934293370	10778.0
35.948617310	10678.0
35.962941250	10818.0
35.977265190	10862.0
35.991589130	10719.0
36.005913070	10799.0
36.020237010	10707.0
36.034560950	10525.0
36.048884890	10589.0
36.063208830	10772.0
36.077532770	10586.0
36.091856710	10724.0
36.106180650	10563.0
36.120504590	10747.0
36.134828530	10645.0
36.149152470	10469.0
36.163476410	10559.0
36.177800350	10829.0
36.192124290	10931.0
36.206448230	10595.0
36.220772170	10572.0
36.235096110	10424.0
36.249420050	10639.0
36.263743990	10451.0
36.278067930	10575.0
36.292391870	10634.0
36.306715810	10626.0
36.321039750	10563.0
36.335363690	10552.0
36.349687630	10458.0
36.364011570	10441.0
36.378335510	10724.0
36.392659450	10386.0
36.406983390	10451.0
36.421307330	10654.0
36.435631270	10618.0
36.449955210	10376.0
36.464279150	10465.0
36.478603090	10662.0
36.492927030	10566.0
36.507250970	10718.0
36.521574910	10399.0
36.535898850	10636.0
36.550222790	10399.0
36.564546730	10622.0
36.578870670	10647.0
36.593194610	10397.0
36.607518550	10583.0
36.621842490	10482.0
36.636166430	10530.0
36.650490370	10396.0
36.664814310	10520.0
36.679138250	10620.0
36.693462190	10518.0
36.707786130	10647.0
36.722110070	10634.0
36.736434010	10685.0
36.750757950	10453.0
36.765081890	10745.0
36.779405830	10428.0
36.793729770	10423.0
36.808053710	10553.0
36.822377650	10435.0
36.836701590	10558.0
36.851025530	10362.0
36.865349470	10341.0
36.879673410	10506.0
36.893997350	10539.0
36.908321290	10559.0
36.922645230	10600.0
36.936969170	10560.0
36.951293110	10436.0
36.965617050	10428.0
36.979940990	10583.0
36.994264930	10598.0
37.008588870	10476.0
37.022912810	10642.0
37.037236750	10495.0
37.051560690	10460.0
37.065884630	10459.0
37.080208570	10493.0
37.094532510	10471.0
37.108856450	10506.0
37.123180390	10448.0
37.137504330	10457.0
37.151828270	10582.0
37.166152210	10408.0
37.180476150	10432.0
37.194800090	10446.0
37.209124030	10262.0
37.223447970	10460.0
37.237771910	10673.0
37.252095850	10545.0
37.266419790	10379.0
37.280743730	10388.0
37.295067670	10406.0
37.309391610	10433.0
37.323715550	10353.0
37.338039490	10619.0
37.352363430	10406.0
37.366687370	10403.0
37.381011310	10313.0
37.395335250	10630.0
37.409659190	10459.0
37.423983130	10489.0
37.438307070	10655.0
37.452631010	10586.0
37.466954950	10384.0
37.481278890	10434.0
37.495602830	10479.0
37.509926770	10543.0
37.524250710	10563.0
37.538574650	10487.0
37.552898590	10513.0
37.567222530	10576.0
37.581546470	10521.0
37.595870410	10294.0
37.610194350	10413.0
37.624518290	10342.0
37.638842230	10437.0
37.653166170	10475.0
37.667490110	10440.0
37.681814050	10327.0
37.696137990	10529.0
37.710461930	10651.0
37.724785870	10411.0
37.739109810	10451.0
37.753433750	10226.0
37.767757690	10270.0
37.782081630	10509.0
37.796405570	10482.0
37.810729510	10566.0
37.825053450	10485.0
37.839377390	10568.0
37.853701330	10550.0
37.868025270	10480.0
37.882349210	10441.0
37.896673150	10550.0
37.910997090	10441.0
37.925321030	10294.0
37.939644970	10528.0
37.953968910	10360.0
37.968292850	10508.0
37.982616790	10586.0
37.996940730	10438.0
38.011264670	10596.0
38.025588610	10414.0
38.039912550	10519.0
38.054236490	10221.0
38.068560430	10431.0
38.082884370	10461.0
38.097208310	10476.0
38.111532250	10204.0
38.125856190	10710.0
38.140180130	10526.0
38.154504070	10410.0
38.168828010	10559.0
38.183151950	10550.0
38.197475890	10392.0
38.211799830	10613.0
38.226123770	10449.0
38.240447710	10362.0
38.254771650	10571.0
38.269095590	10595.0
[truncated: 3,611 more rows]
